# Supplementary material for: Characterizing the Host and Symbiont Proteomes in the Association between the Bobtail Squid, Euprymna scolopes, and the Bacterium, Vibrio fischeri
Source: PLoS One. 2011 Oct 5;6(10):e25649. doi: 10.1371/journal.pone.0025649 (PMC3187790; doi:10.1371/journal.pone.0025649)
Supplement: Table S1 — Symbiont proteins detected in light organ exudates and central cores by MudPIT and LC MS/MS. (XLS) [file pone.0025649.s002.xls]

## Sheet: Sheet1
Table S1: Symbiont proteins detected in light organ exudates and central cores by MudPIT and LC MS/MS.
Accession number	gi	Protein Name	gene	ORF (Open Reading Frame)	COGa	COGa	Mw (daltons)	% Coverage	empai	Peptides	Scoreb	E Value	Exudate	Central Core	Both
YP_206879	59714104	luciferase alpha chain LuxA	luxA	VF_A0921	COG2141C	C	40521	50.4	28.74	37	2840	0	x
YP_203825	59711049	phosphoglycerate kinase	pgk	VF_0442	COG0126G	G	40628	56.8	5.08	23	1747	0	x
YP_204296	59711520	glyceraldehyde-3-phosphate dehydrogenase A	gapA	VF_0913	COG0057G	G	35149	29.3	2.22	14	1589	0			x
YP_206644	59713869	transketolase	tktB	VF_A0686	COG0021G	G	71784	53.8	3.38	35	1527	0	x
YP_206878	59714103	luciferase beta chain LuxB	luxB	VF_A0920	COG2141C	C	37282	55.2	3.93	18	1434	0			x
YP_203912	59711136	elongation factor G	fusA2	VF_0529	COG0480J	J	76000	46.5	2.37	33	1318	0	x
YP_205142	59712366	30S ribosomal protein S1	rpsA	VF_1759	COG0539J	J	60937	46.3	3.53	28	1154	1.5e-112	x
YP_205534	59712758	iron(III) ABC transporter, periplasmic binding protein	-	VF_2151	COG1840P	P	37342	61.7	5.3	25	1109	4.6e-108	x
YP_203616	59710840	elongation factor Tu	tufB	VF_0233	COG0050J	J	43181	42.6	2.22	19	1054	1.6e-102	x		x
YP_203823	59711047	transketolase	tktA	VF_0440	COG0021G	G	71760	41	2.18	8	1030	3.5e-100	x
YP_205358	59712582	alkyl hydroperoxide reductase, C22 subunit	ahpC	VF_1975	COG0450O	O	22149	41.6	10.54	17	994	1.6e-96			x
YP_204542	59711766	asparaginyl-tRNA synthetase	asnC	VF_1159	COG0017J	J	52411	39.7	2.42	23	799	4.7e-77	x
YP_205503	59712727	two-component response regulator	arcA	VF_2120	COG0745TK	TK	27472	59.8	6.32	20	799	5.3e-77	x
YP_205344	59712568	elongation factor Ts	tsf	VF_1961	COG0264J	J	29814	57.7	4.36	18	794	1.6e-76	x
YP_207052	59714277	DNA-binding transcriptional regulator	cspG	VF_A1094	COG1278K	K	7445	47.8	4.64	4	776	1e-74	x
YP_205561	59712785	dihydrolipoamide dehydrogenase	lpd	VF_2178	COG1249C	C	51005	39.8	1.95	25	737	8.4e-71	x
YP_203826	59711050	fructose-bisphosphate aldolase	fbaA	VF_0443	COG0191G	G	38448	33.2	1.59	14	721	2.8e-69	x
YP_205458	59712682	phosphopyruvate hydratase	eno	VF_2075	COG0148G	G	45502	49.5	1.74	19	717	7.5e-69			x
YP_207016	59714241	LuxR-regulated periplasmic protein QsrP	qsrP	VF_A1058	-		14950	47.3	13.61	10	691	3.4e-66			x
YP_204271	59711495	trans-2-enoyl-CoA reductase	-	VF_0888	COG3007S	S	43746	32.5	3.34	22	686	9.4e-66	x
YP_205861	59713085	phosphoenolpyruvate carboxykinase	pck	VF_2478	COG1866C	C	59622	40.4	1.53	23	665	1.2e-63	x
YP_203645	59710869	DNA-directed RNA polymerase subunit alpha	rpoA	VF_0262	COG0202K	K	36336	51.4	4.84	19	647	7.7e-62	x
YP_205901	59713125	dipeptide-binding protein DppA	dppA	VF_2518	COG0747E	E	57555	41.4	2.06	22	643	1.9e-61	x
YP_205377	59712601	molecular chaperone DnaK	dnaK	VF_1994	COG0443O	O	68498	39.4	1.24	20	630	4.3e-60			x
YP_206643	59713868	transaldolase B	talB	VF_A0685	COG0176G	G	34711	39.9	2.27	15	619	5e-59	x
YP_205695	59712919	30S ribosomal protein S6	rpsF	VF_2312	COG0360J	J	14457	69	3.69	12	594	1.5e-56	x
YP_204085	59711309	3,4-dihydroxy-2-butanone-4-phosphate synthase	ribB	VF_0702	COG0108H	H	40168	47.2	2.13	23	589	5.3e-56	x
YP_203836	59711060	lysyl-tRNA synthetase	lysS	VF_0453	COG1190J	J	56861	61.7	2.11	38	588	5.6e-56	x
YP_203631	59710855	50S ribosomal protein L24	rplX	VF_0248	COG0198J	J	11340	29.8	9.34	7	584	1.7e-55	x
YP_204301	59711525	fused acetaldehyde-CoA dehydrogenase/iron-dependent alcohol dehydrogenase/pyruvate-formate lyase deactivase	adhE	VF_0918	COG1454C	C	90273	37	0.51	34	564	1.4e-53	x
YP_205158	59712382	isocitrate dehydrogenase	-	VF_1775	COG2838C	C	80135	44.2	1.24	31	560	3.7e-53	x
YP_203627	59710851	50S ribosomal protein L29	rpmC	VF_0244	COG0255J	J	7283	81	58.97	11	547	7.5e-52	x
YP_204000	59711224	sulfur mobilization protein for Fe-S synthesis, cysteine desulfurase (tRNA sulfurtransferase), PLP-dependent	iscS	VF_0617	COG1104E	E	46660	40.3	2.6	22	544	1.6e-51	x
YP_203687	59710911	glucose-6-phosphate isomerase	pgi	VF_0304	COG0166G	G	60892	24	1.88	19	543	1.7e-51	x
YP_203850	59711074	isoleucyl-tRNA synthetase	ileS	VF_0467	COG0060J	J	106823	36.6	0.61	26	533	1.7e-50	x
YP_205963	59713188	peptide-methionine (S)-S-oxide reductase	-	VF_A0005	COG0229O	O	43335	27.2	0.89	11	525	1.3e-49	x
YP_204207	59711431	dihydrolipoamide acetyltransferase	sucB	VF_0824	COG0508C	C	43895	47.9	1.56	15	499	4.4e-47	x
YP_203869	59711093	translation initiation factor IF-2	infB	VF_0486	COG0532J	J	97496	36.8	0.46	37	499	4.4e-47	x
YP_203625	59710849	30S ribosomal protein S3	rpsC	VF_0242	COG0092J	J	25623	45.3	1.89	11	495	1.2e-46	x
YP_203589	59710813	triosephosphate isomerase	tpiA	VF_0206	COG0149G	G	26792	19.1	2.29	10	492	2.7e-46	x
YP_204732	59711956	subtilisin-like serine protease	-	VF_1349	COG1404O	O	63018	47.8	1.08	21	491	2.7e-46	x
YP_205687	59712911	argininosuccinate synthetase	argG	VF_2304	COG0137E	E	44364	40.7	1.06	19	489	4.8e-46			x
YP_204447	59711671	glutamate decarboxylase A, PLP-dependent	gadA	VF_1064	COG0076E	E	52548	70.3	2.12	31	473	1.8e-44			x
YP_204973	59712197	pyruvate formate lyase I	pflB	VF_1590	COG1882C	C	84502	47.5	1.4	37	468	6.6e-44	x
YP_206880	59714105	acyl transferase	luxD	VF_A0922	-		34177	56.7	2.8	19	463	2e-43	x
YP_203585	59710809	phosphoglyceromutase	gpmM	VF_0202	COG0696G	G	55367	30	1.49	21	444	1.5e-41	x
YP_205127	59712351	50S ribosomal protein L32	rpmF	VF_1744	COG0333J	J	6244	57.1	6.68	3	444	1.5e-41	x
YP_203657	59710881	immunogenic protein	-	VF_0274	COG2358R	R	34666	59.3	3.87	20	442	2.4e-41	x
YP_203623	59710847	30S ribosomal protein S19	rpsS	VF_0240	COG0185J	J	10464	48.9	1.32	5	433	2.1e-40	x
YP_205564	172087759	pyruvate dehydrogenase, decarboxylase component E1, thiamin-binding	aceE	VF_2181	COG2609C	C	99301	43.1	1.01	37	423	2e-39	x
YP_203482	59710706	GTP-binding protein	typA	VF_0099	COG1217T	T	67350	36.4	1.27	20	419	5.2e-39	x
YP_203632	59710856	50S ribosomal protein L5	rplE	VF_0249	COG0094J	J	19881	77	14.24	25	413	1.9e-38	x
YP_205663	59712887	cAMP-regulatory protein	crp	VF_2280	COG0664T	T	23537	42.4	2.85	14	406	9.4e-38	x
YP_204178	59711402	trigger factor	tig	VF_0795	COG0544O	O	47834	44.2	1.87	23	402	2.4e-37	x
YP_204439	59711663	phosphoglucomutase	-	VF_1056	COG1109G	G	62355	41.5	1.81	20	398	6.7e-37	x
YP_205949	59713173	F0F1 ATP synthase subunit alpha	atpA	VF_2566	COG0056C	C	55415	43.9	0.65	23	395	1.2e-36	x
YP_205345	59712569	30S ribosomal protein S2	rpsB	VF_1962	COG0052J	J	26824	49.2	2.87	17	386	9.9e-36	x
YP_205154	172087726	serine kinase PrkA	prkA	VF_1771	COG2766T	T	73882	40.2	0.99	27	382	2.5e-35	x
YP_204599	59711823	protein chain initiation factor IF-3	infC	VF_1216	COG0290J	J	17417	46.8	6.86	11	378	5.5e-35	x
YP_205301	59712525	dihydrodipicolinate synthase	dapA	VF_1918	COG0329EM	EM	31305	41.3	1.4	9	377	7.7e-35	x
YP_206360	59713585	purine nucleoside phosphorylase	deoD2	VF_A0402	COG0813F	F	25495	64	1.91	15	377	7.9e-35	x
YP_204078	59711302	serine hydroxymethyltransferase	glyA	VF_0695	COG0112E	E	45147	32	1.25	15	374	1.6e-34	x
YP_204393	59711617	hypothetical protein VF_1010	-	VF_1010	COG3203M	M	40261	18.2	1.22	12	362	2.3e-33	x
YP_204850	59712074	molecular chaperone DnaK	dnaK	VF_1467	COG0443O	O	68322	38	0.5	8	362	2.6e-33			x
YP_203467	59710691	ferritin iron storage protein (cytoplasmic)	ftnA	VF_0084	COG1528P	P	19624	27.4	0.99	4	352	2.4e-32	x
YP_205701	59712925	adenylosuccinate synthetase	purA	VF_2318	COG0104F	F	47662	42.5	0.62	17	349	5.1e-32	x
YP_205637	59712861	RNA polymerase sigma factor RpoD	rpoD	VF_2254	COG0568K	K	70099	44	0.69	26	346	8.9e-32	x
YP_205691	59712915	phosphoenolpyruvate carboxylase	ppc	VF_2308	COG2352C	C	98832	54.3	0.32	36	345	1.1e-31	x
YP_205110	59712334	tyrosyl-tRNA synthetase	tyrS	VF_1727	COG0162J	J	46851	33.1	1.19	17	342	2.5e-31	x
YP_205755	59712979	D-fructose-6-phosphate amidotransferase	glmS	VF_2372	COG0449M	M	66994	21.5	0.23	15	338	5.6e-31	x
YP_205579	59712803	cell division protein FtsZ	ftsZ	VF_2196	COG0206D	D	43163	57.2	1.1	16	336	9.1e-31	x
YP_203644	59710868	30S ribosomal protein S4	rpsD	VF_0261	COG0522J	J	23358	50.5	2.21	14	336	1e-30	x
YP_204573	59711797	hypothetical protein VF_1190	-	VF_1190	COG3487P	P	45699	24	0.49	8	335	1.1e-30	x
YP_205656	59712880	50S ribosomal protein L31	rpmE	VF_2273	COG0254J	J	7976	77.8	42.71	10	331	3e-30	x
YP_205276	59712500	cysteine synthase A, O-acetylserine sulfhydrolase A subunit	cysK	VF_1893	COG0031E	E	34067	36.6	1.24	10	330	3.8e-30	x
YP_205766	172087770	acetyl-CoA synthetase	acs	VF_2383	COG0365I	I	71636	33.3	0.79	23	327	7.2e-30	x
YP_205804	172087775	transcription termination factor NusG	nusG	VF_2421	COG0250K	K	20623	46.4	3.62	12	324	1.6e-29	x
YP_206649	59713874	dihydropteridine reductase, NAD(P)H-dependent, oxygen-insensitive	nfsB	VF_A0691	COG0778C	C	24753	65.1	2.61	17	322	2.2e-29	x
YP_203624	59710848	50S ribosomal protein L22	rplV	VF_0241	COG0091J	J	12076	64.5	5.22	9	318	6e-29	x
YP_204291	59711515	seryl-tRNA synthetase	serS	VF_0908	COG0172J	J	48928	38.4	0.76	24	313	1.8e-28	x
YP_205150	59712374	DNA replication inhibitor	cspD	VF_1767	COG1278K	K	8035	87.7	7.66	6	309	4.3e-28	x
YP_203614	59710838	30S ribosomal protein S7	rpsG	VF_0231	COG0049J	J	17749	71.2	6.57	16	306	9.5e-28	x
YP_203481	59710705	glutamine synthetase	glnA	VF_0098	COG0174E	E	51536	48.8	0.87	19	305	1.3e-27	x
YP_206852	59714077	putative surface protein	-	VF_A0894	-		65058	38.1	0.64	25	304	1.6e-27	x
YP_206123	59713348	ferric aerobactin receptor precursor IutA	iutA	VF_A0165	COG1629P	P	79374	29.6	0.5	14	300	3.5e-27	x
YP_205122	59712346	acyl carrier protein	acpP	VF_1739	COG0236IQ	IQ	8513	31.2	19.95	9	290	3.8e-26	x
YP_205740	59712964	glucosamine-6-phosphate deaminase	nagB	VF_2357	COG0363G	G	29711	45.5	1.15	9	288	5.5e-26	x
YP_205738	59712962	universal stress protein A	-	VF_2355	COG0589T	T	15768	56	3.13	5	283	1.8e-25	x
YP_203873	59711097	polynucleotide phosphorylase/polyadenylase	pnp	VF_0490	COG1185J	J	76787	44.6	0.52	26	281	3.2e-25	x
YP_204119	59711343	aminoacyl-histidine dipeptidase (peptidase D)	pepD	VF_0736	COG2195E	E	52859	27.3	1.39	15	280	3.6e-25	x
YP_203725	59710949	glucose-1-phosphate uridylyltransferase	galU	VF_0342	COG1210M	M	32227	56.1	1.03	15	280	3.8e-25	x
YP_204906	59712130	CBS domain-containing protein	-	VF_1523	COG2524K	K	15297	55.1	1.4	5	278	5.8e-25	x
YP_204219	59711443	phosphate acetyltransferase	pta	VF_0836	COG0280C	C	77210	25.9	0.27	16	276	1e-24	x
YP_205617	59712841	bifunctional heptose 7-phosphate kinase/heptose 1-phosphate adenyltransferase	rfaE	VF_2234	COG2870M	M	50719	52.3	0.89	22	274	1.4e-24	x
YP_206553	59713778	cold shock protein	-	VF_A0595	COG1278K	K	7357	60.3	4.78	3	273	2e-24	x
YP_205945	59713169	bifunctional N-acetylglucosamine-1-phosphate uridyltransferase/glucosamine-1-phosphate acetyltransferase	glmU	VF_2562	COG1207M	M	48539	44.5	0.46	16	271	2.9e-24	x
YP_205141	59712365	integration host factor (IHF), DNA-binding protein, beta subunit	ihfB	VF_1758	COG0776L	L	10642	59.1	2.44	6	268	6.1e-24	x
YP_203511	59710735	50S ribosomal subunit protein L33	rpmG	VF_0128	COG0267J	J	6388	56.4	12.92	6	266	9.7e-24	x
YP_205955	59713179	chromosome partitioning protein ParB	-	VF_2572	COG1475K	K	32492	44.9	0.75	12	262	2.4e-23	x
YP_205795	172087772	DNA-directed RNA polymerase subunit beta'	-	VF_2412	COG0086K	K	155014	28.1	0.2	30	262	2.6e-23	x
YP_203642	59710866	30S ribosomal protein S13	rpsM	VF_0259	COG0099J	J	13275	43.2	2.8	9	261	3.3e-23	x
YP_205346	59712570	methionine aminopeptidase	map	VF_1963	COG0024J	J	30336	70.9	1.87	14	259	4.7e-23	x
YP_203794	59711018	valyl-tRNA synthetase	valS	VF_0411	COG0525J	J	109031	32	0.29	28	258	5.8e-23	x
YP_204201	59711425	type II citrate synthase	gltA	VF_0818	COG0372C	C	48235	68.8	0.33	18	257	7.6e-23	x
YP_205798	59713022	50S ribosomal protein L7/L12	rplL	VF_2415	COG0222J	J	12246	18.9	3.26	4	257	8.5e-23	x
YP_205045	59712269	DNA-binding protein	-	VF_1662	-		8332	73.7	21.59	8	257	7e-23	x
YP_205522	59712746	chitooligosaccharide-binding protein	-	VF_2139	COG0747E	E	63036	32.7	0.67	15	256	1e-22	x
YP_203628	59710852	30S ribosomal protein S17	rpsQ	VF_0245	COG0186J	J	9649	48.8	2.88	5	252	2.5e-22	x
YP_203647	59710871	fructose-1,6-bisphosphatase	fbp	VF_0264	COG0158G	G	37311	51.5	1.09	15	251	2.8e-22	x
YP_204970	59712194	lysine/arginine/ornithine transporter subunit	argT	VF_1587	COG0834ET	ET	28570	34.1	1.61	10	246	9.3e-22	x
YP_203945	59711169	stationary phase translation inhibitor and ribosome stability factor RaiA (YfiA)	raiA	VF_0562	COG1544J	J	13108	47	2.88	8	246	9.7e-22	x
YP_204495	59711719	nonspecific acid phosphatase precursor	-	VF_1112	COG0560E	E	37135	57.8	2.03	16	245	1.2e-21	x
YP_204008	59711232	nucleoside diphosphate kinase	ndk	VF_0625	COG0105F	F	16211	93.8	5.92	21	245	1.1e-21	x
YP_204674	59711898	ribosome modulation factor	-	VF_1291	COG3130J	J	6643	59.6	45.05	7	244	1.7e-21	x
YP_205693	59712917	50S ribosomal protein L9	rplI	VF_2310	COG0359J	J	15703	32.2	0.77	7	240	4e-21	x
YP_206452	59713677	pyruvate kinase II	pykA	VF_A0494	COG0469G	G	51597	41	0.43	17	239	4.8e-21	x
YP_205125	59712349	3-oxoacyl-(acyl carrier protein) synthase III	fabH	VF_1742	COG0332I	I	33946	31.5	0.96	7	239	4.5e-21	x
YP_205870	59713094	oligopeptidase A	prlC	VF_2487	COG0339E	E	76825	41	0.62	23	238	5.5e-21	x
YP_204285	59711509	thioredoxin reductase, FAD/NAD(P)-binding	trxB	VF_0902	COG0492O	O	34536	63.2	0.7	12	238	6.3e-21	x
YP_205278	172087733	PEP-protein phosphotransferase of PTS system (enzyme I)	ptsI	VF_1895	COG1080G	G	63394	42.2	0.66	23	237	6.8e-21	x
YP_205605	59712829	50S ribosomal protein L13	rplM	VF_2222	COG0102J	J	15967	35.9	0.75	5	237	7e-21	x
YP_203495	172087640	orotate phosphoribosyltransferase	pyrE	VF_0112	COG0461F	F	23556	43.3	0.47	8	235	1.3e-20	x
YP_204810	59712034	acrylsulfatase-like enzyme	aslA	VF_1427	COG3119P	P	58109	41.7	0.49	15	234	1.4e-20	x
YP_203763	59710987	hypothetical protein VF_0380	yjgA	VF_0380	COG3028S	S	21058	36.3	0.9	8	234	1.6e-20	x
YP_204871	59712095	aromatic amino acid aminotransferase	aspC	VF_1488	COG1448E	E	43375	38.3	0.7	17	233	2.1e-20	x
YP_203932	59711156	30S ribosomal protein S16	rpsP	VF_0549	COG0228J	J	9163	32.9	3.13	3	232	2.3e-20	x
YP_204662	59711886	putative solute/DNA competence effector	proQ	VF_1279	COG3109T	T	23110	64.9	1.67	15	232	2.4e-20	x
YP_204155	59711379	2-dehydro-3-deoxyphosphooctonate aldolase	kdsA	VF_0772	COG2877M	M	30998	37	0.34	7	231	3e-20	x
YP_203488	59710712	DNA-directed RNA polymerase subunit omega	rpoZ	VF_0105	COG1758K	K	10096	35.6	2.67	4	229	4.7e-20	x
YP_205797	172087773	RNA polymerase, beta subunit	rpoB	VF_2414	COG0085K	K	149889	30.6	0.36	38	228	5.9e-20	x
YP_203622	59710846	50S ribosomal protein L2	rplB	VF_0239	COG0090J	J	29810	56.2	2.39	20	227	7.3e-20	x
YP_205281	59712505	hypothetical protein VF_1898	yfeX	VF_1898	COG2837P	P	33491	13.3	0.5	4	226	8.7e-20	x
YP_206881	59714106	acyl-CoA reductase LuxC	luxC	VF_A0923	COG1012C	C	54304	39.5	0.4	23	225	1.1e-19	x
YP_206043	59713268	transporter	-	VF_A0085	COG1434S	S	40859	25.5	0.57	9	225	1.1e-19	x
YP_203638	59710862	50S ribosomal protein L30	rpmD	VF_0255	COG1841J	J	6741	52.5	42.47	8	224	1.6e-19	x
YP_205608	59712832	serine endoprotease DegP (protease Do), periplasmic	degP	VF_2225	COG0265O	O	48573	19.1	0.76	10	223	1.7e-19	x
YP_203421	59710645	Xaa-Pro aminopeptidase	-	VF_0038	COG0006E	E	66367	19.4	0.42	12	221	2.7e-19	x
YP_204190	59711414	N-acetylglucosamine-6-phosphate deacetylase	nagA	VF_0807	COG1820G	G	41047	42.9	0.56	12	220	3.6e-19	x
YP_203615	59710839	elongation factor G	fusA	VF_0232	COG0480J	J	77095	45.1	0.35	27	218	5.5e-19	x
YP_204192	59711416	glutaminyl-tRNA synthetase	glnS	VF_0809	COG0008J	J	63354	31.5	0.24	15	218	6.2e-19	x
YP_204981	59712205	exochitinase	-	VF_1598	COG3325G	G	89488	22.4	0.23	15	216	1.1e-18	x
YP_204199	59711423	phosphoglucomutase	pgm	VF_0816	COG0033G	G	59246	28.6	0.36	9	216	8.7e-19	x
YP_204273	59711497	glutaredoxin 1	grxA	VF_0890	COG0695O	O	9874	78.2	4.88	11	216	1e-18	x
YP_205541	172087756	bifunctional aconitate hydratase 2/2-methylisocitrate dehydratase	acnB	VF_2158	COG1049C	C	91607	47.5	0.35	28	214	1.6e-18	x
YP_203796	59711020	leucyl aminopeptidase	pepA	VF_0413	COG0260E	E	54523	40	0.81	20	214	1.6e-18	x
YP_203618	172087649	50S ribosomal subunit protein L3	rplC	VF_0235	COG0087J	J	22376	47.4	2.36	15	214	1.5e-18	x
YP_204830	59712054	D-ribose transporter subunit RbsB	rbsB	VF_1447	COG1879G	G	30554	32.9	0.35	6	211	3.1e-18	x
YP_204040	172087673	succinylglutamate desuccinylase/aspartoacylase family protein	-	VF_0657	COG3608R	R	39926	37.9	0.41	10	210	3.5e-18	x
YP_204332	59711556	aspartyl-tRNA synthetase	aspS	VF_0949	COG0173J	J	65786	35.9	0.63	23	209	4.9e-18	x
YP_203457	59710681	DNA polymerase I	polA	VF_0074	COG0749L	L	103640	29.6	0.14	21	209	5.2e-18	x
YP_203399	59710623	glycyl-tRNA synthetase subunit beta	glyS	VF_0016	COG0751J	J	75994	26.6	0.35	13	208	6.7e-18	x
YP_206519	59713744	two component response regulator	-	VF_A0561	COG0745TK	TK	24315	47.7	1.11	10	207	8.3e-18	x
YP_205137	59712361	methionyl-tRNA synthetase	metG	VF_1754	COG0143J	J	77838	35.4	0.27	23	204	1.6e-17	x
YP_204176	59711400	adenylate kinase	adk	VF_0793	COG0563F	F	23302	67.3	1.64	13	201	2.9e-17	x
YP_206409	59713634	urocanate hydratase	hutU	VF_A0451	COG2987E	E	61610	27.7	0.25	17	200	4.2e-17	x
YP_204597	172087694	threonyl-tRNA synthetase	thrS	VF_1214	COG0441J	J	73672	46.3	0.37	27	200	3.8e-17	x
YP_205329	59712553	acetyl-CoA carboxylase carboxyltransferase subunit alpha	accA	VF_1946	COG0825I	I	35530	41.7	0.9	15	198	6e-17	x
YP_204520	59711744	putative lipoprotein	-	VF_1137	COG3417R	R	21639	34.2	0.52	5	197	7.7e-17	x
YP_205548	59712772	DNA-binding transcriptional regulator of rRNA transcription, DnaK suppressor protein	dksA	VF_2165	COG1734T	T	17113	36.2	1.2	10	197	8.4e-17	x
YP_204127	59711351	hypothetical protein VF_0744	ybeD	VF_0744	COG2921S	S	9990	56.2	7.94	7	194	1.5e-16	x
YP_204620	59711844	integration host factor subunit alpha	ihfA	VF_1237	COG0776L	L	10997	56.1	6.41	8	193	1.9e-16	x
YP_205459	59712683	CTP synthetase	pyrG	VF_2076	COG0504F	F	59920	45.6	0.59	24	192	2.5e-16	x
YP_204065	172087674	prolyl-tRNA synthetase	proS	VF_0682	COG0442J	J	63731	27	0.44	15	192	2.5e-16	x
YP_203949	59711173	protein disaggregation chaperone	clpB	VF_0566	COG0542O	O	96265	42.4	0.4	31	191	3.2e-16	x
YP_204136	59711360	leucyl-tRNA synthetase	leuS	VF_0753	COG0495J	J	96957	35.3	0.21	23	189	4.5e-16	x
YP_204104	59711328	peptidyl-prolyl cis-trans isomerase	-	VF_0721	COG0652O	O	20260	39.8	0.56	11	188	5.4e-16	x
YP_206941	59714166	hypothetical protein VF_A0983	-	VF_A0983	-		20746	65.4	2.69	10	188	6.2e-16	x
YP_205971	59713196	chitin-binding protein	-	VF_A0013	COG3397S	S	43306	28.6	0.24	6	187	7.6e-16	x
YP_205645	59712869	acetolactate synthase 3 regulatory subunit	ilvH	VF_2262	COG0440E	E	17976	16.5	0.65	3	186	1e-15	x
YP_203889	59711113	phosphopentomutase	deoB	VF_0506	COG1015G	G	44333	42.7	0.68	11	186	1e-15	x
YP_204984	59712208	peptidyl-prolyl cis-trans isomerase B (rotamase B)	ppiB	VF_1601	COG0652O	O	18107	49.1	1.7	7	186	8.8e-16	x
YP_205844	59713068	putative DNA uptake protein	gntY	VF_2461	COG0316S	S	21241	27.3	1.9	8	186	9.2e-16	x
YP_205948	59713172	F0F1 ATP synthase subunit gamma	atpG	VF_2565	COG0224C	C	31940	41	2.13	14	185	1.3e-15	x
YP_206790	172087817	bifunctional proline dehydrogenase/pyrroline-5-carboxylate dehydrogenase	putA	VF_A0832	COG4230C	C	117367	28	0.22	30	184	1.4e-15	x
YP_203661	59710885	50S ribosomal protein L21	rplU	VF_0278	COG0261J	J	11422	33	0.47	4	184	1.4e-15	x
YP_205967	59713192	hydroperoxidase HPII(III) (catalase) KatA	katA	VF_A0009	COG0753P	P	54830	18.3	0.29	8	184	1.5e-15	x
YP_203887	59711111	deoxyribose-phosphate aldolase	deoC	VF_0504	COG0274F	F	27706	46.1	0.93	11	183	2.1e-15	x
YP_206459	59713684	hypothetical protein VF_A0501	-	VF_A0501	-		16861	14.5	1.22	3	183	2e-15	x
YP_203594	59710818	ribonuclease activity regulator protein RraA	rraA	VF_0211	COG0684H	H	17895	40.6	0.65	4	180	3.5e-15	x
YP_204834	59712058	nuclease	-	VF_1451	COG2374R	R	97956	24.3	0.21	14	180	3.8e-15	x
YP_203835	172087665	peptide chain release factor RF-2	prfB	VF_0452	COG1186J	J	41266	32.9	0.25	12	179	4.4e-15	x
YP_204433	59711657	hypothetical protein VF_1050	-	VF_1050	-		9307	76.5	9.35	6	179	4.4e-15	x
YP_205664	59712888	hypothetical protein VF_2281	-	VF_2281	-		29327	58.7	1.18	10	179	4.8e-15	x
YP_204286	59711510	alanine dehydrogenase	ald	VF_0903	COG0686E	E	39477	33.1	0.79	14	178	5.5e-15	x
YP_205280	59712504	glucose-specific PTS system component	crr	VF_1897	COG2190G	G	17850	14.8	0.65	3	178	6e-15	x
YP_204189	59711413	DNA-binding transcriptional dual regulator, repressor of N-acetylglucosamine	nagC	VF_0806	COG1940KG	KG	43916	54.2	0.37	17	178	5.6e-15	x
YP_205911	59713135	ketol-acid reductoisomerase	ilvC	VF_2528	COG0059EH	EH	54779	43.5	0.52	24	176	1e-14	x
YP_205135	59712359	uridine kinase	udk	VF_1752	COG0572F	F	24506	34	1.1	8	176	1.1e-14	x
YP_204517	59711741	purine nucleoside phosphoramidase	hinT	VF_1134	COG0537FGR	FGR	12974	34.5	1.79	6	176	9e-15	x
YP_204179	59711403	ATP-dependent Clp protease proteolytic subunit	clpP	VF_0796	COG0740OU	OU	22860	70.5	0.81	8	176	9.6e-15	x
YP_205667	59712891	bifunctional N-succinyldiaminopimelate-aminotransferase/acetylornithine transaminase protein	argD	VF_2284	COG4992E	E	43804	31.4	1.08	15	175	1.3e-14	x
YP_205083	59712307	3-oxoacyl-(acyl-carrier-protein)-synthase	fabB	VF_1700	COG0304IQ	IQ	42348	35	0.72	10	175	1.1e-14	x
YP_204020	59711244	inositol-5-monophosphate dehydrogenase	guaB	VF_0637	COG0516F	F	51632	28.5	0.56	14	173	1.8e-14	x
YP_205334	59712558	(3R)-hydroxymyristoyl-ACP dehydratase	fabZ	VF_1951	COG0764I	I	17022	30	0.7	7	173	1.8e-14	x
YP_205352	59712576	queuine tRNA-ribosyltransferase	tgt	VF_1969	COG0343J	J	42884	56	0.71	20	172	2.3e-14	x
YP_205342	59712566	ribosome recycling factor	frr	VF_1959	COG0233J	J	20560	31.9	0.25	4	171	3.3e-14	x
YP_205314	59712538	phosphoheptose isomerase	gmhA	VF_1931	COG0279G	G	20890	69.9	0.54	8	168	6.7e-14	x
YP_204619	59711843	phenylalanyl-tRNA synthetase subunit beta	pheT	VF_1236	COG0072J	J	86383	37.9	0.38	27	167	7.2e-14	x
YP_203928	59711152	S-ribosylhomocysteinase	luxS	VF_0545	COG1854T	T	18876	52.3	0.61	7	167	7e-14	x
YP_203391	59710615	cystine-binding protein	fliY	VF_0008	COG0834ET	ET	27990	24	1.26	7	165	1.3e-13	x
YP_204438	59711662	fermentative D-lactate dehydrogenase, NAD-dependent	ldhA	VF_1055	COG1052CHR	CHR	36287	47.1	0.88	20	164	1.5e-13	x
YP_204007	59711231	aminopeptidase B	pepB	VF_0624	COG0260E	E	46073	52.8	0.35	17	163	2e-13	x
YP_204904	59712128	uridine phosphorylase	udp	VF_1521	COG2820F	F	27071	45.6	0.4	7	163	1.8e-13	x
YP_203629	172087650	50S ribosomal subunit protein L14	rplN	VF_0246	COG0093J	J	13585	43.9	2.72	11	163	1.8e-13	x
YP_205599	59712823	stringent starvation protein A	sspA	VF_2216	COG0625O	O	24089	46.9	1.12	16	163	1.8e-13	x
YP_206764	59713989	glucose-1-phosphate adenylyltransferase	glgC	VF_A0806	COG0448G	G	45183	52.8	0.5	19	160	4e-13	x
YP_205467	59712691	pyridoxal phosphate biosynthetic protein PdxJ	pdxJ	VF_2084	COG0854H	H	26404	48.1	0.68	12	159	4.4e-13	x
YP_205498	59712722	autonomous glycyl radical cofactor GrcA	yfiD	VF_2115	COG3445R	R	13839	42.4	1.62	3	159	5e-13	x
YP_205871	59713095	DNA (exogenous) processing protein	yhiR	VF_2488	COG2961R	R	32181	29.4	1.03	8	159	4.4e-13	x
YP_206560	59713785	NAD synthetase	nadE	VF_A0602	COG0171H	H	30332	35.5	0.57	14	158	6.2e-13	x
YP_205499	59712723	threonine synthase	thrC	VF_2116	COG0498E	E	46983	38.9	0.34	11	157	8.2e-13	x
YP_203714	59710938	peptide-methionine (S)-S-oxide reductase	msrA	VF_0331	COG0225O	O	21782	31.8	0.23	4	157	7.8e-13	x
YP_203935	59711159	50S ribosomal protein L19	rplS	VF_0552	COG0335J	J	13263	44.4	6.52	7	156	9.9e-13	x
YP_205520	59712744	16S rRNA m2G1207 methylase	rsmC	VF_2137	COG2813J	J	38075	31	0.43	13	155	1.2e-12	x
YP_205926	59713150	peptide deformylase	def	VF_2543	COG0242J	J	18985	22.9	0.61	5	155	1.2e-12	x
YP_204001	59711225	scaffold protein	iscU	VF_0618	COG0822C	C	13603	68.5	2.68	8	154	1.7e-12	x
YP_205725	59712949	periplasmic protein CpxP, modulator of CpxAR signaling	cpxP	VF_2342	COG3678UNTP	UNTP	11185	53.2	2.25	6	154	1.4e-12	x
YP_206349	59713574	ABC transporter amino acid-binding protein	-	VF_A0391	COG0834ET	ET	30119	17.5	0.83	5	152	2.4e-12	x
YP_203919	59711143	alanyl-tRNA synthetase	alaS	VF_0536	COG0013J	J	94192	37.1	0.48	35	152	2.5e-12	x
YP_204013	59711237	histidyl-tRNA synthetase	hisS	VF_0630	COG0124J	J	47207	53.1	0.63	21	151	2.9e-12	x
YP_204035	59711259	phosphoribosylformylglycinamidine synthase	purL	VF_0652	COG0046F	F	142092	15.2	0.07	20	150	4e-12	x
YP_203997	59711221	inositol monophosphatase	suhB	VF_0614	COG0483G	G	29548	71.5	0.36	19	150	3.7e-12	x
YP_203662	59710886	50S ribosomal protein L27	rpmA	VF_0279	COG0211J	J	9175	35.3	9.63	6	150	3.5e-12	x
YP_206916	59714141	glycerophosphoryl diester phosphodiesterase GlpQ (UgpQ)	glpQ	VF_A0958	COG0584C	C	27905	64.8	0.63	11	149	4.3e-12	x
YP_204717	59711941	oxalate/formate antiporter	-	VF_1334	-		30093	27.5	0.35	5	149	4.3e-12	x
YP_203769	59710993	ribosome-associated, sigma 54 modulation protein	hpf	VF_0386	COG1544J	J	10963	69.5	2.32	6	148	5.6e-12	x
YP_205683	59712907	glutaredoxin	-	VF_2300	COG0678O	O	26790	55.8	0.66	10	147	7.5e-12	x
YP_206071	59713296	NAD(P)H-dependent flavin reductase	-	VF_A0113	COG0778C	C	24485	48.9	0.74	8	146	1.1e-11	x
YP_205479	59712703	hypothetical protein VF_2096	-	VF_2096	COG2938S	S	9974	79.1	4.77	5	146	9.6e-12	x
YP_204445	59711669	adenylosuccinate synthetase	-	VF_1062	COG0104F	F	45474	59.1	0.66	22	145	1.2e-11	x
YP_205669	59712893	tryptophanyl-tRNA synthetase	trpS	VF_2286	COG0180J	J	37770	45.3	0.44	18	144	1.6e-11	x
YP_205946	59713170	F0F1 ATP synthase subunit epsilon	atpC	VF_2563	COG0355C	C	15016	28.6	1.44	6	143	1.8e-11	x
YP_205721	59712945	elongation factor P	efp	VF_2338	COG0231J	J	20637	18.1	0.55	3	143	2e-11	x
YP_205336	59712560	periplasmic chaperone	skp	VF_1953	COG2825M	M	19133	38	1.03	8	143	2.1e-11	x
YP_204578	59711802	hypothetical protein VF_1195	-	VF_1195	-		13661	23.4	0.92	4	143	2e-11	x
YP_206798	59714023	arginine decarboxylase	speA	VF_A0840	COG1166E	E	71426	25.8	0.38	14	141	2.9e-11	x
YP_204618	59711842	phenylalanyl-tRNA synthetase subunit alpha	pheS	VF_1235	COG0016J	J	37121	38.8	0.85	12	141	3.1e-11	x
YP_204663	59711887	carboxy-terminal protease	prc	VF_1280	COG0793M	M	75304	32.8	0.44	19	141	3e-11	x
YP_203784	59711008	UDP-N-acetylglucosamine 1-carboxyvinyltransferase	murA	VF_0401	COG0766M	M	44654	46.9	0.36	16	141	3e-11	x
YP_206797	59714022	agmatinase	speB	VF_A0839	COG0010E	E	33632	38	0.31	6	140	3.6e-11	x
YP_203890	59711114	purine nucleoside phosphorylase	deoD	VF_0507	COG0813F	F	25842	72.3	3.86	23	140	3.9e-11	x
YP_205209	59712433	chemotaxis coupling protein CheW	cheW	VF_1826	COG0835NT	NT	18418	43.9	1.08	6	140	4e-11	x
YP_205717	59712941	fumarate reductase flavoprotein subunit	frdA	VF_2334	COG1053C	C	66411	35.8	0.52	24	139	5e-11	x
YP_204587	59711811	DNA gyrase (type II topoisomerase), subunit A	gyrA	VF_1204	COG0188L	L	97103	29	0.4	22	139	5.3e-11	x
YP_206370	59713595	dihydroorotase	pyrC	VF_A0412	COG0418F	F	37770	36.3	0.27	8	138	5.4e-11	x
YP_205604	59712828	30S ribosomal protein S9	rpsI	VF_2221	COG0103J	J	14535	26.2	1.51	5	138	5.6e-11	x
YP_206352	59713577	phospho-2-dehydro-3-deoxyheptonate aldolase	aroG	VF_A0394	COG0722E	E	38500	41.1	0.81	14	137	7.6e-11	x
YP_205777	59713001	bifunctional phosphoribosylaminoimidazolecarboxamide formyltransferase/IMP cyclohydrolase	purH	VF_2394	COG0138F	F	57589	50.6	0.62	26	137	8.3e-11	x
YP_205557	59712781	carbonic anhydrase	can	VF_2174	COG0288P	P	25636	51.1	1.03	10	137	7.9e-11	x
YP_205562	59712786	dihydrolipoamide acetyltransferase	aceF	VF_2179	COG0508C	C	65225	17.8	0.33	12	136	1e-10	x
YP_203936	59711160	phospho-2-dehydro-3-deoxyheptonate aldolase	aroF	VF_0553	COG0722E	E	39629	39.5	0.59	10	136	1e-10	x
YP_205932	59713156	putative Gram-positive sporulation control protein Spo0M	-	VF_2549	COG4326R	R	29506	33.2	0.17	10	136	9.7e-11	x
YP_204395	59711619	ATP phosphoribosyltransferase	hisG	VF_1012	COG0040E	E	32747	41.3	0.75	15	135	1.1e-10	x
YP_205947	59713171	F0F1 ATP synthase subunit beta	atpD	VF_2564	COG0055C	C	50717	38.8	0.31	12	134	1.5e-10	x
YP_203855	59711079	carbamoyl phosphate synthase small subunit	carA	VF_0472	COG0505EF	EF	41568	26.5	0.39	8	134	1.7e-10	x
YP_205634	59712858	GatB/YqeY domain-containing protein	-	VF_2251	COG1610S	S	16136	34	3.02	11	134	1.6e-10	x
YP_204137	59711361	hypothetical protein VF_0754	ybeL	VF_0754	-		18559	35.6	1.07	5	134	1.4e-10	x
YP_205665	59712889	succinylglutamic semialdehyde dehydrogenase	astD	VF_2282	COG1012C	C	52287	26.4	0.42	15	133	1.9e-10	x
YP_205933	59713157	hypothetical protein VF_2550	yihD	VF_2550	COG3084S	S	10260	77	2.62	11	133	1.8e-10	x
YP_205477	59712701	L-aspartate oxidase	nadB	VF_2094	COG0029H	H	61688	36.5	0.25	19	130	4.2e-10	x
YP_205787	59713011	anti-RNA polymerase sigma 70 factor	rsd	VF_2404	COG3160K	K	18164	40.6	0.64	6	130	3.7e-10	x
YP_206807	59714032	putative glutathione S-transferase YghU	yghU	VF_A0849	COG0625O	O	32511	18.5	0.75	7	130	3.9e-10	x
YP_205372	59712596	recombination associated protein	rdgC	VF_1989	COG2974L	L	34257	34.5	0.49	12	129	5.1e-10	x
YP_203584	59710808	UDP-glucose 4-epimerase	-	VF_0201	COG1087M	M	36775	54.9	1.11	12	129	4.7e-10	x
YP_204667	59711891	NAD-specific glutamate dehydrogenase	-	VF_1284	COG2902E	E	182301	28.2	0.08	45	128	5.7e-10	x
YP_204915	59712139	general L-amino acid-binding protein	-	VF_1532	COG0834ET	ET	37061	29.2	0.64	12	128	5.6e-10	x
YP_204276	59711500	hypothetical protein VF_0893	-	VF_0893	-		19389	28.8	1.53	11	128	6.2e-10	x
YP_205148	59712372	ATP-dependent Clp protease ATP-binding subunit	clpA	VF_1765	COG0542O	O	83044	30.4	0.4	23	127	7.8e-10	x
YP_203461	59710685	hypothetical protein VF_0078	yihI	VF_0078	COG3078S	S	20882	32.6	0.91	10	127	7e-10	x
YP_204411	59711635	tryptophan synthase subunit beta	trpB	VF_1028	COG0133E	E	42885	42.7	0.11	16	126	8.8e-10	x
YP_206342	59713567	ATP-dependent RNA helicase	deaD	VF_A0384	COG0513LKJ	LKJ	70330	34.9	0.22	24	126	1e-09	x
YP_204175	59711399	heat shock protein 90	htpG	VF_0792	COG0326O	O	71583	42.9	0.67	29	125	1.2e-09	x
YP_205313	59712537	amidotransfease	yafJ	VF_1930	COG0121R	R	31315	34.7	0.55	9	125	1.2e-09	x
YP_203510	59710734	50S ribosomal protein L28	rpmB	VF_0127	COG0227J	J	9000	56.4	3.27	8	124	1.7e-09	x
YP_205108	59712332	secretory tripeptidyl aminopeptidase	-	VF_1725	COG0596R	R	58339	49	0.27	22	123	2.1e-09	x
YP_203398	59710622	glycyl-tRNA synthetase subunit alpha	glyQ	VF_0015	COG0752J	J	35035	31.7	0.3	7	122	2.4e-09	x
YP_204999	59712223	hypothetical protein VF_1616	-	VF_1616	COG3110S	S	23811	48.8	1.59	13	121	3.1e-09	x
YP_203466	59710690	universal stress global response regulator	uspA	VF_0083	COG0589T	T	15584	35.5	0.78	4	120	3.7e-09	x
YP_203677	59710901	3-isopropylmalate dehydrogenase	leuB	VF_0294	COG0473CE	CE	39465	22	0.59	8	119	5.2e-09	x
YP_203856	59711080	carbamoyl phosphate synthase large subunit	carB	VF_0473	COG0458EF	EF	117617	40	0.13	42	119	4.7e-09	x
YP_205865	59713089	hydrolase	yigL	VF_2482	COG0561R	R	29445	46	1.17	8	118	5.4e-09	x
YP_204209	59711433	succinyl-CoA synthetase subunit alpha	sucD	VF_0826	COG0074C	C	29926	33.8	0.36	7	117	7.1e-09	x
YP_204222	59711446	arginyl-tRNA synthetase	argS	VF_0839	COG0018J	J	64060	43	0.15	26	117	7.8e-09	x
YP_205916	59713140	hypothetical protein VF_2533	yrdA	VF_2533	COG0663R	R	19652	42.5	1.5	8	117	7.7e-09	x
YP_206194	59713419	glycerol kinase	glpK	VF_A0236	COG0554C	C	55418	38.1	0.09	14	116	1e-08	x
YP_205736	59712960	aspartate ammonia-lyase	aspA	VF_2353	COG1027E	E	52765	33.7	0.55	14	116	9.3e-09	x
YP_203476	172087639	adenosine deaminase	add	VF_0093	COG1816F	F	36443	26.4	0.46	8	115	1.2e-08	x
YP_206523	59713748	molybdenum cofactor biosynthesis protein MogA	mogA	VF_A0565	COG0521H	H	19534	57.3	0.59	10	115	1.2e-08	x
YP_204245	59711469	50S ribosomal protein L25	rplY	VF_0862	COG1825J	J	10250	42.4	4.57	7	115	1.1e-08	x
YP_203441	59710665	transcription termination factor Rho	rho	VF_0058	COG1158K	K	46900	25.5	0.63	11	115	1.1e-08	x
YP_204577	59711801	metal-binding protein	ycbL	VF_1194	COG0491R	R	24069	51.6	0.76	6	115	1.2e-08	x
YP_205169	59712393	adenylosuccinate lyase	purB	VF_1786	COG0015F	F	51354	50.4	0.71	19	114	1.5e-08	x
YP_205641	59712865	pyruvate kinase	pykF	VF_2258	COG0469G	G	50128	38.9	0.32	20	114	1.4e-08	x
YP_205270	59712494	glutamyl-tRNA synthetase	gltX	VF_1887	COG0008J	J	53216	44.3	0.41	21	114	1.6e-08	x
YP_204187	59711411	asparagine synthetase B	asnB	VF_0804	COG0367E	E	62904	41.6	0.8	26	113	1.9e-08	x
YP_203888	59711112	thymidine phosphorylase	deoA	VF_0505	COG0213F	F	47414	44	0.34	17	113	1.8e-08	x
YP_206805	59714030	succinylarginine dihydrolase	astB	VF_A0847	COG3724E	E	49370	27.9	0.1	13	112	2.5e-08	x
YP_205373	59712597	peptidase	yegQ	VF_1990	COG0826O	O	52029	34.8	0.56	18	112	2.6e-08	x
YP_203774	59710998	3-deoxy-D-manno-octulosonate 8-phosphate phosphatase	kdsC	VF_0391	COG1778R	R	20352	37.1	0.56	6	112	2.2e-08	x
YP_204796	59712020	phosphotransferase/kinase	yniA	VF_1413	COG3001G	G	33035	33	0.74	11	111	3.2e-08	x
YP_204605	59711829	hemin-binding periplasmic protein HmuT precursor	hmuT	VF_1222	COG4558P	P	29886	9.6	0.36	3	111	2.8e-08	x
YP_204953	59712177	DNA-binding transcriptional regulator TorR	torR	VF_1570	COG0745TK	TK	26325	22.4	0.41	7	111	3.3e-08	x
YP_205799	59713023	50S ribosomal subunit protein L10	rplJ	VF_2416	COG0244J	J	13869	52.8	1.62	10	109	4.9e-08	x
YP_206511	59713736	ATP-dependent RNA helicase	-	VF_A0553	COG0513LKJ	LKJ	51914	24.3	0.42	16	109	5.2e-08	x
YP_204610	59711834	HuvX protein	huvX	VF_1227	COG3721P	P	20194	32.6	0.95	7	109	5.3e-08	x
YP_203846	59711070	transcriptional activator HlyU	hlyU	VF_0463	COG0640K	K	11275	63.3	2.22	7	108	6.2e-08	x
YP_203858	59711082	Outer membrane protein U porin OmpU	ompU	VF_0475	COG3203M	M	34556	17.1	0.3	5	108	5.6e-08	x
YP_203940	59711164	putative ABC transporter ATP-binding protein	yjjK	VF_0557	COG0488R	R	61984	32.1	0.08	12	108	6.6e-08	x
YP_205123	59712347	3-ketoacyl-(acyl-carrier-protein) reductase	fabG	VF_1740	COG1028IQR	IQR	25586	26.5	0.43	7	107	7.7e-08	x
YP_205239	59712463	sigma-54-dependent transcriptional activator FlrA	flrA	VF_1856	COG2204T	T	55363	32.7	0.28	18	107	8e-08	x
YP_205014	59712238	global DNA-binding transcriptional dual regulator H-NS	hns	VF_1631	COG2916R	R	19985	31.2	2.09	7	106	8.9e-08	x
YP_205651	59712875	transcriptional repressor protein MetJ	metJ	VF_2268	COG3060KE	KE	12041	37.7	1.09	7	104	1.5e-07	x
YP_203635	59710859	50S ribosomal protein L6	rplF	VF_0252	COG0097J	J	18896	33.3	0.61	5	103	1.9e-07	x
YP_203458	59710682	GTPase EngB	engB	VF_0075	COG0218R	R	24160	33.5	0.75	8	103	1.8e-07	x
YP_205785	59713009	uroporphyrinogen decarboxylase	hemE	VF_2402	COG0407H	H	39330	31.8	1.01	11	102	2.3e-07	x
YP_204180	59711404	ATP-dependent protease ATP-binding subunit	clpX	VF_0797	COG1219O	O	47045	39.5	0.48	14	102	2.5e-07	x
YP_205516	59712740	periplasmic component of efflux system	-	VF_2133	COG0845M	M	40421	20.8	0.57	6	101	2.8e-07	x
YP_206780	59714005	hypothetical protein VF_A0822	-	VF_A0822	COG2841S	S	10218	100	7.55	12	101	2.8e-07	x
YP_204993	59712217	phosphate-binding protein	pstS2	VF_1610	COG0226P	P	28801	49.8	1.59	17	100	3.5e-07	x
YP_203933	59711157	16S rRNA-processing protein	rimM	VF_0550	COG0806J	J	20085	34.3	0.96	6	99	5.1e-07	x
YP_206541	59713766	hypothetical protein VF_A0583	-	VF_A0583	COG2824P	P	20664	77.7	1.4	10	99	4.6e-07	x
YP_205143	59712367	cytidylate kinase	cmk	VF_1760	COG0283F	F	24316	50.9	0.45	9	98	5.9e-07	x
YP_206552	59713777	hypothetical protein VF_A0594	-	VF_A0594	COG3691S	S	10940	67.3	1.23	7	98	5.8e-07	x
YP_204588	59711812	hypothetical protein VF_1205	-	VF_1205	-		26664	24.3	0.67	6	98	5.9e-07	x
YP_206551	59713776	LuxT transcriptional regulator	luxT	VF_A0593	COG1309K	K	17782	29.4	1.14	4	96	1e-06	x
YP_204434	59711658	DNA topoisomerase I	topA	VF_1051	COG0550L	L	97847	32	0.15	23	96	1e-06	x
YP_203617	59710841	30S ribosomal protein S10	rpsJ	VF_0234	COG0051J	J	11745	39.8	1.12	5	95	1.2e-06	x
YP_204220	59711444	acetate kinase	ackA	VF_0837	COG0282C	C	42634	28.6	0.11	6	94	1.6e-06	x
YP_204941	59712165	malate dehydrogenase	maeA	VF_1558	COG0281C	C	62260	30.4	0.34	12	94	1.4e-06	x
YP_204701	59711925	polyamine transporter binding protein	potD2	VF_1318	COG0687E	E	38381	50.3	0.43	14	94	1.4e-06	x
YP_205929	59713153	potassium transporter peripheral membrane component	trkA	VF_2546	COG0569P	P	50483	28.8	0.2	11	94	1.6e-06	x
YP_206122	59713347	aerobactin siderophore biosynthesis protein IucD	iucD	VF_A0164	COG3486Q	Q	48585	26.4	0.21	10	93	1.7e-06	x
YP_203593	59710817	transcriptional regulator	-	VF_0210	COG3074S	S	9069	27.5	0.61	2	93	1.9e-06	x
YP_204198	59711422	replication initiation regulator SeqA	seqA	VF_0815	COG3057L	L	20196	26.7	0.95	5	92	2.3e-06	x
YP_203588	59710812	chaperonin GroEL	groEL	VF_0205	COG0459O	O	57339	53.8	0.17	21	92	2.2e-06	x
YP_204770	59711994	3-mercaptopyruvate sulfurtransferase	sseA	VF_1387	COG2897P	P	31338	32	0.55	9	92	2.3e-06	x
YP_206686	59713911	acetyltransferase	-	VF_A0728	COG2388R	R	10557	56.5	1.3	7	92	2.2e-06	x
YP_204327	59711551	glutathione synthase/ribosomal protein S6 modification glutaminyl transferase	-	VF_0944	COG0189HJ	HJ	34887	54.5	0.48	16	91	2.9e-06	x
YP_203818	59711042	glutathione synthetase	gshB	VF_0435	COG0189HJ	HJ	34755	35.2	0.14	8	91	3.4e-06	x
YP_203937	59711161	bifunctional chorismate mutase/prephenate dehydrogenase	tyrA	VF_0554	COG0287E	E	42572	32.4	0.24	15	90	4.2e-06	x
YP_205928	59713152	16S rRNA m5C967 methyltransferase, S-adenosyl-L-methionine-dependent	rsmB	VF_2545	COG0144J	J	47862	31.2	0.21	11	90	4.1e-06	x
YP_204539	59711763	chlorohydrolase/deaminase family protein	-	VF_1156	COG0402FR	FR	51239	39	0.2	18	89	5.3e-06	x
YP_205801	172087774	50S ribosomal subunit protein L1	rplA	VF_2418	COG0081J	J	24879	47	0.73	9	89	4.7e-06	x
YP_206149	59713374	FhuE receptor precursor	-	VF_A0191	COG4773P	P	77708	34.4	0.13	14	89	4.5e-06	x
YP_204574	59711798	thiol oxidoreductase	-	VF_1191	COG3488C	C	51027	41.3	0.2	14	88	5.7e-06	x
YP_205646	59712870	acetolactate synthase 3 catalytic subunit	ilvI	VF_2263	COG0028EH	EH	62774	53.6	0.34	20	88	6.7e-06	x
YP_203868	59711092	transcription elongation factor NusA	nusA	VF_0485	COG0195K	K	54782	36.2	0.18	18	88	6.5e-06	x
YP_205723	59712947	6-phosphofructokinase	pfkA	VF_2340	COG0205G	G	34669	58.1	0.7	13	87	7.2e-06	x
YP_204274	59711498	DNA-binding transcriptional regulator HexR	yebK	VF_0891	COG1737K	K	31543	57.9	0.16	12	87	7.5e-06	x
YP_206032	59713257	hypothetical protein VF_A0074	-	VF_A0074	COG3608R	R	33840	13.7	0.14	2	87	8.3e-06	x
YP_205872	59713096	glutathione reductase	gor	VF_2489	COG1249C	C	49024	18.6	0.32	8	86	1e-05	x
YP_204161	59711385	bifunctional UDP-sugar hydrolase/5'-nucleotidase periplasmic precursor	ushA	VF_0778	COG0737F	F	60947	24.8	0.16	10	86	9.1e-06	x
YP_203494	59710718	ribonuclease PH	rph	VF_0111	COG0689J	J	25564	27.3	0.43	6	86	9.2e-06	x
YP_205616	59712840	outer membrane channel protein	tolC	VF_2233	COG1538MU	MU	48070	21.5	0.21	7	86	8.6e-06	x
YP_206661	59713886	glycine dehydrogenase	gcvP	VF_A0703	COG1003E	E	104760	26.3	0.05	14	85	1.3e-05	x
YP_205118	59712342	thymidylate kinase	tmk	VF_1735	COG0125F	F	23175	19.5	0.22	4	85	1.1e-05	x
YP_204121	59711345	xanthine-guanine phosphoribosyltransferase	gpt	VF_0738	COG0503F	F	17002	42.8	0.3	6	85	1.1e-05	x
YP_203407	172087631	3-ketoacyl-CoA thiolase	fadA	VF_0024	COG0183I	I	43568	37.4	0.11	14	85	1.2e-05	x
YP_205124	59712348	malonyl-CoA:(acyl carrier protein) S-malonyltransferase	fabD	VF_1741	COG0331I	I	32065	42.1	0.33	9	85	1.1e-05	x
YP_205633	59712857	30S ribosomal protein S21	rpsU	VF_2250	COG0828J	J	8498	32.4	1.76	6	85	1.1e-05	x
YP_203883	59711107	peptide chain release factor 3	prfC	VF_0500	COG4108J	J	58571	31.6	0.17	19	85	1.2e-05	x
YP_204004	59711228	chaperone protein HscA	hscA	VF_0621	COG0443O	O	65914	23.9	0.15	15	85	1.2e-05	x
YP_203671	59710895	peptidyl-prolyl cis-trans isomerase (PPIase)	surA	VF_0288	COG0760O	O	48836	29.3	0.33	15	85	1.2e-05	x
YP_205191	59712415	phosphohistidine phosphatase	sixA	VF_1808	COG2062T	T	17477	21.2	0.29	3	85	1.1e-05	x
YP_204124	59711348	gamma-glutamyl phosphate reductase	proA	VF_0741	COG0014E	E	44202	32.9	0.23	14	84	1.6e-05	x
YP_205689	59712913	N-acetyl-gamma-glutamyl-phosphate reductase	argC	VF_2306	COG0002E	E	36222	8.1	0.29	2	84	1.5e-05	x
YP_205950	59713174	F0F1 ATP synthase subunit delta	atpH	VF_2567	COG0712C	C	19433	17.5	0.26	2	83	1.8e-05	x
YP_207130	59714355	ParA family protein	-	VF_A1172	COG1192D	D	46364	47.9	0.22	11	83	2.1e-05	x
YP_204304	59711528	superoxide dismutase, Fe	sodB	VF_0921	COG0605P	P	21572	20.1	0.88	4	83	2e-05	x
YP_206369	59713594	oxidoreductase	ydhF	VF_A0411	COG4989R	R	34371	24.7	0.3	6	83	1.9e-05	x
YP_204677	59711901	hypothetical protein VF_1294	ycbG	VF_1294	COG3120S	S	17739	43.2	1.75	8	83	2e-05	x
YP_203837	59711061	sigma-54 dependent transcriptional regulator VpsR	vpsR	VF_0454	COG2204T	T	49896	34.4	0.32	16	83	2e-05	x
YP_203406	59710630	oxidoreductase, Zn-dependent and NAD(P)-binding	yhdH	VF_0023	COG0604CR	CR	34573	31.3	0.49	8	82	2.3e-05	x
YP_205264	59712488	flagellar anti-sigma-28 factor FlgM	flgM	VF_1881	COG2747KNU	KNU	10969	62.1	2.32	8	81	3.3e-05	x
YP_203697	59710921	FKBP-type peptidyl-prolyl cis-trans isomerase (rotamase)	fklB	VF_0314	COG0545O	O	21777	27.2	0.87	5	81	2.8e-05	x
YP_204082	59711306	transcriptional regulator NrdR	nrdR	VF_0699	COG1327K	K	16966	57	0.7	10	80	3.7e-05	x
YP_205480	59712704	folate-dependent regulatory protein	ygfZ	VF_2097	COG0354R	R	35567	53.5	0.47	14	80	3.6e-05	x
YP_203978	59711202	hypothetical protein VF_0595	ygdH	VF_0595	COG1611R	R	50445	46.7	0.44	22	80	4.1e-05	x
YP_205157	59712381	hypothetical protein VF_1774	ycgB	VF_1774	COG2719S	S	59823	29.9	0.17	10	80	4.2e-05	x
YP_205576	59712800	preprotein translocase subunit SecA	secA	VF_2193	COG0653U	U	103117	32.6	0.2	32	80	3.8e-05	x
YP_205706	59712930	RNA-binding protein Hfq	hfq	VF_2323	COG1923R	R	9950	59.1	1.4	3	79	5.2e-05	x
YP_204693	59711917	universal stress protein UspE	uspE	VF_1310	COG0589T	T	35611	18.7	0.29	9	79	4.9e-05	x
YP_205348	59712572	hypothetical protein VF_1965	yaeH	VF_1965	-		14866	25.4	0.82	3	79	5e-05	x
YP_205655	59712879	fused malic enzyme oxidoreductase/ phosphotransacetylase	maeB	VF_2272	COG0281C	C	45243	29.2	0.22	11	78	5.5e-05	x
YP_206658	59713883	aminomethyltransferase, tetrahydrofolate-dependent, subunit (T protein) of glycine cleavage complex	gcvT	VF_A0700	COG0404E	E	40420	30.9	0.12	13	78	6.6e-05	x
YP_205560	59712784	quorum sensing transcriptional regulator LitR (HapR)	litR	VF_2177	COG1309K	K	23231	54.2	0.48	10	78	5.6e-05	x
YP_204617	59711841	heme transport protein HutA	hutA	VF_1234	COG4771P	P	80781	25.4	0.26	14	78	6e-05	x
YP_205621	59712845	adenylate cyclase	ygiF	VF_2238	COG3025S	S	58658	31.7	0.17	18	78	6.2e-05	x
YP_205277	59712501	phosphohistidinoprotein-hexose phosphotransferase component of PTS system (Hpr)	ptsH	VF_1894	COG1925G	G	9084	63.5	3.2	5	77	8.1e-05	x
YP_203646	59710870	50S ribosomal protein L17	rplQ	VF_0263	COG0203J	J	14299	15.9	0.37	2	77	6.9e-05	x
YP_205845	59713069	PAPS (adenosine 3'-phosphate 5'-phosphosulfate) 3'(2'),5'-bisphosphate nucleotidase	cysQ	VF_2462	COG1218P	P	30071	45.2	0.16	12	77	8e-05	x
YP_205097	59712321	formyltetrahydrofolate deformylase	purU	VF_1714	COG0788F	F	25794	44.2	0.7	6	76	9.8e-05	x
YP_206451	59713676	beta-hexosaminidase	nagZ	VF_A0493	COG1472G	G	36322	41.1	0.13	8	76	9.1e-05	x
YP_203788	59711012	aspartate carbamoyltransferase regulatory subunit	pyrI	VF_0405	COG1781F	F	17079	48.7	0.3	6	75	0.00012	x
YP_205078	59712302	acetyl-CoA carboxylase subunit beta	accD	VF_1695	COG0777I	I	32295	47.6	0.33	14	75	0.00013	x
YP_204974	59712198	pyruvate formate lyase-activating enzyme 1	pflA	VF_1591	COG1180O	O	27985	44.5	0.38	7	75	0.00012	x
YP_204884	59712108	sulfur transfer protein TusE	tusE	VF_1501	COG2920P	P	12486	66.7	1.91	8	75	0.00011	x
YP_206010	59713235	L-allo-threonine dehydrogenase, NAD(P)-binding	ydfG	VF_A0052	COG4221R	R	25525	57.3	0.43	9	75	0.00011	x
YP_206564	59713789	hypothetical protein VF_A0606	-	VF_A0606	COG2926S	S	12102	12.7	1.08	3	75	0.00012	x
YP_203535	59710759	ADP-L-glycero-D-mannoheptose-6-epimerase	rfaD	VF_0152	COG0451MG	MG	35122	46	0.68	17	74	0.00016	x
YP_204208	59711432	succinyl-CoA synthetase subunit beta	sucC	VF_0825	COG0045C	C	41357	39.2	0.12	9	73	0.00019	x
YP_203445	59710669	FMN reductase	fre	VF_0062	COG0543HC	HC	26080	22.9	0.69	5	73	0.00019	x
YP_203916	59711140	long-chain-fatty-acid--CoA ligase	-	VF_0533	COG1022I	I	62443	19.2	0.16	12	73	0.00018	x
YP_204525	59711749	hypothetical protein VF_1142	ycfP	VF_1142	COG3150R	R	21180	21.9	0.9	4	73	0.00018	x
YP_206455	59713680	L-allo-threonine aldolase	-	VF_A0497	COG2008E	E	36597	20.4	0.28	7	72	0.00024	x
YP_205567	59712791	quinolinate phosphoribosyltransferase	nadC	VF_2184	COG0157H	H	32526	21.7	1.02	15	72	0.00024	x
YP_204087	59711311	transcription antitermination protein NusB	nusB	VF_0704	COG0781K	K	17832	69	0.65	11	72	0.00022	x
YP_205485	59712709	hypothetical protein VF_2102	ygfB	VF_2102	COG3079S	S	20732	15.9	0.24	2	72	0.00025	x
YP_203674	59710898	hypothetical protein VF_0291	-	VF_0291	-		30382	32	0.35	9	72	0.00022	x
YP_204080	59711304	putative lipoprotein	-	VF_0697	-		12062	83.3	5.22	13	72	0.00023	x
YP_206044	59713269	gamma-glutamyltranspeptidase	ggt	VF_A0086	COG0405E	E	63644	22.9	0.24	12	71	0.00028	x
YP_204702	59711926	polyamine transporter binding protein	potD1	VF_1319	COG0687E	E	39331	28.2	0.26	7	71	0.00032	x
YP_205552	59712776	3-methyl-2-oxobutanoate hydroxymethyltransferase	panB	VF_2169	COG0413H	H	28654	64.4	0.37	17	71	0.00032	x
YP_205353	59712577	S-adenosylmethionine:tRNA ribosyltransferase-isomerase	queA	VF_1970	COG0809J	J	39118	24.9	0.26	6	71	0.00034	x
YP_206999	59714224	protein YgiW precursor	-	VF_A1041	COG3111S	S	13472	20.3	0.39	4	70	0.00042	x
YP_205536	59712760	nitrogen regulatory protein GlnK	glnK	VF_2153	COG0347E	E	12266	58	1.94	7	69	0.00053	x
YP_204505	59711729	prolyl endopeptidase	-	VF_1122	COG1505E	E	75927	16.7	0.13	13	69	0.0005	x
YP_206767	172087815	4-alpha-glucanotransferase	malQ	VF_A0809	COG1640G	G	83275	19.4	0.06	11	69	0.00043	x
YP_205632	59712856	peptidase	ygjD	VF_2249	COG0533O	O	36502	14.2	0.13	5	69	0.00049	x
YP_204903	59712127	hypothetical protein VF_1520	-	VF_1520	-		43796	40.7	0.37	15	69	0.00044	x
YP_206923	59714148	nitroreductase A	nfsA	VF_A0965	COG0778C	C	29632	56.6	0.36	10	68	0.00059	x
YP_204840	59712064	thermostable carboxypeptidase 1	-	VF_1457	COG2317E	E	55785	22.7	0.28	9	68	0.00056	x
YP_205167	59712391	tRNA (5-methylaminomethyl-2-thiouridylate)-methyltransferase	mnmA	VF_1784	COG0482J	J	41778	29.4	0.25	7	68	0.00059	x
YP_205354	59712578	acetoin utilization AcuB protein	-	VF_1971	COG0517R	R	16295	38.1	0.32	7	68	0.00056	x
YP_206726	59713951	cysteine desulfhydrase	-	VF_A0768	COG0520E	E	46075	20.7	0.1	4	67	0.00071	x
YP_205770	59712994	acetyl-CoA carboxylase biotin carboxylase subunit	accC	VF_2387	COG0439I	I	49323	32.7	0.32	16	67	0.00077	x
YP_203947	59711171	23S rRNA pseudouridine synthase D	rluD	VF_0564	COG0564J	J	36657	38	0.28	13	67	0.00069	x
YP_203626	59710850	50S ribosomal protein L16	rplP	VF_0243	COG0197J	J	15556	32.4	0.78	6	67	0.00072	x
YP_205944	59713168	cold shock protein	-	VF_2561	COG1278K	K	7418	29	0.78	2	67	0.00077		x
YP_206458	59713683	hypothetical protein VF_A0500	-	VF_A0500	-		9198	51.2	0.6	6	67	0.00078	x
YP_203436	59710660	delta-aminolevulinic acid dehydratase	hemB	VF_0053	COG0113H	H	37578	40.8	0.13	14	66	0.001	x
YP_204675	59711899	3-hydroxydecanoyl-(acyl carrier protein) dehydratase	fabA	VF_1292	COG0764I	I	18847	79.1	1.05	10	66	0.00089	x
YP_205147	59712371	translation initiation factor IF-1	infA	VF_1764	COG0361J	J	8171	56.9	0.69	3	66	0.001	x
YP_204047	59711271	DNA-binding transcriptional repressor	rpiR	VF_0664	COG1737K	K	31819	31.5	0.33	11	66	0.00093	x
YP_204773	59711997	carbohydrate binding domain-containing protein	-	VF_1390	COG3979R	R	62142	18.5	0.25	9	66	0.0011	x
YP_203415	59710639	thiamine biosynthesis protein ThiC	thiC	VF_0032	COG0422H	H	72334	34.9	0.21	23	65	0.0012	x
YP_205247	59712471	flagellin	flaC	VF_1864	COG1344N	N	39776	46.2	0.12	12	65	0.0013	x
YP_203689	59710913	DNA-binding transcriptional repressor, Zn(II)-binding	zur	VF_0306	COG0735P	P	16994	24.2	0.7	4	65	0.0013	x
YP_205156	59712380	hypothetical protein VF_1773	yeaH	VF_1773	COG2718S	S	48510	18.2	0.1	6	65	0.0012	x
YP_206673	59713898	chitodextrinase precursor	-	VF_A0715	-		120126	19.4	0.12	12	65	0.0013	x
YP_204246	59711470	hypothetical protein VF_0863	-	VF_0863	COG3909C	C	16192	36.9	0.74	4	64	0.0015	x
YP_204369	59711593	chitodextrinase	-	VF_0986	COG3325G	G	112954	38.4	0.13	16	64	0.0016	x
YP_205639	59712863	long-chain-fatty-acid--CoA ligase	-	VF_2256	COG0318IQ	IQ	56948	25.1	0.18	10	64	0.0015	x
YP_206112	59713337	ATP-dependent RNA helicase DbpA	dbpA	VF_A0154	COG0513LKJ	LKJ	51319	22.7	0.2	9	64	0.0014	x
YP_205869	59713093	frataxin-like protein	cyaY	VF_2486	COG1965P	P	12100	38.5	1.99	5	64	0.0015	x
YP_204963	59712187	queuosine biosynthesis protein QueC	queC	VF_1580	COG0603R	R	24996	34.8	0.2	7	64	0.0016	x
YP_205454	59712678	tRNA pseudouridine synthase D	truD	VF_2071	COG0585S	S	39585	8	0.12	4	64	0.0017	x
YP_205007	59712231	hypothetical protein VF_1624	-	VF_1624	COG2716E	E	17951	20	0.65	3	63	0.0021	x
YP_204601	59711825	50S ribosomal protein L20	rplT	VF_1218	COG0292J	J	13464	29.9	1.7	7	63	0.0019	x
YP_205292	59712516	DNA-binding response regulator in two-component regulatory system with NarQ	narP	VF_1909	COG2197TK	TK	22293	32	0.5	7	63	0.0018	x
YP_205310	172087735	uracil phosphoribosyltransferase	upp	VF_1927	COG0035F	F	23473	46.3	1.17	9	62	0.0023	x
YP_206877	59714102	long-chain-fatty-acid ligase LuxE	luxE	VF_A0919	COG1541H	H	43610	40.4	0.37	12	62	0.0026	x
YP_205472	59712696	GTP-binding protein LepA	lepA	VF_2089	COG0481M	M	65823	42.5	0.15	15	62	0.0024	x
YP_205249	59712473	flagellin	flaA	VF_1866	COG1344N	N	40189	36.1	0.26	9	62	0.0025	x
YP_203819	59711043	hypothetical protein VF_0436	rsmE	VF_0436	COG1385S	S	27060	30.9	0.96	9	62	0.0026	x
YP_205825	59713049	LexA repressor	lexA	VF_2442	COG1974KT	KT	22950	33.7	0.22	6	61	0.0028	x
YP_203827	59711051	ATP-dependent RNA helicase SrmB	srmB	VF_0444	COG0513LKJ	LKJ	46715	26.4	0.22	7	61	0.0028	x
YP_204172	59711396	phosphodiesterase	yfcE	VF_0789	COG0622R	R	20109	44.8	0.57	5	61	0.0032	x
YP_205159	59712383	23S rRNA pseudouridine synthase	rluE	VF_1776	COG1187J	J	23669	29.1	0.21	5	60	0.0034	x
YP_206120	59713345	aerobactin siderophore synthesis protein IucB	iucB	VF_A0162	COG1670J	J	36434	35.6	0.29	13	60	0.0036	x
YP_206685	59713910	putative cytoplasmic protein	-	VF_A0727	-		12965	25.2	0.98	3	60	0.0039	x
YP_204401	59711625	imidazole glycerol phosphate synthase subunit HisF	hisF	VF_1018	COG0107E	E	28422	32.7	0.17	8	59	0.0045	x
YP_203859	59711083	transcription elongation factor GreA	greA	VF_0476	COG0782K	K	17480	44.6	0.67	6	59	0.0045	x
YP_203395	59710619	DNA gyrase subunit B	gyrB	VF_0012	COG0187L	L	89348	23.4	0.17	15	59	0.0048	x
YP_206055	59713280	putative ABC transporter solute-binding protein	ynjB	VF_A0097	COG4134R	R	42265	28.3	0.11	5	59	0.0046	x
YP_205010	59712234	response regulator	gacA	VF_1627	COG2197TK	TK	23899	44.9	0.46	9	59	0.0049	x
YP_206570	59713795	9-hexadecenoic acid cis-trans isomerase	-	VF_A0612	-		90370	30.4	0.17	23	59	0.0052	x
YP_206463	59713688	hypothetical protein VF_A0505	-	VF_A0505	-		18129	73.9	0.28	5	59	0.0054	x
YP_204346	59711570	peptidoglycan-associated outer membrane lipoprotein	pal	VF_0963	COG2885M	M	20070	10.1	0.25	2	58	0.0066	x
YP_205040	59712264	oxidoreductase	-	VF_1657	COG3491R	R	31451	47.3	0.34	6	58	0.0059	x
YP_206108	59713333	hypothetical protein VF_A0150	yeeN	VF_A0150	COG0217S	S	26395	27.1	0.41	9	58	0.0064	x
YP_206379	59713604	putative manganese-dependent inorganic pyrophosphatase	-	VF_A0421	COG1227C	C	33523	45.1	0.31	11	57	0.0075	x
YP_205330	59712554	DNA polymerase III subunit alpha	dnaE	VF_1947	COG0587L	L	130432	28.8	0.19	34	57	0.0084	x
YP_205615	59712839	ADP-ribose pyrophosphatase	nudF	VF_2232	COG0494LR	LR	23658	32.5	0.47	6	57	0.007	x
YP_203605	59710829	hypothetical protein VF_0222	-	VF_0222	COG3529R	R	7394	78.1	2.17	6	57	0.0071	x
YP_205052	172087717	dihydroxynaphthoic acid synthetase	menB	VF_1669	COG0447H	H	32363	37.9	0.53	10	56	0.01	x
YP_205783	59713007	2-ketoacid reductase	ghrA	VF_2400	COG0111HE	HE	34637	18.4	0.14	5	56	0.0092	x
YP_204418	59711642	hypothetical protein VF_1035	yciO	VF_1035	COG0009J	J	23078	22.3	0.22	5	56	0.011	x
YP_205287	59712511	nitrate reductase, small, cytochrome C550 subunit, periplasmic	napB	VF_1904	COG3043C	C	17477	21	0.29	4	55	0.012	x
YP_205297	59712521	succinyl-diaminopimelate desuccinylase	dapE	VF_1914	COG0624E	E	41219	30	0.25	9	55	0.012	x
YP_204966	59712190	exonuclease III	xthA	VF_1583	COG0708L	L	31152	54.9	0.55	11	55	0.013	x
YP_203931	59711155	Signal recognition particle (SRP) component with 4.5S RNA (ffs)	ffh	VF_0548	COG0541U	U	49984	36.3	0.32	23	55	0.013	x
YP_207026	59714251	peptidase E	pepE	VF_A1068	COG3340E	E	27041	29	0.4	6	54	0.015	x
YP_203449	59710673	porphobilinogen deaminase	hemC	VF_0066	COG0181H	H	33716	19.3	0.14	5	54	0.016	x
YP_205085	59712309	membrane-bound lytic murein transglycosylase B	mltB	VF_1702	COG2951M	M	36544	22.2	0.46	5	54	0.016	x
YP_205303	59712527	thioredoxin-dependent thiol peroxidase	bcp	VF_1920	COG1225O	O	17349	28.2	1.18	7	54	0.014	x
YP_205069	59712293	hypothetical protein VF_1686	ybaB	VF_1686	COG0718S	S	12265	77.5	0.44	13	54	0.016	x
YP_203497	59710721	osmolarity response regulator	ompR	VF_0114	COG0745TK	TK	27438	47.3	0.64	16	54	0.016	x
YP_205718	59712942	fumarate reductase iron-sulfur subunit	frdB	VF_2335	COG0479C	C	27307	32.4	0.18	9	53	0.019	x
YP_205081	59712305	aspartate-semialdehyde dehydrogenase	usg	VF_1698	COG0136E	E	37083	51.9	0.45	11	53	0.02	x
YP_205136	59712360	antiporter inner membrane protein	mrp	VF_1753	COG0489D	D	38341	15.8	0.13	5	52	0.025	x
YP_207129	59714354	ParB family protein	-	VF_A1171	COG1475K	K	35541	37.7	0.14	11	52	0.027	x
YP_203684	59710908	replicative DNA helicase	dnaB	VF_0301	COG0305L	L	51636	36.6	0.19	17	52	0.024	x
YP_203867	59711091	hypothetical protein VF_0484	-	VF_0484	COG0779S	S	16793	39.7	0.71	3	52	0.025	x
YP_203659	59710883	malate dehydrogenase	mdh	VF_0276	COG0039C	C	32232	29.3	0.33	6	51	0.033	x		x
YP_205091	59712315	long-chain-fatty-acid--CoA ligase	fadD	VF_1708	COG0318IQ	IQ	62644	38.4	0.25	15	51	0.033	x
YP_205565	59712789	transcriptional regulator PdhR	pdhR	VF_2182	COG2186K	K	29452	28.9	0.17	5	51	0.029	x
YP_203606	59710830	FKBP-type peptidyl prolyl cis-trans isomerase (rotamase)	slyD	VF_0223	COG1047O	O	23390	33.6	0.47	5	51	0.033	x
YP_206785	59714010	ferric anguibactin-binding protein	vctP	VF_A0827	COG4607P	P	33223	21.3	0.32	6	51	0.029	x
YP_205903	59713127	cytochrome c5	-	VF_2520	COG3245C	C	14271	45.9	0.86	7	50	0.038	x
YP_206385	59713610	3-deoxy-manno-octulosonate cytidylyltransferase	kdsB	VF_A0427	COG1212M	M	27215	21.7	0.4	5	50	0.035	x
YP_205936	59713160	periplasmic protein disulfide isomerase I	dsbA	VF_2553	COG1651O	O	22639	43	0.49	6	50	0.034	x
YP_205361	59712585	accessory colonization factor AcfA-like protein	-	VF_1978	-		23513	10	0.21	4	50	0.035	x
YP_204410	59711634	tryptophan synthase subunit alpha	trpA	VF_1027	COG0159E	E	28392	39.9	0.17	11	49	0.046	x
YP_203685	59710909	alanine racemase	alr	VF_0302	COG0787M	M	38980	24.4	0.12	6	49	0.053	x
YP_206394	59713619	putative transcriptional regulatory protein	-	VF_A0436	COG0745TK	TK	25268	27.6	0.2	5	49	0.045	x
YP_204487	59711711	hypothetical protein VF_1104	-	VF_1104	-		29773	37.2	0.17	8	49	0.051	x
YP_204195	59711419	flavodoxin FldA	fldA	VF_0812	COG0716C	C	19793	51.4	0.58	9	48	0.057	x
YP_204585	59711809	ribonucleotide-diphosphate reductase subunit alpha	nrdA	VF_1202	COG0209F	F	84892	21.6	0.11	12	48	0.059	x
YP_204713	59711937	carbohydrate binding domain-containing protein	-	VF_1330	COG0726G	G	50512	20.3	0.1	5	48	0.059	x
YP_203871	59711095	tRNA pseudouridine synthase B	truB	VF_0488	COG0130J	J	35568	35.8	0.47	9	48	0.065	x
YP_204181	59711405	DNA-binding ATP-dependent protease Lon (La)	lon	VF_0798	COG0466O	O	87417	23.7	0.11	22	48	0.057	x
YP_204244	59711468	heat shock protein HslJ	hslJ	VF_0861	COG3187O	O	16231	13.6	0.32	3	48	0.055	x
YP_205836	59713060	fused Signal recognition particle (SRP) receptor: membrane binding protein/ protein	ftsY	VF_2453	COG0552U	U	45071	39.1	0.23	10	48	0.061	x
YP_204018	59711242	hypothetical protein VF_0635	-	VF_0635	-		8934	45.5	0.63	5	48	0.063	x
YP_001816705	172087727	putative lipoprotein	-	VF_2633	-		6181	35.1	2.89	2	48	0.066	x
YP_205768	59712992	3-dehydroquinate dehydratase	-	VF_2385	COG0757E	E	18594	52.1	0.27	6	47	0.074	x
YP_203854	59711078	dihydrodipicolinate reductase	dapB	VF_0471	COG0289E	E	28777	44.2	0.37	8	47	0.085	x
YP_204990	59712214	GTP cyclohydrolase I	folE	VF_1607	COG0302H	H	24340	35	0.45	9	47	0.074	x
YP_206359	59713584	hypothetical protein VF_A0401	-	VF_A0401	COG3677L	L	56009	20.4	0.09	8	47	0.079	x
YP_205699	59712923	nitric oxide dioxygenase	hmp	VF_2316	COG1018C	C	44508	15.2	0.11	4	46	0.097	x
YP_206660	59713885	glycine cleavage system protein H	gcvH	VF_A0702	COG0509E	E	13813	11.9	0.38	2	46	0.093	x
YP_205311	59712535	phosphoribosylaminoimidazole synthetase	purM	VF_1928	COG0150F	F	36857	33.8	0.13	7	46	0.098	x
YP_206376	59713601	2-amino-3-ketobutyrate coenzyme A ligase	kbl	VF_A0418	COG0156H	H	43287	27.6	0.11	7	46	0.088	x
YP_206705	172087813	8-amino-7-oxononanoate synthase	bioF	VF_A0747	COG0156H	H	41424	30.5	0.12	11	46	0.096	x
YP_206876	59714101	FMN reductase	fre	VF_A0918	COG0543HC	HC	27001	41.9	0.66	11	46	0.097	x
YP_204961	59712185	DNA-binding transcriptional regulator	ybaO	VF_1578	COG1522K	K	17808	28.4	0.29	3	46	0.11	x
YP_205296	59712520	arsenate reductase YffB	yffB	VF_1913	COG1393P	P	14013	6.7	0.89	4	46	0.1			x
YP_205757	59712981	two-component response regulator	-	VF_2374	COG2197TK	TK	22541	40.7	0.49	5	46	0.094	x
YP_203755	59710979	cell wall structural complex MreBCD, actin-like component MreB	mreB	VF_0372	COG1077D	D	36835	44.7	0.28	10	45	0.11	x
YP_203926	59711150	glutamate--cysteine ligase	gshA	VF_0543	COG2918H	H	59368	27.3	0.17	12	45	0.12	x
YP_204200	59711424	metal-binding protein	ybgI	VF_0817	COG0327S	S	27891	26.3	0.39	3	45	0.12	x
YP_204345	59711569	translocation protein TolB	tolB	VF_0962	COG0823U	U	50186	26.7	0.2	11	45	0.13	x
YP_204548	59711772	macrolide ABC transporter ATP-binding/membrane protein	macB	VF_1165	COG1136V	V	26243	37.8	0.19	7	45	0.11	x
YP_204044	59711268	hypothetical protein VF_0661	-	VF_0661	-		7284	72.6	0.79	7	45	0.12	x
YP_204543	59711767	6-pyruvoyl tetrahydrobiopterin synthase (PTPS)	sscR	VF_1160	COG0720H	H	13847	44.2	0.9	6	44	0.15	x
YP_203650	59710874	thiamine transporter substrate binding subunit	tbpA	VF_0267	COG4143H	H	37528	42	0.63	12	44	0.14	x
YP_205455	59712679	2-C-methyl-D-erythritol 2,4-cyclodiphosphate synthase	ispF	VF_2072	COG0245I	I	16820	20.9	0.3	2	44	0.14	x
YP_204983	59712207	cysteinyl-tRNA synthetase	cysS	VF_1600	COG0215J	J	51898	51.2	0.42	21	44	0.14	x
YP_206890	59714115	kinase inhibitor	ybhB	VF_A0932	COG1881R	R	18621	19.2	0.27	3	44	0.15	x
YP_205908	59713132	hypothetical protein VF_2525	yqiC	VF_2525	COG2960S	S	9640	51.8	1.47	7	44	0.14	x
YP_206105	59713330	hypothetical protein VF_A0147	-	VF_A0147	-		7270	26.6	0.81	3	44	0.15	x
YP_204844	59712068	hypothetical protein VF_1461	-	VF_1461	COG1196D	D	77614	28	0.13	18	43	0.17	x
YP_205518	59712742	glutamate-1-semialdehyde aminotransferase	hemL	VF_2135	COG0001H	H	45905	27.4	0.11	8	43	0.19	x
YP_204145	172087678	GTP-binding protein	ychF	VF_0762	COG0012J	J	39694	8.8	0.12	3	43	0.2	x
YP_206404	59713629	copper-binding protein	cusF	VF_A0446	COG4454P	P	18364	42.9	0.28	11	43	0.21	x
YP_204366	59711590	putative lipoprotein	-	VF_0983	COG3042R	R	13145	72.5	0.4	8	43	0.18	x
YP_206462	59713687	hypothetical protein VF_A0504	-	VF_A0504	-		15693	39.3	0.77	8	43	0.2	x
YP_203649	59710873	aromatic acid decarboxylase	ubiX	VF_0266	COG0163H	H	22035	41.5	0.51	7	42	0.23	x
YP_205578	59712802	UDP-3-O-[3-hydroxymyristoyl] N-acetylglucosamine deacetylase	lpxC	VF_2195	COG0774M	M	34079	39.7	0.31	7	42	0.25	x
YP_205177	59712401	hypothetical protein VF_1794	yfbU	VF_1794	COG3013S	S	19877	64.5	0.25	8	42	0.22	x
YP_206410	59713635	formimidoylglutamase	hutG	VF_A0452	COG0010E	E	38727	26.6	0.43	12	41	0.31	x
YP_203620	59710844	50S ribosomal protein L4	rplD	VF_0237	COG0088J	J	21796	9.5	0.52	2	41	0.32			x
YP_205697	59712921	exoribonuclease R, RNase R	rnr	VF_2314	COG0557K	K	94060	40.2	0.1	32	41	0.29	x
YP_204027	59711251	esterase	yeiG	VF_0644	COG0627R	R	30969	38.2	0.16	7	41	0.28	x
YP_204133	59711357	hypothetical protein VF_0750	ybeB	VF_0750	COG0799S	S	12097	64.5	0.44	5	41	0.29	x
YP_204347	59711571	hypothetical protein VF_0964	ybgF	VF_0964	COG1729S	S	27784	21.8	0.18	5	41	0.31	x
YP_206520	59713745	hypothetical protein VF_A0562	-	VF_A0562	-		34610	39.7	0.14	11	41	0.29			x
YP_206971	59714196	hypothetical protein VF_A1013	-	VF_A1013	-		12629	41.3	0.42	4	41	0.31	x
YP_206426	59713651	glucose-6-phosphate 1-dehydrogenase	zwf	VF_A0468	COG0364G	G	57411	26.8	0.08	11	40	0.4	x
YP_204765	59711989	ribosomal-protein-alanine acetyltransferase	-	VF_1382	COG1670J	J	19955	51.7	0.25	9	40	0.4	x
YP_205846	172087780	ADP-ribose diphosphatase	nudE	VF_2463	COG0494LR	LR	20536	41.5	0.55	6	40	0.36	x
YP_203775	59710999	D-arabinose 5-phosphate isomerase	kdsD	VF_0392	COG0794M	M	34273	55.2	0.14	19	40	0.42	x
YP_207121	59714346	outer membrane protein	-	VF_A1163	COG1538MU	MU	48609	45.9	0.1	13	40	0.36	x
YP_205509	59712733	hypothetical protein VF_2126	-	VF_2126	COG4446S	S	16027	24.5	0.32	2	40	0.38	x
YP_204227	59711451	hypothetical protein VF_0844	-	VF_0844	-		26938	20.7	0.18	3	40	0.37	x
YP_204005	59711229	ferredoxin, 2Fe-2S type, ISC system	fdx	VF_0622	COG0633C	C	12239	20.5	0.44	3	39	0.53	x
YP_203959	59711183	2,3,4,5-tetrahydropyridine-2-carboxylate N-succinyltransferase	-	VF_0576	COG2171E	E	35857	61.5	0.14	12	39	0.53	x
YP_204665	59711889	aminopeptidase N	pepN	VF_1282	COG0308E	E	97903	37.1	0.05	22	39	0.52	x
YP_207081	59714306	diaminobutyrate--2-oxoglutarate aminotransferase	ectB	VF_A1123	COG0160E	E	45992	26.4	0.11	12	39	0.51	x
YP_204147	59711371	ribose-phosphate pyrophosphokinase	prs	VF_0764	COG0462FE	FE	36015	32.5	0.14	16	39	0.44	x
YP_203636	59710860	50S ribosomal protein L18	rplR	VF_0253	COG0256J	J	12692	34.2	1.01	3	39	0.51	x
YP_203507	172087641	division inhibitor	slmA	VF_0124	COG1309K	K	22776	52.6	0.22	7	39	0.51	x
YP_203485	59710709	acetyltransferase	yiiD	VF_0102	COG2153R	R	34172	49.8	0.31	12	39	0.52	x
YP_203925	59711149	M16 family peptidase	-	VF_0542	COG0612R	R	105707	29.6	0.09	27	39	0.52	x
YP_205074	59712298	amidophosphoribosyltransferase	purF	VF_1691	COG0034F	F	56260	31.3	0.09	12	38	0.55	x
YP_205315	172087736	acyl coenzyme A dehydrogenase	fadE	VF_1932	COG1960I	I	89489	12.3	0.05	7	38	0.55	x
YP_207116	59714341	putative cytoplasmic protein	-	VF_A1158	COG1315L	L	59218	28.4	0.08	6	38	0.56	x
YP_203609	59710833	FKBP-type peptidyl-prolyl cis-trans isomerase (rotamase)	fkpA	VF_0226	COG0545O	O	28207	43.6	0.18	7	38	0.63	x
YP_204166	59711390	thioredoxin domain-containing protein	ybbN	VF_0783	COG3118O	O	31447	33.8	0.16	5	38	0.65	x
YP_204037	59711261	hypothetical protein VF_0654	-	VF_0654	-		12616	55.7	0.42	9	38	0.54	x
YP_205675	59712899	shikimate kinase I	aroK	VF_2292	COG0703E	E	19360	23.8	1.01	7	37	0.72	x
YP_204046	59711270	N-acetylneuraminate lyase	nanA	VF_0663	COG0329EM	EM	32128	33.7	0.15	4	37	0.76	x
YP_203637	59710861	30S ribosomal subunit protein S5	rpsE	VF_0254	COG0098J	J	17483	60.8	0.67	8	37	0.72	x
YP_203780	172087659	organic solvent ABC transporter	yrbC	VF_0397	COG2854Q	Q	24146	29.1	0.21	6	37	0.71	x
YP_204536	59711760	hypothetical protein VF_1153	yehS	VF_1153	COG4807S	S	16099	13.7	0.32	2	37	0.7	x
YP_206747	59713972	lactoylglutathione lyase	-	VF_A0789	COG0346E	E	18678	34.8	0.62	14	36	0.86	x
YP_204021	59711245	bifunctional GMP synthase/glutamine amidotransferase protein	guaA	VF_0638	COG0519F	F	57671	32.1	0.08	14	36	0.89	x
YP_204960	59712184	acyl-CoA thioesterase II	tesB	VF_1577	COG1946I	I	32428	26.5	0.33	7	36	1	x
YP_203918	59711142	recombinase A	recA	VF_0535	COG0468L	L	37563	33	0.28	10	36	1.1	x
YP_204672	59711896	ABC transporter ATPase component	uup	VF_1289	COG0488R	R	72043	26.7	0.07	16	36	0.93	x
YP_206575	59713800	hypothetical protein VF_A0617	-	VF_A0617	COG3044R	R	61847	11.5	0.08	8	36	0.96	x
YP_206174	59713399	two component response regulator	-	VF_A0216	COG2200T	T	43855	28.3	0.11	7	36	1	x
YP_206626	59713851	hypothetical protein VF_A0668	-	VF_A0668	-		7406	28.8	2.17	2	36	0.89	x
YP_205601	59712825	cytochrome b	-	VF_2218	COG1290C	C	48488	11.6	0.1	4	35	1.1	x
YP_203864	172087666	phosphoglucosamine mutase	glmM	VF_0481	COG1109G	G	47599	29	0.34	17	35	1.1	x
YP_204914	59712138	ferrochelatase	-	VF_1531	COG1648H	H	36043	33.5	0.14	10	35	1.2	x
YP_205456	59712680	2-C-methyl-D-erythritol 4-phosphate cytidylyltransferase	ispD	VF_2073	COG1211I	I	26420	36.1	0.19	6	35	1.2	x
YP_205703	59712927	modulator for HflB protease specific for phage lambda cII repressor	hflC	VF_2320	COG0330O	O	33465	10.9	0.15	3	35	1.2	x
YP_204360	59711584	acetyltransferase	-	VF_0977	COG2153R	R	15889	10	0.33	2	35	1.2	x
YP_205184	59712408	hypothetical protein VF_1801	-	VF_1801	-		9675	34.9	0.57	2	35	1.1	x
YP_206024	59713248	putative hydrolase	-	VF_A0065	COG1387ER	ER	27558	31.5	0.18	4	34	1.4	x
YP_206556	59713781	hypothetical protein VF_A0598	-	VF_A0598	COG0204I	I	46290	20.8	0.22	8	34	1.7	x
YP_204422	59711646	short chain dehydrogenase	yciK	VF_1039	COG1028IQR	IQR	26706	10.2	0.19	3	34	1.4	x
YP_205273	59712497	NAD-dependent DNA ligase LigA	ligA	VF_1890	COG0272L	L	73564	5.5	0.06	3	34	1.6		x
YP_203566	59710790	CDP-glucose 4,6-dehydratase	ddhB	VF_0183	COG0451MG	MG	41023	6.1	0.12	3	34	1.4		x
YP_205254	59712478	flagellar basal body L-ring protein	flgH	VF_1871	COG2063N	N	28537	13.7	0.17	4	34	1.5	x
YP_203808	59711032	putative deoxyribonucleotide triphosphate pyrophosphatase	rdgB	VF_0425	COG0127F	F	21437	20.2	0.23	8	33	1.9	x
YP_204295	59711519	hypothetical protein VF_0912	yeaD	VF_0912	COG0676G	G	31695	9.6	0.15	2	33	1.9	x
YP_204831	59712055	ribokinase	rbsK	VF_1448	COG0524G	G	31818	16.4	0.33	5	33	2	x
YP_206088	59713313	PTS system, 3-keto-L-gulonate specific IIA component	-	VF_A0130	COG1762GT	GT	16735	34	0.31	4	33	2	x
YP_205707	59712931	tRNA delta(2)-isopentenylpyrophosphate transferase	miaA	VF_2324	COG0324J	J	35128	23.9	0.14	9	33	2	x
YP_205215	59712439	chemotaxis regulator CheZ, protein phosphatase for CheY	cheZ	VF_1832	COG3143NT	NT	26601	25.6	0.19	7	33	2	x
YP_204216	59711440	ferrous ion transport protein A	feoA	VF_0833	COG1918P	P	8238	86.7	1.86	10	33	1.8	x
YP_204611	59711835	HutZ protein	hutZ	VF_1228	COG0748P	P	20037	17.1	0.25	2	33	1.9	x
YP_205031	59712255	nucleoid-associated protein NdpA	yejK	VF_1648	COG3081R	R	40013	26.7	0.12	9	33	1.9	x
YP_204748	59711972	hypothetical protein VF_1365	-	VF_1365	-		17807	54.6	0.29	3	33	2	x
YP_204205	59711429	succinate dehydrogenase iron-sulfur subunit	sdhB	VF_0822	COG0479C	C	26424	27.4	0.19	8	32	2.2	x
YP_205580	59712804	cell division protein FtsA	ftsA	VF_2197	COG0849D	D	45455	25	0.22	5	32	2.2	x
YP_205138	59712362	orotidine 5'-phosphate decarboxylase	pyrF	VF_1755	COG0284F	F	25288	40.2	0.2	12	32	2.5	x
YP_206757	59713982	maltose ABC transporter periplasmic protein	malE	VF_A0799	COG2182G	G	42885	38.3	0.24	14	32	2.2	x
YP_204156	59711380	uroporphyrin-III C-methyltransferase	cobA	VF_0773	COG0007H	H	28168	16.7	0.18	8	32	2.5	x
YP_204951	59712175	23S rRNA pseudouridine synthase	rluF	VF_1568	COG1187J	J	36051	33.8	0.14	11	32	2.2	x
YP_206636	59713861	MoxR protein	-	VF_A0678	COG0714R	R	35380	19.2	0.14	6	32	2.2	x
YP_206974	59714199	two component sensory histidine kinase	-	VF_A1016	COG0642T	T	98520	9.6	0.05	9	32	2.5	x
YP_204764	59711988	hypothetical protein VF_1381	-	VF_1381	-		13234	6.9	0.4	2	32	2.2		x
YP_205652	59712876	glycosidase	-	VF_2269	COG0366G	G	70815	14.7	0.14	10	31	3	x
YP_205079	59712303	tRNA pseudouridine synthase A	truA	VF_1696	COG0101J	J	29853	36.6	0.16	9	31	2.8	x
YP_203465	59710689	SAM-dependent methyltransferase	yhiQ	VF_0082	COG0742L	L	28333	19.7	0.17	4	31	3	x
YP_205463	59712687	(p)ppGpp synthetase I/GTP pyrophosphokinase	relA	VF_2080	COG0317TK	TK	84468	31.8	0.06	21	31	3.1	x
YP_204907	59712131	hypothetical protein VF_1524	-	VF_1524	-		61721	13	0.08	11	31	3.2			x
YP_205962	59713187	peptidase T-like protein	pepT3	VF_A0004	COG2195E	E	39598	14.7	0.12	5	30	3.6	x
YP_204287	59711511	leucine-responsive transcriptional regulator	lrp	VF_0904	COG1522K	K	18709	24.5	0.62	6	30	3.9	x
YP_205470	59712694	ribonuclease III	rnc	VF_2087	COG0571K	K	24959	38.1	0.44	6	30	3.9	x
YP_203574	59710798	UDP-N-acetylglucosamine 4,6-dehydratase	fnlA	VF_0191	COG1086MG	MG	38456	21.4	0.13	7	30	4.2			x
YP_204753	59711977	pyrrolidone-carboxylate peptidase	-	VF_1370	COG2039O	O	22790	30.7	0.22	3	30	4	x
YP_205028	59712252	aspartate-semialdehyde dehydrogenase	asd	VF_1645	COG0136E	E	40620	41.2	0.25	15	29	4.9	x
YP_205943	59713167	threonine dehydratase	ilvA	VF_2560	COG1171E	E	56373	11.8	0.09	6	29	4.5	x
YP_204785	59712009	molybdate ABC transporter, periplasmic binding protein ModA	modA2	VF_1402	COG2998H	H	29856	49.1	0.16	13	29	5	x
YP_203822	59711046	S-adenosylmethionine synthetase	metK	VF_0439	COG0192H	H	41801	38.5	0.12	13	29	5.3	x
YP_204098	59711322	flagellar motor protein MotB	motB	VF_0715	COG1360N	N	34151	4.9	0.14	2	29	5.2	x
YP_203396	59710620	heat shock chaperone	ibpA	VF_0013	COG0071O	O	16615	32.6	0.31	7	29	4.3	x
YP_205181	59712405	chloride channel protein	clcA	VF_1798	COG0038P	P	49814	16.7	0.2	12	29	4.3	x
YP_204570	59711794	hypothetical protein VF_1187	-	VF_1187	-		13615	36.2	0.39	4	29	5.2	x
YP_206609	59713834	hypothetical protein VF_A0651	-	VF_A0651	-		44852	32.9	0.11	13	29	4.3	x
YP_205674	59712898	3-dehydroquinate synthase	aroB	VF_2291	COG0337E	E	39530	40.1	0.12	7	28	6.3	x
YP_206241	59713466	aromatic amino acid aminotransferase	-	VF_A0283	COG1448E	E	43112	31.1	0.24	12	28	5.9	x
YP_203944	59711168	fused chorismate mutase P/prephenate dehydratase	pheA	VF_0561	COG0077E	E	44003	24	0.23	7	28	5.8	x
YP_204324	59711548	molybdenum cofactor biosynthesis protein C	moaC	VF_0941	COG0315H	H	17077	63.5	0.69	10	28	5.7	x
YP_204348	59711572	quinolinate synthetase	nadA	VF_0965	COG0379H	H	38272	52.1	0.13	12	28	5.5	x
YP_205728	59712952	rRNA methylase	yibK	VF_2345	COG0219J	J	17852	43.4	0.65	6	28	5.8	x
YP_206411	59713636	imidazolonepropionase	hutI	VF_A0453	COG1228Q	Q	44864	16.4	0.11	12	28	5.5	x
YP_204426	59711650	hypothetical protein VF_1043	-	VF_1043	-		44469	32.6	0.11	16	28	5.6	x
YP_206107	59713332	hypothetical protein VF_A0149	-	VF_A0149	-		7837	50	0.73	3	28	6.8	x
YP_204868	59712092	cytidine deaminase	cdd	VF_1485	COG0295F	F	32326	10.8	0.15	3	27	7	x
YP_205530	59712754	N,N'-diacetylchitobiose phosphorylase	-	VF_2147	COG3459G	G	90253	18.2	0.05	13	27	7	x
YP_203408	59710632	multifunctional fatty acid oxidation complex subunit alpha	fadB	VF_0025	COG1250I	I	78407	30.6	0.13	20	27	7.9	x
YP_203643	59710867	30S ribosomal protein S11	rpsK	VF_0260	COG0100J	J	13883	26.4	0.9	5	27	6.8	x
YP_204791	59712015	N-acetyl-D-glucosamine kinase	nagK	VF_1408	COG1940KG	KG	32773	20.1	0.15	4	27	8.3	x
YP_207018	59714243	hypothetical protein VF_A1060	-	VF_A1060	COG5361S	S	49136	23.5	0.1	11	27	8.3	x
YP_205712	59712936	oligoribonuclease	orn	VF_2329	COG1949A	A	20814	37.6	0.24	8	26	11	x
YP_206375	59713600	L-threonine 3-dehydrogenase	tdh	VF_A0417	COG1063ER	ER	37590	33.2	0.13	7	26	9	x
YP_204728	59711952	ribosomal-protein-L7/L12-serine acetyltransferase	rimL	VF_1345	COG1670J	J	20152	55.3	0.25	7	26	8.6	x
YP_203451	59710675	DNA-dependent helicase II	uvrD	VF_0068	COG0210L	L	83151	37.5	0.12	32	26	9	x
YP_203394	59710618	recombination protein F	recF	VF_0011	COG1195L	L	40864	31.5	0.12	7	26	10	x
YP_206979	59714204	outer membrane protein	sypB	VF_A1021	COG2885M	M	30726	13.9	0.16	3	26	9.7	x
YP_206127	59713352	methyl-accepting chemotaxis protein	-	VF_A0169	COG0840NT	NT	59072	5	0.08	4	26	8.8	x
YP_206779	59714004	glutathione S-transferase	-	VF_A0821	COG0625O	O	26453	8.5	0.19	3	26	9.9	x
YP_204204	59711428	succinate dehydrogenase flavoprotein subunit	sdhA	VF_0821	COG1053C	C	64464	13.2	0.07	10	25	12	x
YP_204402	59711626	bifunctional phosphoribosyl-AMP cyclohydrolase/phosphoribosyl-ATP pyrophosphatase protein	hisI	VF_1019	COG0139E	E	22968	19.4	0.22	3	25	12	x
YP_204977	59712201	oligopeptide transporter ATP-binding component	oppD	VF_1594	COG0444EP	EP	35764	11.8	0.14	4	25	11	x
YP_203863	59711087	7,8-dihydropteroate synthase	folP	VF_0480	COG0294H	H	30441	28.8	0.16	8	25	14	x
YP_204177	59711401	ferrochelatase	hemH	VF_0794	COG0276H	H	36382	39.4	0.29	11	25	11	x
YP_204634	59711858	hypothetical protein VF_1251	-	VF_1251	COG0189HJ	HJ	37761	16.5	0.13	4	25	12	x
YP_205450	59712674	RNA polymerase, sigma-S (sigma-38) factor	rpoS	VF_2067	COG0568K	K	36585	19.6	0.45	11	25	13	x
YP_204464	59711688	TetR family transcriptional regulator	-	VF_1081	COG1309K	K	22253	21.6	0.5	4	25	13	x
YP_203673	59710897	Dna-J like membrane chaperone protein	djlA	VF_0290	COG1076O	O	31581	19.4	0.33	9	25	13	x
YP_204016	59711240	GTP-binding protein EngA	engA	VF_0633	COG1160R	R	56027	24.2	0.09	10	25	11	x
YP_206381	59713606	putative recombination protein	ycaI	VF_A0423	COG2333R	R	87154	3.4	0.05	2	25	13		x
YP_206727	59713952	agglutination protein	-	VF_A0769	COG4340S	S	24910	18.3	0.2	2	25	11	x
YP_205414	59712638	hypothetical protein VF_2031	-	VF_2031	-		80130	5.1	0.06	3	25	13		x
YP_203982	59711206	SecY interacting protein Syd	syd	VF_0599	-		20827	42.6	0.24	5	25	12	x
YP_203418	59710642	thiazole synthase	thiG	VF_0035	COG2022H	H	27037	43.8	0.18	10	24	16	x
YP_206418	172087806	transcription-repair coupling factor	mfd	VF_A0460	COG1197LK	LK	130107	19.3	0.07	27	24	17	x
YP_206528	59713753	D-alanyl-alanine synthetase A	ddl	VF_A0570	COG1181M	M	36588	30.3	0.13	5	24	17	x
YP_203579	59710803	undecaprenyl-phosphate beta-N-acetyl-D-fucosaminephosphotransferase	-	VF_0196	COG2148M	M	20110	42.3	0.57	6	24	16	x
YP_206635	59713860	methyl-accepting chemotaxis protein	-	VF_A0677	COG0840NT	NT	69150	38.9	0.07	16	24	16	x
YP_206242	59713467	ATP-dependent Zn protease	-	VF_A0284	COG4067O	O	23905	12.7	0.21	3	24	16	x
YP_204472	59711696	immunogenic protein	-	VF_1089	COG2358R	R	33033	27.4	0.15	7	24	17	x
YP_204592	59711816	membrane metalloprotease	-	VF_1209	COG1994R	R	40216	4.7	0.12	3	24	14		x
YP_203712	59710936	transcriptional regulator	ytfJ	VF_0329	COG3054R	R	20312	50.8	0.25	5	24	15	x
YP_203472	59710696	hypothetical protein VF_0089	-	VF_0089	COG3650S	S	37409	19	0.13	3	24	17	x
YP_205515	59712739	acriflavin resistance plasma membrane protein	-	VF_2132	COG0841V	V	113393	4.8	0.04	5	24	15	x
YP_204909	59712133	hypothetical protein VF_1526	-	VF_1526	-		25895	27.5	0.42	6	24	14	x
YP_205388	59712612	putative phage tail protein	-	VF_2005	-		10243	58.4	0.54	4	24	16	x
YP_206946	59714171	ketodeoxygluconokinase	kdgK	VF_A0988	COG0524G	G	35600	15.3	0.14	3	23	20	x
YP_206516	59713741	coproporphyrinogen III oxidase	-	VF_A0558	COG0408H	H	36275	27.1	0.13	9	23	19	x
YP_203654	59710878	pseudouridine synthase for 23S rRNA and tRNAphe	rluA	VF_0271	COG0564J	J	28893	6.1	0.17	2	23	18		x
YP_204531	59711755	putative two-component response-regulatory protein YehT	yehT	VF_1148	COG3279KT	KT	27069	13.9	0.18	5	23	20	x
YP_205610	59712834	DNA topoisomerase IV subunit A	parC	VF_2227	COG0188L	L	84719	4.9	0.06	5	23	19	x
YP_205709	59712933	N-acetylmuramoyl-l-alanine amidase II	amiB	VF_2326	COG0860M	M	63145	26.6	0.16	14	23	21	x
YP_206372	59713597	ATP-dependent protease (Lon-like)	-	VF_A0414	COG1067O	O	87406	25.9	0.05	19	23	17	x
YP_205162	59712386	tellurite resistance protein B	tehB	VF_1779	COG3615P	P	12716	28.8	0.42	3	23	18	x
YP_203602	59710826	glutathione-regulated potassium-efflux system ancillary protein KefG	kefG	VF_0219	COG2249R	R	20617	7.8	0.24	2	23	17		x
YP_204809	59712033	TPR repeat-containing protein	-	VF_1426	COG4783R	R	86040	28.4	0.06	14	23	20	x
YP_204223	59711447	hypothetical protein VF_0840	yecM	VF_0840	COG3102S	S	22523	22.2	0.22	5	23	19	x
YP_205355	59712579	isocitrate lyase	aceA	VF_1972	COG2224C	C	48677	23.8	0.1	10	22	24	x
YP_206924	59714149	L-serine ammonia-lyase	-	VF_A0966	COG1760E	E	49306	9.2	0.1	3	22	25	x
YP_204668	59711892	dihydroorotate dehydrogenase 2	pyrD	VF_1285	COG0167F	F	36901	24.4	0.28	9	22	23	x
YP_203463	59710687	coproporphyrinogen III oxidase	hemN	VF_0080	COG0635H	H	52990	42.7	0.19	17	22	23	x
YP_205489	59712713	D-3-phosphoglycerate dehydrogenase	serA	VF_2106	COG0111HE	HE	44411	21.3	0.23	9	22	24	x
YP_204655	59711879	elongation factor P	yeiP	VF_1272	COG0231J	J	20621	31.4	0.24	6	22	23	x
YP_203653	59710877	ATP-dependent helicase HepA	hepA	VF_0270	COG0553KL	KL	107491	7.5	0.09	11	22	25	x
YP_203736	59710960	single-strand DNA-binding protein	ssb	VF_0353	COG0629L	L	19543	10.2	0.26	3	22	26	x
YP_203505	59710729	lipid A biosynthesis lauroyl acyltransferase	htrB2	VF_0122	COG1560M	M	35874	11.9	0.14	5	22	22	x
YP_204879	59712103	glutaredoxin	-	VF_1496	COG0695O	O	10936	25.3	0.49	2	22	24	x
YP_206786	59714011	glutaredoxin 2	-	VF_A0828	COG0695O	O	13671	39.2	0.39	5	22	26	x
YP_204442	59711666	basic endochitinase	-	VF_1059	COG3979R	R	61578	9.5	0.08	5	22	25	x
YP_203663	59710887	GTPase ObgE	obgE	VF_0280	COG0536R	R	42987	18.7	0.11	11	22	23	x
YP_206860	59714085	MoxR protein	-	VF_A0902	COG1721R	R	37177	31.6	0.13	12	22	25	x
YP_205782	59713006	hypothetical protein VF_2399	yjaG	VF_2399	COG3068S	S	23158	27.4	0.48	4	22	23	x
YP_203921	59711145	carbon storage regulator	csrA	VF_0538	COG1551T	T	7105	26.2	0.83	2	22	24	x
YP_205521	59712745	chitin sensor histidine kinase ChiS	chiS	VF_2138	COG0642T	T	126744	0.7	0.04	1	22	24			x
YP_204763	59711987	penicillin-binding protein	-	VF_1380	COG1680V	V	43543	34.3	0.11	11	22	24	x
YP_204660	59711884	transporter	-	VF_1277	COG1132V	V	66732	5.7	0.07	4	22	26			x
YP_205403	59712627	putative phage tail protein	-	VF_2020	-		47494	39.1	0.1	15	22	23	x
YP_204885	59712109	acylphosphatase	-	VF_1502	COG1254C	C	10402	11.1	0.52	2	21	31	x
YP_206390	172087805	fused chromosome partitioning protein: nucleotide hydrolase	mukB	VF_A0432	COG3096D	D	168512	22.8	0.03	32	21	31	x
YP_205056	59712280	aminotransferase AlaT	yfbQ	VF_1673	COG0436E	E	44976	39.6	0.11	8	21	33	x
YP_204123	59711347	gamma-glutamyl kinase	proB	VF_0740	COG0263E	E	39303	8.4	0.12	3	21	30		x
YP_204235	59711459	phenylalanine and histidine ammonia-lyase	-	VF_0852	COG2986E	E	56061	42.5	0.09	14	21	28	x
YP_205493	59712717	transporter	yaaJ	VF_2110	COG1115E	E	51118	17	0.09	5	21	33	x
YP_203639	172087651	50S ribosomal subunit protein L15	rplO	VF_0256	COG0200J	J	14914	13.2	0.82	2	21	29	x
YP_205131	59712355	hypothetical protein VF_1748	rne	VF_1748	COG1530J	J	110928	22.7	0.04	26	21	28	x
YP_206883	59714108	autoinducer-binding transcriptional activator protein LuxR	luxR	VF_A0925	COG2771K	K	28501	41.2	0.17	9	21	32	x
YP_204928	59712152	DNA-binding transcriptional regulator	yjiE	VF_1545	COG0583K	K	32715	41.3	0.15	6	21	33	x
YP_207106	59714331	LysR family transcriptional regulator	ycjZ	VF_A1148	COG0583K	K	35357	29.1	0.14	5	21	32	x
YP_205070	59712294	DNA polymerase III subunits gamma and tau	dnaX	VF_1687	COG2812L	L	78345	7.2	0.06	4	21	28	x
YP_205161	59712385	methyl-accepting chemotaxis protein	-	VF_1778	COG0840NT	NT	60104	5.8	0.08	3	21	32	x
YP_203832	59711056	protein disulfide isomerase II	dsbC	VF_0449	COG1651O	O	28467	19	0.17	7	21	29	x
YP_205902	59713126	dipeptide transport ATP-binding protein DppD	dppD	VF_2519	COG1123R	R	64366	22	0.07	10	21	33	x
YP_205547	59712771	sugar fermentation stimulation protein A, DNA-binding transcriptional regulator	sfsA	VF_2164	COG1489R	R	26572	33.6	0.19	5	21	30	x
YP_205975	59713200	putative lipoprotein	-	VF_A0017	-		53529	11.5	0.09	4	21	29	x
YP_205269	59712493	TPR repeat-containing protein	-	VF_1886	-		55493	3.5	0.18	2	21	34		x
YP_205711	59712935	Fe-S electron transport protein	yjeS	VF_2328	COG1600C	C	41947	10.8	0.12	7	20	38		x
YP_205649	59712873	bifunctional aspartate kinase II/homoserine dehydrogenase II	metL	VF_2266	COG0527E	E	88685	8	0.05	6	20	41	x
YP_204569	59711793	cystathionine beta-lyase	metC	VF_1186	COG0626E	E	43981	37.6	0.11	12	20	34	x
YP_205507	59712731	glutamate synthase, large subunit	gltB	VF_2124	COG0069E	E	167725	8.7	0.06	12	20	39	x
YP_205559	59712783	hypoxanthine phosphoribosyltransferase	hpt	VF_2176	COG0634F	F	19792	38.6	0.26	8	20	34	x
YP_205921	59713145	phosphoribosylaminoimidazole carboxylase ATPase subunit	purK	VF_2538	COG0026F	F	40907	51.9	0.12	12	20	38	x
YP_204289	59711513	outer-membrane lipoprotein carrier protein	lolA	VF_0906	COG2834M	M	22203	30.3	0.23	3	20	34	x
YP_203742	59710966	MSHA biogenesis protein MshL	mshL	VF_0359	COG1450NU	NU	58561	3.8	0.08	2	20	36		x
YP_204954	59712178	chaperone protein TorD	torD	VF_1571	COG3381R	R	24387	13.5	0.2	4	20	36	x
YP_205397	59712621	terminase, ATPase subunit	-	VF_2014	COG5484S	S	67019	32.7	0.07	15	20	37	x
YP_205002	59712226	hybrid sensory histidine kinase in two-component regulatory system with TorR	torS	VF_1619	COG0642T	T	108716	3.2	0.04	3	20	43			x
YP_203900	59711124	TadB-like protein involved in pilus formation and/or protein secretion	tadB1	VF_0517	COG4965U	U	34605	9.8	0.14	4	20	38		x
YP_205907	59713131	acriflavin resistance plasma membrane protein	-	VF_2524	COG0841V	V	110284	10.5	0.04	8	20	34	x
YP_206033	59713258	MshQ protein	mshQ2	VF_A0075	-		160694	4.7	0.03	7	20	42			x
YP_204075	59711299	oligopeptide transport ATP-binding protein OppF	-	VF_0692	COG4608E	E	35917	9.9	0.14	4	19	46	x
YP_206058	59713283	oxidoreductase	yeiT	VF_A0100	COG0493ER	ER	65751	25.8	0.07	14	19	48			x
YP_206769	59713994	transcriptional regulator MalT	malT	VF_A0811	COG2909K	K	103975	7	0.05	5	19	44	x
YP_206353	59713578	hypothetical protein VF_A0395	ybjD	VF_A0395	COG3593L	L	62396	11	0.08	5	19	45	x
YP_203557	59710781	beta-D-GlcNAc beta-1,3-galactosyltransferase	-	VF_0174	COG1215M	M	38368	11.5	0.13	4	19	44	x
YP_207033	59714258	heptosyltransferase	-	VF_A1075	COG0859M	M	41499	3.9	0.12	3	19	49	x
YP_204266	59711490	hypothetical protein VF_0883	ybjT	VF_0883	COG0702MG	MG	53937	2.7	0.09	3	19	49		x
YP_205875	59713099	copper sensitivity protein ScsC	-	VF_2492	COG1651O	O	27200	6.6	0.18	2	19	52		x
YP_206848	59714073	thioredoxin peroxidase	-	VF_A0890	COG2077O	O	22608	12.8	0.22	2	19	48		x
YP_205618	59712842	bifunctional glutamine-synthetase adenylyltransferase/deadenyltransferase	glnE	VF_2235	COG1391OT	OT	109945	8.7	0.04	9	19	54	x
YP_203694	59710918	sulfite reductase subunit beta	cysI	VF_0311	COG0155P	P	64591	18.9	0.07	9	19	45	x
YP_203412	59710636	zinc protease	pqqL	VF_0029	COG0612R	R	102770	8.6	0.05	6	19	50	x
YP_207018	59714243	hypothetical protein VF_A1060	-	VF_A1060	COG5361S	S	49136	4.8	0.1	2	19	46	x
YP_205896	59713120	cyclic nucleotide binding protein/CBS domain-containing proteins	-	VF_2513	COG2905T	T	71419	2.6	0.07	3	19	48		x
YP_205863	59713087	GGDEF domain-containing protein	-	VF_2480	COG3434T	T	46540	4.2	0.1	2	19	51		x
YP_206198	59713423	SUA5 protein	-	VF_A0240	COG0745TK	TK	42992	15.3	0.24	8	19	48	x
YP_203899	59711123	putative type IV secretion NTPase	tadA1	VF_0516	COG4962U	U	47622	17.9	0.1	6	19	51	x
YP_206069	59713294	ABC transporter ATP-binding protein	ybhF	VF_A0111	COG1131V	V	34164	13	0.14	5	19	45	x
YP_206141	59713366	hypothetical protein VF_A0183	-	VF_A0183	-		38588	12	0.13	7	19	47	x
YP_205107	59712331	C4-dicarboxylate transporter DcuC	dcuC	VF_1724	COG3069C	C	47415	13.8	0.1	3	18	64	x
YP_205524	59712748	chitooligosaccharide transport system permease protein	-	VF_2141	COG1173EP	EP	37168	27.9	0.13	2	18	62	x
YP_203450	172087636	adenylate cyclase	cyaA	VF_0067	COG3072F	F	94068	6.4	0.05	5	18	61	x
YP_205312	59712536	phosphoribosylglycinamide formyltransferase 1	purN	VF_1929	COG0299F	F	23257	3.8	0.21	2	18	59	x
YP_205082	59712306	erythronate-4-phosphate dehydrogenase	pdxB	VF_1699	COG0111HE	HE	41818	2.1	0.12	1	18	59			x
YP_205937	59713161	endonuclease	yihG	VF_2554	COG0204I	I	33329	8.9	0.15	3	18	61		x
YP_001816688	172087707	sterol desaturate	-	VF_2616	COG3000I	I	31552	5.2	0.16	3	18	65	x
YP_205170	59712394	AraC family transcriptional regulator	-	VF_1787	COG2207K	K	33384	17.3	0.15	6	18	58	x
YP_204566	59711790	acriflavin resistance periplasmic protein	-	VF_1183	COG0845M	M	39585	4.7	0.12	2	18	62		x
YP_204343	172087680	membrane anchored protein in TolA-TolQ-TolR complex	tolA	VF_0960	COG3064M	M	38220	9.2	0.13	4	18	62	x
YP_205253	59712477	flagellar basal body P-ring protein	flgI	VF_1870	COG1706N	N	39138	10.2	0.12	4	18	60		x
YP_206515	59713740	DNA-binding transcriptional regulator	sgrR	VF_A0557	COG4533R	R	65553	4	0.07	3	18	56	x
YP_203810	59711034	hypothetical protein VF_0427	yggU	VF_0427	COG1872S	S	10799	13.7	0.5	2	18	59	x
YP_204518	59711742	TPR repeat-containing protein	-	VF_1135	COG3014S	S	52365	3.2	0.09	2	18	67			x
YP_204691	172087698	transcriptional regulatory protein Fnr, global regulator of anaerobic growth	fnr	VF_1308	COG0664T	T	28101	7.6	0.18	3	18	55	x
YP_205416	59712640	hypothetical protein VF_2033	-	VF_2033	-		8304	26.3	0.68	5	18	58	x
YP_206526	59713751	fused acyl-CoA synthetase: NAD(P)-binding subunit/ATP-binding subunit	yfiQ	VF_A0568	COG1042C	C	97828	7.2	0.05	5	17	70	x
YP_205934	59713158	hypothetical protein VF_2551	-	VF_2551	COG0348C	C	53636	15	0.09	8	17	84	x
YP_205356	59712580	malate synthase	aceB	VF_1973	COG2225C	C	60541	9.6	0.08	3	17	78			x
YP_203790	59711014	ornithine carbamoyltransferase	argI	VF_0407	COG0078E	E	37414	25.4	0.13	9	17	76	x
YP_205508	59712732	glutamate synthase subunit beta	gltD	VF_2125	COG0493ER	ER	53386	8.6	0.09	4	17	80		x
YP_205196	59712420	long-chain fatty acid transport protein precursor	-	VF_1813	COG2067I	I	46827	7.2	0.1	3	17	81	x
YP_204151	59711375	peptide chain release factor 1	prfA	VF_0768	COG0216J	J	40378	4.7	0.12	2	17	73	x
YP_206216	59713441	MerR family transcriptional regulator	-	VF_A0258	COG1396K	K	56050	17.2	0.09	11	17	69	x
YP_204826	59712050	transcriptional regulatory protein	-	VF_1443	COG2944K	K	10382	45.2	0.52	4	17	80	x
YP_204878	59712102	putative cytoplasmic protein	-	VF_1495	COG1315L	L	61317	5.7	0.08	2	17	75		x
YP_205134	59712358	assembly protein	asmA	VF_1751	COG2982M	M	77121	8.9	0.06	6	17	72	x
YP_206401	59713626	copper/silver resistance outer membrane protein	cusC	VF_A0443	COG1538MU	MU	50228	10.6	0.1	4	17	80		x
YP_204521	59711745	methyl-accepting chemotaxis protein, TcpI-related	tcpI	VF_1138	COG0840NT	NT	66992	4.5	0.07	2	17	75	x
YP_206825	59714050	toxin coregulated pilus biosynthesis protein TcpE	tcpE	VF_A0867	COG1459NU	NU	38916	14.7	0.12	6	17	74	x
YP_203431	59710655	putative ubiquinone biosynthesis protein UbiB	ubiB	VF_0048	COG0661R	R	62407	7.5	0.08	7	17	68		x
YP_204540	59711764	carboxypeptidase	ycbB	VF_1157	COG2989S	S	60340	7.2	0.08	4	17	74		x
YP_205317	59712541	ferredoxin-dependent glutamate synthase	-	VF_1934	-		47746	10	0.1	5	17	69	x
YP_203952	59711176	hypothetical protein VF_0569	-	VF_0569	-		47623	5.3	0.1	4	17	79	x
YP_204899	59712123	hypothetical protein VF_1516	-	VF_1516	-		23112	15.2	0.22	4	17	84	x
YP_205111	59712335	hypothetical protein VF_1728	-	VF_1728	-		29040	6.6	0.17	2	17	68		x
YP_205421	59712645	hypothetical protein VF_2038	-	VF_2038	-		12956	20.4	0.41	2	17	68		x
YP_206801	59714026	hypothetical protein VF_A0843	-	VF_A0843	-		4618	41	1.41	2	17	83	x
YP_206212	59713437	putative lipoprotein	-	VF_A0254	-		14201	27	0.37	2	17	83	x
YP_205985	59713210	NADH oxidase	-	VF_A0027	COG1902C	C	45636	12.8	0.22	4	16	96		x
YP_203791	59711015	arginine deiminase	sagP	VF_0408	COG2235E	E	46259	7.1	0.1	3	16	99	x
YP_204443	59711667	peptidase T	-	VF_1060	COG2195E	E	44762	10.3	0.11	4	16	110		x
YP_205939	59713163	acetolactate synthase 2 catalytic subunit	ilvB	VF_2556	COG0028EH	EH	61371	10.6	0.08	6	16	94	x
YP_205153	59712377	bifunctional 5,10-methylene-tetrahydrofolate dehydrogenase/ 5,10-methylene-tetrahydrofolate cyclohydrolase	folD	VF_1770	COG0190H	H	30770	26.3	0.16	7	16	93	x
YP_204869	59712093	glutamyl-tRNA(Gln) amidotransferase, subunit A	-	VF_1486	COG0154J	J	42579	20.7	0.11	8	16	91	x
YP_205549	172087758	poly(A) polymerase I	pcnB	VF_2166	COG0617J	J	54756	8.6	0.09	9	16	87	x
YP_205833	172087778	RNA polymerase, sigma-32 (sigma-H) factor	rpoH	VF_2450	COG0568K	K	32772	5.9	0.15	3	16	91	x
YP_204527	59711751	DNA and RNA helicase	-	VF_1144	COG0513LKJ	LKJ	48212	14.2	0.1	8	16	90	x
YP_206017	59713242	TonB-dependent outer membrane receptor	-	VF_A0059	COG4771P	P	82649	5.9	0.06	3	16	88		x
YP_204252	59711476	hypothetical protein VF_0869	-	VF_0869	COG3811S	S	11208	7.2	0.48	2	16	91		x
YP_204784	59712008	sigma-54 dependent response regulator	-	VF_1401	COG2204T	T	53158	3.2	0.09	2	16	110		x
YP_206467	59713692	multidrug resistance ABC transporter ATP-binding and permease protein	-	VF_A0509	COG1132V	V	67527	9.2	0.07	7	16	100	x
YP_203800	59711024	hypothetical protein VF_0417	-	VF_0417	-		9474	8.2	0.59	2	16	100	x
YP_206680	59713905	sodium/proton antiporter	-	VF_A0722	COG1757C	C	54778	2.9	0.09	2	15	120	x
YP_206291	59713516	protease II	ptrB	VF_A0333	COG1770E	E	76527	3.3	0.06	4	15	130	x
YP_206021	59713246	putative DNA-binding transcriptional regulator	yggD	VF_A0063	COG3722K	K	19581	9.3	0.26	2	15	130	x
YP_204129	59711353	minor lipoprotein	rlpA	VF_0746	COG0797M	M	30038	16.7	0.16	4	15	130	x
YP_205704	59712928	modulator for HflB protease specific for phage lambda cII repressor	hflK	VF_2321	COG0330O	O	44224	12	0.11	4	15	110	x
YP_203519	59710743	3-deoxy-D-manno-octulosonic-acid kinase	wavC	VF_0136	COG1718TD	TD	27776	5.6	0.18	2	15	110	x
YP_205726	59712950	DNA-binding response regulator in two-component regulatory system with CpxA	cpxR	VF_2343	COG0745TK	TK	25574	13.7	0.19	3	15	120	x
YP_206070	59713295	ABC transporter membrane protein	ybhS	VF_A0112	COG0842V	V	40995	2.7	0.12	5	15	110	x
YP_206594	59713819	hypothetical protein VF_A0636	-	VF_A0636	-		10668	33	0.51	2	15	130	x
YP_207097	59714322	hypothetical protein VF_A1139	-	VF_A1139	-		24363	7	0.21	2	15	110	x
YP_205834	59713058	ABC transporter membrane protein	ftsX	VF_2451	COG2177D	D	35499	10.4	0.14	2	14	140	x
YP_203824	59711048	erythrose 4-phosphate dehydrogenase	epd	VF_0441	COG0057G	G	37580	4.1	0.13	3	14	140	x
YP_203508	59710732	bifunctional phosphopantothenoylcysteine decarboxylase/phosphopantothenate synthase	dfp	VF_0125	COG0452H	H	43593	15.4	0.11	4	14	150	x
YP_204012	59711236	4-hydroxy-3-methylbut-2-en-1-yl diphosphate synthase	ispG	VF_0629	COG0821I	I	40565	5.4	0.12	2	14	140		x
YP_204232	59711456	AMP-(fatty)acid ligase	-	VF_0849	COG0365I	I	53398	10.5	0.09	6	14	140	x
YP_203387	59710611	ribonuclease P	rnpA	VF_0004	COG0594J	J	13676	12.8	0.39	2	14	140	x
YP_204019	59711243	exodeoxyribonuclease VII large subunit	xseA	VF_0636	COG1570L	L	50486	5.6	0.2	5	14	140	x
YP_203439	172087635	ATP-dependent RNA helicase	rhlB	VF_0056	COG0513LKJ	LKJ	48604	9.7	0.1	8	14	160	x
YP_206677	59713902	hypothetical protein VF_A0719	-	VF_A0719	COG2885M	M	181127	11.3	0.03	18	14	150	x
YP_205260	59712484	flagellar basal body rod protein FlgB	flgB	VF_1877	COG1815N	N	14353	34.4	0.37	4	14	160		x
YP_204491	59711715	chaperone protein DnaJ-like protein	-	VF_1108	COG0484O	O	32656	12.3	0.15	3	14	140	x
YP_206603	59713828	acetyltransferase	-	VF_A0645	COG3153R	R	17116	9.5	0.3	2	14	170	x
YP_204234	59711458	acyltransferase	-	VF_0851	COG4261R	R	64640	10.7	0.07	6	14	140	x
YP_206209	172087798	formate dehydrogenase-H	fdhF	VF_A0251	COG3383R	R	152550	11.5	0.03	15	14	170	x
YP_205186	59712410	magnesium transport ATPase protein C	-	VF_1803	COG1285S	S	19320	9	0.26	2	14	140	x
YP_206302	59713527	EAL domain-containing protein	-	VF_A0344	COG2200T	T	54996	9.5	0.09	7	14	140	x
YP_206339	59713564	GGDEF domain-containing protein	-	VF_A0381	COG2199T	T	43207	5.7	0.11	2	14	160		x
YP_205858	59713082	general secretion pathway protein C	gspC	VF_2475	COG3031U	U	33234	8.9	0.15	3	14	140		x
YP_204267	59711491	ABC transporter ATP-binding protein	-	VF_0884	COG1136V	V	24352	10.3	0.21	3	14	160	x
YP_206425	59713650	permease	-	VF_A0467	COG1566V	V	38654	5.2	0.13	2	14	160	x
YP_207181	59714407	hypothetical protein VF_B0051	-	VF_B0051	-		20020	17	0.25	3	14	140		x
YP_206037	59713262	MSHA pilin protein MshC	mshC2	VF_A0079	-		19753	12.6	0.26	2	14	140		x
YP_205024	59712248	DNA topoisomerase III	topB	VF_1641	COG0550L	L	73609	5.3	0.06	4	13	190	x
YP_203521	59710745	3-deoxy-D-manno-octulosonic-acid transferase	waaA	VF_0138	COG1519M	M	46324	15.3	0.1	5	13	180	x
YP_206124	59713349	protease, membrane anchored	qmcA	VF_A0166	COG0330O	O	33460	14.3	0.15	4	13	180	x
YP_205973	59713198	ABC transporter ATP-binding protein	-	VF_A0015	COG0488R	R	58990	5.1	0.08	3	13	180		x
YP_204269	59711493	hypothetical protein VF_0886	-	VF_0886	COG5621R	R	42934	16.9	0.11	4	13	190		x
YP_204898	172087714	GGDEF domain-containing protein	-	VF_1515	COG2199T	T	55444	12.9	0.09	5	13	180	x
YP_203546	59710770	hypothetical protein VF_0163	-	VF_0163	-		13332	26.7	0.4	5	13	180	x
YP_204265	59711489	hypothetical protein VF_0882	-	VF_0882	-		25917	11.9	0.19	3	13	170	x
a. COG categories: J- Translation, ribosomal structure, and biogenesis, A- RNA processing and modification, K- Transcription, L- Replication, recombination, and repair, D- Cell cycle control, cell division, chromosome partitioning, V- Defense mechanisms, T- Signal transduction mechanisms, M- Cell wall/membrane/envelope biogenesis, N- Cell motility, U- Intracellular trafficking, secretion, and ves…
b. Mascot scores greater than 48 were significant and correlated to an E-value (column M) of < 0.05. Scores less than 48 were considered putative identifications
