# Supplementary material for: Characterizing the Host and Symbiont Proteomes in the Association between the Bobtail Squid, Euprymna scolopes, and the Bacterium, Vibrio fischeri
Source: PLoS One. 2011 Oct 5;6(10):e25649. doi: 10.1371/journal.pone.0025649 (PMC3187790; doi:10.1371/journal.pone.0025649)
Supplement: Table S2 — BUDAPEST analysis of host proteins detected in light organ exudates and central core by MudPIT and LC MS/MS. (XLS) [file pone.0025649.s003.xls]

## Sheet: Combined Host Protein Mascot
Score	Expectation	Protein ID	Protein Name	MW	% Coverage	Comment	empai	Peptides	Exudate_20	Exudate_10	Central Core
32	240	00016403|UI-S-GG1-abg-i-09-18-UI.r23	14-3-3E1 protein [Oncorhynchus mykiss]	29833	49.4		0.36	3		x
39	46	00014090|UI-S-GG1-abc-o-16-0-UI.s1	26S proteasome regulatory complex ATPase RPT6 [Glossina morsitans morsitans]	24847	18.8	Tentative 1 significant peptide	0.2	4			x
163	1.6e-11	00043429|UI-S-GU0-adr-f-07-0-UI.contig	40S ribosomal protein S2 [Danio rerio]	32300	66.3	Tentative 1 significant peptide	1.03	7	x
65	0.12	00031008|UI-S-GS1-acj-i-09-0-UI.s1	60S ribosomal protein L13 [Brugia malayi]	26647	71.7	Tentative 1 significant peptide	0.19	24	x
39	47	00048906|UI-S-HH0-adf-l-24-0-UI.s1	60S ribosomal protein L23a-like protein [Euprymna scolopes]	23221	44.4		0.48	14	x
38	56	00053315|UI-S-HH0-adu-n-23-0-UI.s1	60S ribosomal protein L23a-like protein [Euprymna scolopes]	23175	24.1	Tentative 1 significant peptide	0.22	7		x
100	3.6e-05	00017091|UI-S-GG1-abh-k-03-0-UI.contig	60S ribosomal protein L32 [Culex quinquefasciatus]	41037	43.7	Tentative 1 significant peptide	0.25	19	x
55	1.1	00030755|UI-S-GS1-acj-b-01-0-UI.s1	60S ribosomal protein L32 [Culex quinquefasciatus]	19343	38.6	Tentative 1 significant peptide	0.26	9		x
37	68	00039941|UI-S-GU0-adb-o-18-0-UI.contig	60S ribosomal protein L6 [Salmo salar]	39755	60.6		0.26	12	x
61	0.3	00039941|UI-S-GU0-adb-o-18-0-UI.contig	60S ribosomal protein L6 [Salmo salar]	39755	28.3		0.41	9		x
100	3.5e-05	00043949|UI-S-GU1-aeb-g-19-0-UI.contig	78kDa glucose regulated protein [Crassostrea gigas]	42635	23.9		0.54	7			x
76	0.0083	00043951|UI-S-GU1-aeb-g-19-18-UI.r23	78kDa glucose regulated protein [Crassostrea gigas]	25191	27.9		0.72	1			x
77	0.0069	00019390|UI-S-GN0-abm-l-18-0-UI.s1	84kDa heat shock protein [Haliotis tuberculata]	23389	42.8	Tentative 1 significant peptide	0.21	5			x
52	1.9	00000816|UI-S-GB0-aac-c-18-0-UI.r1	A+U-rich RNA-binding protein [Mus musculus]	29839	52.1	Tentative 1 significant peptide	0.16	14	x
52	2.1	00035775|UI-S-GS1-acs-n-06-0-UI.s1	acireductone dioxygenase, putative [Ixodes scapularis]	25188	56.6	Tentative 1 significant peptide	0.43	15	x
167	7e-12	00025624|UI-S-GN1-abx-n-19-18-UI.r23	actin [Marsupenaeus japonicus]	28313	43		0.38	7		x
576	8.2e-53	00025624|UI-S-GN1-abx-n-19-18-UI.r23	actin [Marsupenaeus japonicus]	28313	48		7.09	3			x
167	7e-12	00031146|UI-S-GS1-acj-n-16-0-UI.s1	actin [Octopus vulgaris]	18125	80.4		0.64	1		x
883	1.6e-83	00000764|UI-S-GB0-aac-b-04-0-UI.s1	Actin 2 [Crassostrea gigas]	28802	53.1		8.18	1			x
267	6.8e-22	00012554|UI-S-GG1-aba-b-10-0-UI.s1	Actin 2 [Crassostrea gigas]	25849	51		1.02	1		x
2337	0	00012554|UI-S-GG1-aba-b-10-0-UI.s1	Actin 2 [Crassostrea gigas]	27469	75.9		31.58	4			x
211	2.7e-16	00023477|UI-S-GN1-abu-b-16-0-UI.s1	Actin 2 [Crassostrea gigas]	25758	87.9	Tentative 1 significant peptide	1.42	15	x
267	6.8e-22	00023477|UI-S-GN1-abu-b-16-0-UI.s1	Actin 2 [Crassostrea gigas]	28178	51.8		0.91	0		x
188	5.4e-14	00037842|UI-S-GU0-acx-b-11-0-UI.contig	Actin 2 [Crassostrea gigas]	40915	79.1		0.56	13	x
142	2.3e-09	00037842|UI-S-GU0-acx-b-11-0-UI.contig	Actin 2 [Crassostrea gigas]	41588	38.9		0.39	3		x
2398	0	00037842|UI-S-GU0-acx-b-11-0-UI.contig	Actin 2 [Crassostrea gigas]	41588	63.8		13.05	27			x
2110	0	00046185|UI-S-GU1-aef-a-22-0-UI.s1	Actin 2 [Crassostrea gigas]	25354	68.4		24.25	4			x
41	29	00031113|UI-S-GS1-acj-m-14-0-UI.s1	actin 5 [Dictyostelium discoideum]	16367	30.5		0.32	3		x
746	9.1e-70	00000964|UI-S-GB0-aac-i-06-0-UI.s1	actin A1 [Haliotis iris]	29246	60.4	Tentative 1 significant peptide	6.6	1			x
869	4e-82	00024705|UI-S-GN1-abw-d-12-0-UI.s1	actin isoform 2 [Holothuria glaberrima]	26479	68.9	Tentative 1 significant peptide	20.84	3			x
206	9.4e-16	00012262|UI-S-GG1-aaz-j-14-0-UI.contig	actin-binding/filamin-like protein [Schistosoma mansoni]	46047	66.5		0.49	38	x
77	0.0073	00012262|UI-S-GG1-aaz-j-14-0-UI.contig	actin-binding/filamin-like protein [Schistosoma mansoni]	47111	30.2		0.22	0		x
228	5.6e-18	00012262|UI-S-GG1-aaz-j-14-0-UI.contig	actin-binding/filamin-like protein [Schistosoma mansoni]	46047	24.8		1.01	11			x
36	96	00026218|UI-S-GN1-aby-p-14-0-UI.s1	adenosine kinase a [Danio rerio]	30444	23.6	Tentative 1 significant peptide	0.16	6			x
67	0.062	00043624|UI-S-GU0-adr-m-21-0-UI.s1	adenosylhomocysteinase A [Xenopus laevis]	28748	31.1		0.37	9		x
58	0.57	00000179|UI-S-GB0-aaa-h-15-0-UI.s1	adenylate cyclase-associated protein 1 [Crassostrea gigas]	27199	12.2	Tentative 1 significant peptide	0.18	3			x
103	1.6e-05	00017502|UI-S-GN0-abi-h-03-18-UI.r23	adenylosuccinate lyase [Xenopus (Silurana) tropicalis]	25706	80		0.42	30	x
83	0.0017	00017502|UI-S-GN0-abi-h-03-18-UI.r23	adenylosuccinate lyase [Xenopus (Silurana) tropicalis]	25052	38.7		0.72	8			x
25	1100	00040391|UI-S-GU0-adc-o-14-0-UI.contig	ADP-ribosylation factor-like protein 6 [Saccoglossus kowalevskii]	35730	30.8		0.14	9		x
305	9.8e-26	00029222|UI-S-GS0-acf-a-09-0-UI.s1	AGAP001151-PA [Anopheles gambiae str. PEST]	29431	50.8		2.45	1			x
138	5.5e-09	00042753|UI-S-GU0-adp-l-08-0-UI.s1	AGAP001151-PA [Anopheles gambiae str. PEST]	27081	46.9		0.65	10	x
41	30	00003436|UI-S-GB1-aah-o-02-0-UI.s1	AGAP001407-PA [Anopheles gambiae str. PEST]	28420	10.6	Tentative 1 significant peptide	0.17	2			x
55	1.1	00009948|UI-S-GG1-aav-h-21-0-UI.s1	AGAP005134-PA [Anopheles gambiae str. PEST]	28536	23.8	Tentative 1 significant peptide	0.17	6			x
245	1.2e-19	00043059|UI-S-GU0-adq-g-13-18-UI.r23	AGAP009623-PA [Anopheles gambiae str. PEST]	23085	65.3		0.8	21	x
188	5e-14	00043059|UI-S-GU0-adq-g-13-18-UI.r23	AGAP009623-PA [Anopheles gambiae str. PEST]	23085	53.9		0.8	12		x
16	9200	00011577|UI-S-GG1-aay-e-19-18-UI.r23	AGAP011338-PA [Anopheles gambiae str. PEST]	28502	38.6		0.17	9		x
129	4.6e-08	00025775|UI-S-GN1-aby-c-06-0-UI.contig	AGAP011617-PA [Anopheles gambiae str. PEST]	43380	63		0.53	24	x
109	4.4e-06	00028284|UI-S-GN1-acc-n-04-0-UI.s1	alcohol dehydrogenase [Bombyx mori]	23954	44.7		0.76	5			x
73	0.017	00040747|UI-S-GU0-adk-l-16-0-UI.s1	aldo-keto reductase [Polysphondylium pallidum PN500]	23057	53.6	Tentative 1 significant peptide	0.48	9	x
180	3.5e-13	00040747|UI-S-GU0-adk-l-16-0-UI.s1	aldo-keto reductase [Polysphondylium pallidum PN500]	23057	46		0.22	5		x
95	0.00011	00000483|UI-S-GB0-aab-e-19-0-UI.s1	alpha tubulin [Saccoglossus kowalevskii]	23998	33		1.13	1			x
232	2.3e-18	00000553|UI-S-GB0-aab-h-17-0-UI.s1	alpha tubulin [Saccoglossus kowalevskii]	27997	54.8	Tentative 1 significant peptide	2.12	4			x
282	2e-23	00001322|UI-S-GB0-aad-f-09-0-UI.s1	alpha tubulin [Saccoglossus kowalevskii]	27327	52.9		2.21	3			x
234	1.5e-18	00009613|UI-S-GG0-aau-n-15-0-UI.s1	alpha tubulin [Saccoglossus kowalevskii]	27247	51.6		1.73	2			x
35	110	00017498|UI-S-GN0-abi-g-24-0-UI.s1	alpha tubulin a1 [Mesenchytraeus solifugus]	29193	46.8	Tentative 1 significant peptide	0.17	13		x
215	1.2e-16	00017498|UI-S-GN0-abi-g-24-0-UI.s1	alpha tubulin a1 [Mesenchytraeus solifugus]	29193	50.6		1.55	1			x
94	0.00013	00034320|UI-S-GS1-acp-n-15-0-UI.s1	alpha tubulin a1 [Mesenchytraeus solifugus]	27113	77.7		0.65	14	x
81	0.0026	00041386|UI-S-GU0-adm-c-21-0-UI.contig	alpha tubulin a1 [Mesenchytraeus solifugus]	43830	58.7		0.37	12	x
366	8.4e-32	00041386|UI-S-GU0-adm-c-21-0-UI.contig	alpha tubulin a1 [Mesenchytraeus solifugus]	43830	52.1		3.33	9			x
222	2e-17	00040520|UI-S-GU0-adk-d-07-0-UI.contig	alpha-actinin, putative [Ixodes scapularis]	35130	22.6		0.92	7			x
37	63	00022287|UI-S-GN1-abs-b-07-0-UI.contig	Aminoacylase-1 [Salmo salar]	48598	30.8	Tentative 1 significant peptide	0.1	13	x
25	1000	00011930|UI-S-GG1-aay-p-21-18-UI.r23	AMP deaminase [Aedes aegypti]	26038	14	Tentative 1 significant peptide	0.19	4		x
29	390	00025287|UI-S-GN1-abx-e-06-0-UI.s1	AMP deaminase [Aedes aegypti]	27939	74.9	Tentative 1 significant peptide	0.18	20	x
32	210	00027434|UI-S-GN1-acb-c-19-18-UI.r23	ankyrin 2,3/unc44, putative [Ixodes scapularis]	24528	18.3	Tentative 1 significant peptide	0.2	4			x
37	65	00027433|UI-S-GN1-acb-c-19-0-UI.s1	ankyrin-1, putative [Pediculus humanus corporis]	23794	61.5		0.21	16	x
48	5.6	00046166|UI-S-GU1-aef-a-09-18-UI.s23	ankyrin-1, putative [Pediculus humanus corporis]	27352	62.4	Tentative 1 significant peptide	0.4	18	x
84	0.0015	00046166|UI-S-GU1-aef-a-09-18-UI.s23	ankyrin-1, putative [Pediculus humanus corporis]	27352	22.9		0.4	5			x
47	7.3	00011752|UI-S-GG1-aay-k-08-0-UI.s1	annexin A4 [Rana catesbeiana]	25211	13.6		0.2	3			x
160	3.3e-11	00025213|UI-S-GN1-abx-b-21-18-UI.r23	annexin A7 [Branchiostoma floridae]	19824	39.7		0.98	7			x
94	0.00013	00005391|UI-S-GB1-aal-m-24-18-UI.r23	AP-2 complex subunit beta-1, putative [Ixodes scapularis]	24554	74.4	Tentative 1 significant peptide	0.2	12	x
374	1.5e-32	00000561|UI-S-GB0-aab-i-01-0-UI.s1	arginine kinase [Sepioteuthis lessoniana]	20630	42		0.55	3		x
374	1.5e-32	00008643|UI-S-GG0-aas-j-01-0-UI.s1	arginine kinase [Sepioteuthis lessoniana]	25893	35.2	Tentative 1 significant peptide	0.42	2		x
374	1.5e-32	00008851|UI-S-GG0-aat-a-22-0-UI.s1	arginine kinase [Sepioteuthis lessoniana]	22307	38.1	Tentative 1 significant peptide	0.5	1		x
394	1.5e-34	00009656|UI-S-GG0-aau-p-12-0-UI.s1	arginine kinase [Sepioteuthis lessoniana]	30071	50.2	Tentative 1 significant peptide	0.58	5		x
364	1.5e-31	00016901|UI-S-GG1-abh-f-05-0-UI.s1	arginine kinase [Sepioteuthis lessoniana]	25871	55.4	Tentative 1 significant peptide	3.08	4			x
379	4.1e-33	00018477|UI-S-GN0-abk-j-14-0-UI.s1	arginine kinase [Sepioteuthis lessoniana]	26241	34.9		0.41	2		x
854	1.3e-80	00019060|UI-S-GN0-abl-p-15-0-UI.s1	arginine kinase [Sepioteuthis lessoniana]	22709	71.8	Tentative 1 significant peptide	4.99	2	x
305	1e-25	00029322|UI-S-GS0-acf-e-11-0-UI.s1	arginine kinase [Sepioteuthis lessoniana]	20047	39.7		1.46	1		x
1493	0	00030553|UI-S-GS0-aci-i-19-0-UI.contig	arginine kinase [Sepioteuthis lessoniana]	47500	61.2		4.7	2	x
656	9.5e-61	00030553|UI-S-GS0-aci-i-19-0-UI.contig	arginine kinase [Sepioteuthis lessoniana]	47500	38.4		0.79	21		x
706	7.9e-66	00030553|UI-S-GS0-aci-i-19-0-UI.contig	arginine kinase [Sepioteuthis lessoniana]	47500	50.9		4.17	17			x
394	1.5e-34	00038717|UI-S-GU0-acz-b-20-0-UI.s1	arginine kinase [Sepioteuthis lessoniana]	29638	35.9		0.59	1		x
359	4.4e-31	00039065|UI-S-GU0-acz-n-18-0-UI.s1	arginine kinase [Sepioteuthis lessoniana]	26875	51.4		0.18	5		x
309	3.9e-26	00039065|UI-S-GU0-acz-n-18-0-UI.s1	arginine kinase [Sepioteuthis lessoniana]	26875	44.9		2.87	1			x
394	1.5e-34	00040680|UI-S-GU0-adk-j-11-0-UI.s1	arginine kinase [Sepioteuthis lessoniana]	28446	57.8		0.62	4		x
379	4.1e-33	00040799|UI-S-GU0-adk-n-15-0-UI.s1	arginine kinase [Sepioteuthis lessoniana]	25176	35		0.43	1		x
963	1.6e-91	00041249|UI-S-GU0-adl-n-05-0-UI.s1	arginine kinase [Sepioteuthis lessoniana]	28764	76.1	Tentative 1 significant peptide	6.84	3	x
374	1.5e-32	00041441|UI-S-GU0-adm-f-17-0-UI.s1	arginine kinase [Sepioteuthis lessoniana]	28149	42		0.38	1		x
379	4.1e-33	00041560|UI-S-GU0-adm-l-12-0-UI.s1	arginine kinase [Sepioteuthis lessoniana]	24015	40.7		0.46	1		x
32	230	00035893|UI-S-GS1-act-a-20-0-UI.contig	arp2/3 complex 20 kd subunit [Aedes aegypti]	30986	61.8	Tentative 1 significant peptide	0.16	5	x
34	140	00037369|UI-S-GS1-acw-c-20-0-UI.contig	arp2/3, putative [Pediculus humanus corporis]	45574	47.8	Tentative 1 significant peptide	0.11	30	x
51	2.8	00018267|UI-S-GN0-abk-c-10-0-UI.s1	aspartate aminotransferase 2 [Danio rerio]	29834	72	Tentative 1 significant peptide	0.16	21	x
135	1e-08	00018352|UI-S-GN0-abk-f-08-0-UI.s1	aspartate aminotransferase 2 [Danio rerio]	27506	38.2		0.94	6			x
62	0.22	00031705|UI-S-GS1-ack-p-03-0-UI.contig	aspartyl-tRNA synthetase [Danio rerio]	37682	39.6	Tentative 1 significant peptide	0.13	6	x
72	0.021	00003373|UI-S-GB1-aah-m-06-0-UI.s1	aspartyl-tRNA synthetase, putative [Ixodes scapularis]	26729	55.9	Tentative 1 significant peptide	0.4	18	x
230	3.5e-18	00003949|UI-S-GB1-aai-m-23-0-UI.s1	AT15141p [Drosophila melanogaster]	28859	24.1		1.58	8			x
252	2.3e-20	00045508|UI-S-GU1-aed-o-22-0-UI.s1	AT15141p [Drosophila melanogaster]	29252	64.9		1.54	5	x
43	18	00018619|UI-S-GN0-abk-o-16-0-UI.s1	ATP synthase [Bombyx mori]	26437	71.2	Tentative 1 significant peptide	0.19	15	x
40	35	00018963|UI-S-GN0-abl-m-02-0-UI.s1	ATP synthase [Bombyx mori]	27453	41.7	Tentative 1 significant peptide	0.18	7			x
103	1.9e-05	00001143|UI-S-GB0-aac-o-08-0-UI.r1	ATP synthase beta subunit [Pinctada fucata]	28377	23		0.38	5			x
170	3.5e-12	00000783|UI-S-GB0-aac-b-20-18-UI.r23	ATP synthase beta subunit [Schistosoma mansoni]	15094	64.6	Tentative 1 significant peptide	0.81	12	x
107	7e-06	00000001|UI-S-GB0-aaa-a-02-0-UI.s1	ATP synthase, H+ transporting, mitochondrial F1 complex, beta polypeptide [Saccoglossus kowalevskii]	27289	35.8		0.65	7			x
107	7e-06	00000580|UI-S-GB0-aab-j-08-0-UI.s1	ATP synthase, H+ transporting, mitochondrial F1 complex, beta polypeptide [Saccoglossus kowalevskii]	27837	29.8		0.63	1			x
112	2.3e-06	00001252|UI-S-GB0-aad-c-10-0-UI.s1	ATP synthase, H+ transporting, mitochondrial F1 complex, beta polypeptide [Saccoglossus kowalevskii]	27702	70.5		0.64	3	x
74	0.015	00039838|UI-S-GU0-adb-l-09-0-UI.contig	ATP synthase, H+ transporting, mitochondrial F1 complex, o subunit [Haliotis discus discus]	28231	47.2	Tentative 1 significant peptide	0.38	12	x
37	74	00000087|UI-S-GB0-aaa-d-16-0-UI.contig	ATP-dependent 26S proteasome regulatory subunit [Pfiesteria piscicida]	49232	62.9	Tentative 1 significant peptide	0.1	31	x
41	29	00030452|UI-S-GS0-aci-e-16-0-UI.s1	beta actin [Cricetinae gen. sp.]	22505	35.6		0.22	9		x
147	7e-10	00029566|UI-S-GS0-acf-o-09-0-UI.s1	beta actin [Idiosepius paradoxus]	21104	44.9		0.53	3			x
153	1.9e-10	00026630|UI-S-GN1-abz-l-17-0-UI.s1	beta actin [Loligo pealei]	29166	89.2		0.87	28	x
128	5.6e-08	00034844|UI-S-GS1-acr-a-24-0-UI.s1	beta actin [Loligo pealei]	25536	26.9		0.43	1		x
605	1.1e-55	00044711|UI-S-GU1-aec-k-16-0-UI.s1	beta actin [Loligo pealei]	29992	69.6		6.22	12			x
128	5.6e-08	00048555|UI-S-HH0-adf-d-10-0-UI.s1	beta actin [Loligo pealei]	26170	44	Tentative 1 significant peptide	0.41	3		x
440	3.4e-39	00048555|UI-S-HH0-adf-d-10-0-UI.s1	beta actin [Loligo pealei]	26170	69		4.67	2			x
128	5.6e-08	00049974|UI-S-HH0-adh-g-20-0-UI.s1	beta actin [Loligo pealei]	22169	42		0.5	1		x
420	3.2e-37	00049974|UI-S-HH0-adh-g-20-0-UI.s1	beta actin [Loligo pealei]	21375	66.3	Tentative 1 significant peptide	4.41	2			x
58	0.55	00000303|UI-S-GB0-aaa-m-18-0-UI.s1	beta actin [Polyrhachis vicina]	24112	16.8		0.46	2			x
35	110	00008249|UI-S-GB1-aar-l-02-0-UI.s1	beta actin [Polyrhachis vicina]	29386	60.1	Tentative 1 significant peptide	0.17	19	x
267	6.6e-22	00004899|UI-S-GB1-aak-m-02-0-UI.s1	beta actin-like 1 protein [Macrostomum lignano]	22232	84.1	Tentative 1 significant peptide	3.16	3	x
705	9.7e-66	00004899|UI-S-GB1-aak-m-02-0-UI.s1	beta actin-like 1 protein [Macrostomum lignano]	23945	72.9	Tentative 1 significant peptide	19.6	3			x
334	1.4e-28	00053146|UI-S-HH0-adu-i-23-0-UI.s1	beta actin-like 1 protein [Macrostomum lignano]	25492	86.7		3.15	1	x
252	2e-20	00053146|UI-S-HH0-adu-i-23-0-UI.s1	beta actin-like 1 protein [Macrostomum lignano]	27577	35.9	Tentative 1 significant peptide	0.64	1		x
2102	0	00053146|UI-S-HH0-adu-i-23-0-UI.s1	beta actin-like 1 protein [Macrostomum lignano]	27577	72.2		26.24	8			x
133	1.5e-08	00028165|UI-S-GN1-acc-j-03-0-UI.s1	beta tubulin [Cimex lectularius]	23827	29		1.59	2			x
293	1.8e-24	00040516|UI-S-GU0-adk-d-04-0-UI.s1	beta-actin [Mizuhopecten yessoensis]	25086	36.1		2.55	3			x
182	2.2e-13	00056431|UI-S-HH0-adz-n-13-0-UI.contig	beta-actin [Mizuhopecten yessoensis]	26908	63.7		0.66	1		x
182	2.2e-13	00056433|UI-S-HH0-adz-n-13-18-UI.r23	beta-actin [Mizuhopecten yessoensis]	27822	52		0.63	16		x
51	3	00051195|UI-S-HH0-adj-f-02-0-UI.s1	beta-tubulin [Dirofilaria immitis]	17120	32.5		0.69	1			x
158	4.9e-11	00001140|UI-S-GB0-aac-o-06-0-UI.r1	beta-tubulin [Loligo pealei]	21591	37.7		0.52	2		x
536	7.8e-49	00045944|UI-S-GU1-aee-k-08-0-UI.contig	beta-tubulin [Loligo pealei]	37384	89		1.66	6	x
533	1.8e-48	00045944|UI-S-GU1-aee-k-08-0-UI.contig	beta-tubulin [Loligo pealei]	36732	52.9		2.93	18			x
441	2.8e-39	00045946|UI-S-GU1-aee-k-08-18-UI.r23	beta-tubulin [Loligo pealei]	26144	57	Tentative 1 significant peptide	3	1			x
151	2.8e-10	00033289|UI-S-GS1-acn-o-19-0-UI.s1	beta-tubulin [Octopus vulgaris]	22911	63.8	Tentative 1 significant peptide	0.81	7	x
75	0.012	00000923|UI-S-GB0-aac-g-18-0-UI.r1	bifunctional purine biosynthesis protein PURH [Danio rerio]	24084	28.8		0.46	5			x
30	380	00043833|UI-S-GU1-aeb-d-16-0-UI.contig	Binding protein 2 like protein [Crassostrea gigas]	26474	61.7	Tentative 1 significant peptide	0.19	16	x
36	93	00043834|UI-S-GU1-aeb-d-16-0-UI.s1	Binding protein 2 like protein [Crassostrea gigas]	24606	23.4	Tentative 1 significant peptide	0.2	5			x
22	2000	00025165|UI-S-GN1-abx-a-11-0-UI.contig	brain protein 16 [Salmo salar]	40537	71.6	Tentative 1 significant peptide	0.12	32	x
74	0.012	00053782|UI-S-HH0-adv-j-19-0-UI.contig	Caffeoyl-CoA O-methyltransferase [Crocosphaera watsonii WH 8501]	39203	34.1		0.12	2			x
167	7.1e-12	00033168|UI-S-GS1-acn-l-03-0-UI.s1	calcium-dependent protein kinase [Crassostrea gigas]	29375	31.9		0.86	8			x
73	0.019	00036193|UI-S-GS1-act-m-06-0-UI.contig	calmodulin [Botryotinia fuckeliana B05.10]	40003	7.4	Tentative 1 significant peptide	0.12	2			x
135	1.2e-08	00009461|UI-S-GG0-aau-h-23-0-UI.s1	calmodulin [Culex quinquefasciatus]	26210	22.6		0.41	2			x
340	3.3e-29	00001456|UI-S-GB0-aad-k-23-18-UI.r23	calponin-like protein [Mytilus galloprovincialis]	24198	62.1	Tentative 1 significant peptide	5.51	1			x
69	0.044	00024451|UI-S-GN1-abv-m-06-0-UI.s1	calponin-like protein [Mytilus galloprovincialis]	27427	41.7	Tentative 1 significant peptide	0.18	9		x
300	3.5e-25	00033209|UI-S-GS1-acn-m-11-0-UI.s1	calponin-like protein [Mytilus galloprovincialis]	20520	61.7		3.66	6			x
125	1.1e-07	00048963|UI-S-HH0-adf-n-10-0-UI.s1	calponin-like protein [Mytilus galloprovincialis]	27306	62.2		0.65	20	x
69	0.044	00048963|UI-S-HH0-adf-n-10-0-UI.s1	calponin-like protein [Mytilus galloprovincialis]	27306	31.1		0.18	1		x
451	2.9e-40	00048963|UI-S-HH0-adf-n-10-0-UI.s1	calponin-like protein [Mytilus galloprovincialis]	27306	73.3		7.72	19			x
62	0.24	00038842|UI-S-GU0-acz-g-14-0-UI.contig	calponin-related [Schistosoma mansoni]	41991	70.2		0.24	31	x
152	2.1e-10	00038842|UI-S-GU0-acz-g-14-0-UI.contig	calponin-related [Schistosoma mansoni]	43514	23.5		0.69	9			x
39	40	00036607|UI-S-GS1-acu-l-07-0-UI.s1	calponin, putative [Ixodes scapularis]	19401	38.8	Tentative 1 significant peptide	0.26	7		x
711	2.4e-66	00000981|UI-S-GB0-aac-i-20-0-UI.r1	calreticulin [Pinctada fucata]	22411	83.6		8.21	30	x
40	36	00000981|UI-S-GB0-aac-i-20-0-UI.r1	calreticulin [Pinctada fucata]	22411	35.7		0.83	13		x
91	0.00027	00000981|UI-S-GB0-aac-i-20-0-UI.r1	calreticulin [Pinctada fucata]	22411	51.2		1.24	12			x
93	0.00016	00006807|UI-S-GB1-aao-l-14-0-UI.s1	CalReTiculin family member (crt-1) [Caenorhabditis elegans]	28397	27.4		0.38	3		x
17	6300	00008469|UI-S-GG0-aas-c-21-0-UI.s1	CalReTiculin family member (crt-1) [Caenorhabditis elegans]	28786	23.6		0.17	3			x
38	54	00045257|UI-S-GU1-aed-i-11-0-UI.contig	carnitine O-acyltransferase CPTI [Glossina morsitans morsitans]	40873	70.2	Tentative 1 significant peptide	0.12	31	x
27	660	00009572|UI-S-GG0-aau-m-06-0-UI.contig	casein kinase II beta subunit [Acyrthosiphon pisum]	41598	67.8	Tentative 1 significant peptide	0.12	27	x
46	8.6	00010249|UI-S-GG1-aaw-a-15-0-UI.contig	cathepsin D [Todarodes pacificus]	25777	65.9	Tentative 1 significant peptide	0.19	17	x
124	1.4e-07	00010249|UI-S-GG1-aaw-a-15-0-UI.contig	cathepsin D [Todarodes pacificus]	26408	29.3	Tentative 1 significant peptide	0.68	0			x
169	4.4e-12	00016717|UI-S-GG1-abh-a-07-18-UI.r23	cathepsin D [Todarodes pacificus]	7920	60.6		4.16	4			x
49	4	00019355|UI-S-GN0-abm-k-11-18-UI.r23	cathepsin D [Todarodes pacificus]	21804	37.7	Tentative 1 significant peptide	0.23	9	x
160	3.6e-11	00019355|UI-S-GN0-abm-k-11-18-UI.r23	cathepsin D [Todarodes pacificus]	23705	46.5		1.15	4			x
66	0.092	00024635|UI-S-GN1-abw-b-09-0-UI.s1	cathepsin D [Todarodes pacificus]	18914	26.4	Tentative 1 significant peptide	0.61	4			x
173	1.7e-12	00023859|UI-S-GN1-abu-l-18-0-UI.contig	cathepsin L2 cysteine protease [Pinctada fucata]	51943	47.2		0.3	20	x
28	560	00023859|UI-S-GN1-abu-l-18-0-UI.contig	cathepsin L2 cysteine protease [Pinctada fucata]	52450	16.7	Tentative 1 significant peptide	0.09	7		x
62	0.22	00001121|UI-S-GB0-aac-n-17-0-UI.s1	cathepsin Z [Cyprinus carpio]	28546	81.9		0.17	26	x
59	0.44	00001121|UI-S-GB0-aac-n-17-0-UI.s1	cathepsin Z [Cyprinus carpio]	30259	8.5		0.35	4			x
198	5.9e-15	00005439|UI-S-GB1-aal-o-15-0-UI.s1	cathepsin Z [Cyprinus carpio]	28591	31.4		0.61	13		x
198	5.9e-15	00027566|UI-S-GN1-acb-g-19-18-UI.r23	cathepsin Z precursor [Fundulus heteroclitus]	27677	36.6		0.64	4		x
37	75	00018684|UI-S-GN0-abl-b-09-18-UI.r23	CD63 antigen [Rana catesbeiana]	22545	28.2		0.49	2		x
179	4.2e-13	00038906|UI-S-GU0-acz-i-12-0-UI.s1	CD63 antigen [Rana catesbeiana]	26260	72.2		0.68	26	x
37	75	00038906|UI-S-GU0-acz-i-12-0-UI.s1	CD63 antigen [Rana catesbeiana]	26260	22	Tentative 1 significant peptide	0.41	3		x
38	51	00012301|UI-S-GG1-aaz-k-19-0-UI.s1	CD63 antigen-like protein [Haliotis diversicolor]	21391	33.5	Tentative 1 significant peptide	0.23	4		x
43	18	00041272|UI-S-GU0-adl-n-21-0-UI.contig	Cdc42 protein, putative [Ixodes scapularis]	29676	28		0.17	5			x
29	450	00052450|UI-S-HH0-adt-h-22-0-UI.s1	cell cycle associated protein 1 [Xenopus laevis]	23857	50.4	Tentative 1 significant peptide	0.21	7	x
45	10	00048316|UI-S-HH0-ade-n-02-0-UI.contig	cell division cycle 37 homolog [Xenopus (Silurana) tropicalis]	53608	14.7	Tentative 1 significant peptide	0.09	6			x
54	1.5	00001352|UI-S-GB0-aad-g-13-18-UI.r23	Chit3 protein [Crassostrea gigas]	25870	78.5	Tentative 1 significant peptide	0.19	23	x
36	80	00005668|UI-S-GB1-aam-g-10-0-UI.s1	clathrin heavy chain, putative [Pediculus humanus corporis]	26363	4.6	Tentative 1 significant peptide	0.19	1			x
54	1.5	00006266|UI-S-GB1-aan-j-08-18-UI.r23	Coactosin-like protein [Caligus rogercresseyi]	13951	19.4	Tentative 1 significant peptide	0.37	3			x
71	0.026	00056229|UI-S-HH0-adz-i-20-0-UI.s1	coatomer subunit delta [Rattus norvegicus]	28752	84.4		0.37	28	x
34	140	00002465|UI-S-GB1-aaf-o-16-0-UI.s1	coatomer subunit epsilon [Gallus gallus]	25490	72.5		0.19	24	x
225	9.9e-18	00006728|UI-S-GB1-aao-i-11-0-UI.s1	complement component C3 precursor [Nematostella vectensis]	23994	69.6		1.57	4	x
128	5.3e-08	00006728|UI-S-GB1-aao-i-11-0-UI.s1	complement component C3 precursor [Nematostella vectensis]	23994	34.1		0.76	7			x
61	0.27	00018673|UI-S-GN0-abl-a-23-0-UI.s1	conserved hypothetical protein [Culex quinquefasciatus]	25750	11.9		0.42	4			x
21	2600	00008573|UI-S-GG0-aas-g-12-18-UI.r23	conserved hypothetical protein [Ixodes scapularis]	22011	62.8	Tentative 1 significant peptide	0.23	20	x
68	0.053	00010235|UI-S-GG1-aaw-a-05-18-UI.s23	conserved hypothetical protein [Ixodes scapularis]	25430	63.4		0.43	17	x
48	5.5	00020651|UI-S-GN1-abp-a-09-0-UI.contig	conserved hypothetical protein [Ixodes scapularis]	39394	48.7	Tentative 1 significant peptide	0.12	20	x
172	2.3e-12	00024892|UI-S-GN1-abw-i-16-0-UI.contig	conserved hypothetical protein [Ixodes scapularis]	33268	79.9		1.28	14	x
22	1900	00035785|UI-S-GS1-acs-n-10-0-UI.contig	conserved hypothetical protein [Ixodes scapularis]	38992	25.2		0.12	8		x
44	13	00020762|UI-S-GN1-abp-d-09-0-UI.s1	conserved hypothetical protein [Pediculus humanus corporis]	25461	52.4	Tentative 1 significant peptide	0.2	11	x
118	5.7e-07	00020762|UI-S-GN1-abp-d-09-0-UI.s1	conserved hypothetical protein [Pediculus humanus corporis]	25461	17.5	Tentative 1 significant peptide	0.2	7		x
30	360	00020762|UI-S-GN1-abp-d-09-0-UI.s1	conserved hypothetical protein [Pediculus humanus corporis]	28023	2.9	Tentative 1 significant peptide	0.18	1			x
27	710	00038867|UI-S-GU0-acz-h-08-0-UI.contig	conserved hypothetical protein [Pediculus humanus corporis]	40112	66.3	Tentative 1 significant peptide	0.12	26	x
210	3.2e-16	00008687|UI-S-GG0-aas-k-12-0-UI.s1	conserved hypothetical protein [Perkinsus marinus ATCC 50983]	24245	57.7		4.4	13			x
743	1.8e-69	00049826|UI-S-HH0-adh-c-23-0-UI.s1	conserved hypothetical protein [Perkinsus marinus ATCC 50983]	28245	68.9		24.24	3	x
41	29	00030209|UI-S-GS0-ach-j-13-18-UI.r23	Contactin precursor, putative [Pediculus humanus corporis]	26888	65.7		0.4	16	x
47	6.5	00046209|UI-S-GU1-aef-b-12-18-UI.r23	Coronin, putative [Ixodes scapularis]	19965	68.2	Tentative 1 significant peptide	0.25	17	x
56	0.8	00055175|UI-S-HH0-adx-o-08-0-UI.contig	cortactin [Xenopus laevis]	46766	40	Tentative 1 significant peptide	0.1	16	x
181	2.9e-13	00013739|UI-S-GG1-abc-e-20-0-UI.s1	Cu/Zn-superoxide dismutase [Haliotis discus discus]	22888	32.2		0.81	12		x
419	4.5e-37	00013739|UI-S-GG1-abc-e-20-0-UI.s1	Cu/Zn-superoxide dismutase [Haliotis discus discus]	21583	44.7		4.36	11			x
1010	3.5e-96	00050709|UI-S-HH0-adi-h-17-0-UI.s1	Cu/Zn-superoxide dismutase [Haliotis discus discus]	20883	71.1		3.55	17	x
22	2000	00017955|UI-S-GN0-abj-g-15-0-UI.s1	cullin, putative [Ixodes scapularis]	26880	32.1	Tentative 1 significant peptide	0.18	2	x
83	0.0018	00012914|UI-S-GG1-aba-m-14-0-UI.contig	CutA homolog precursor [Salmo salar]	51287	40.3		0.09	25	x
33	170	00003831|UI-S-GB1-aai-j-16-0-UI.contig	cyclophilin [Taenia taeniaeformis]	27701	26.3	Tentative 1 significant peptide	0.18	4			x
71	0.03	00035883|UI-S-GS1-act-a-14-0-UI.s1	cyclophilin family peptidyl-prolyl cis-trans isomerase Cyp2 [Schizosaccharomyces pombe]	23398	35.4		0.79	8			x
153	1.5e-10	00056097|UI-S-HH0-adz-f-23-18-UI.r23	cyclophilin family peptidyl-prolyl cis-trans isomerase Cyp2 [Schizosaccharomyces pombe]	24422	56.3	Tentative 1 significant peptide	0.2	16	x
161	2.5e-11	00048721|UI-S-HH0-adf-h-13-0-UI.s1	cysteine and glycine-rich protein [Lycosa singoriensis]	21054	31.8		1.36	9			x
247	6.6e-20	00008816|UI-S-GG0-aas-p-18-0-UI.contig	cysteine protease inhibitor [Haliotis diversicolor supertexta]	30670	57.7		2.29	2	x
45	11	00018675|UI-S-GN0-abl-b-01-0-UI.s1	cytosolic glyceraldehyde 3-phosphate dehydrogenase [Porphyra yezoensis]	25795	19.5	Tentative 1 significant peptide	0.19	5			x
184	1.2e-13	00009411|UI-S-GG0-aau-f-24-0-UI.s1	cytosolic malate dehydrogenase [Mytilus galloprovincialis]	30802	22		1.1	2			x
44	12	00030352|UI-S-GS0-ach-p-16-0-UI.s1	cytosolic malate dehydrogenase [Mytilus galloprovincialis]	24040	70.6	Tentative 1 significant peptide	0.21	17	x
184	1.2e-13	00040290|UI-S-GU0-adc-k-23-0-UI.s1	cytosolic malate dehydrogenase [Mytilus galloprovincialis]	26466	36.5		1.36	2			x
144	1.2e-09	00042255|UI-S-GU0-ado-j-17-0-UI.contig	cytosolic malate dehydrogenase [Mytilus galloprovincialis]	50424	17.1		0.44	5			x
129	4.6e-08	00006859|UI-S-GB1-aao-n-06-0-UI.contig	D-lactate dehydrogenase [Octopus vulgaris]	45156	19.1		0.36	9			x
77	0.0067	00046809|UI-S-GU1-aeg-c-02-0-UI.contig	DEC-1 [Lymnaea stagnalis]	52201	59.7		0.3	32	x
42	23	00029862|UI-S-GS0-acg-k-18-0-UI.contig	diamine acetyltransferase 2 [Sus scrofa]	35247	68.3	Tentative 1 significant peptide	0.14	25	x
89	0.00047	00034123|UI-S-GS1-acp-h-13-18-UI.r23	Dihydropteridine reductase, putative [Pediculus humanus corporis]	23787	35		0.77	7			x
22	2000	00001507|UI-S-GB0-aad-n-09-18-UI.r23	DNA polymerase delta processivity factor, putative [Ixodes scapularis]	27281	74.8	Tentative 1 significant peptide	0.18	15	x
49	3.9	00045357|UI-S-GU1-aed-l-06-0-UI.contig	DNA replication factor/protein phosphatase inhibitor SET/SPR-2, putative [Ixodes scapularis]	37206	60.7	Tentative 1 significant peptide	0.13	20	x
49	4.1	00013144|UI-S-GG1-abb-c-08-18-UI.r23	dynactin subunit 2-A [Xenopus laevis]	26062	23.1	Tentative 1 significant peptide	0.19	4			x
33	190	00045194|UI-S-GU1-aed-g-23-0-UI.contig	E3 ubiquitin ligase, putative [Ixodes scapularis]	39507	74.2		0.26	24	x
27	630	00035880|UI-S-GS1-act-a-12-0-UI.contig	echinoderm microtubule-associated protein-like 1 [Danio rerio]	40824	17.2	Tentative 1 significant peptide	0.12	4			x
20	3200	00048558|UI-S-HH0-adf-d-13-0-UI.s1	ectonucleotide pyrophosphatase/phosphodiesterase 2 (autotaxin) [Xenopus laevis]	28033	54.7	Tentative 1 significant peptide	0.18	14	x
54	1.3	00052731|UI-S-HH0-adt-o-10-0-UI.s1	EF-hand domain family, member D1 [Xenopus laevis]	26554	50.4		0.19	15	x
73	0.016	00005540|UI-S-GB1-aam-b-17-18-UI.r23	ELAV 2-like protein [Aplysia californica]	23991	47.9	Tentative 1 significant peptide	0.46	8			x
50	3.2	00030519|UI-S-GS0-aci-h-07-18-UI.r23	ELAV 2-like protein [Aplysia californica]	23203	48.3	Tentative 1 significant peptide	0.22	12	x
350	3.2e-30	00001031|UI-S-GB0-aac-k-16-0-UI.r1	elongation factor 1 alpha [Axinella verrucosa]	27531	90		1.7	5	x
104	1.5e-05	00048406|UI-S-HH0-ade-p-21-0-UI.contig	elongation factor 1-beta homolog [Mus musculus]	27128	66.9		0.96	0	x
38	51	00042262|UI-S-GU0-ado-j-23-0-UI.s1	elongation factor 2 [Oxyuranus scutellatus scutellatus]	25053	12.9		0.2	2			x
77	0.0074	00041017|UI-S-GU0-adl-f-07-18-UI.r23	elongation factor 2 [Ribautia sp. 'Rib']	23985	43.8		0.46	1			x
84	0.0014	00040122|UI-S-GU0-adc-f-02-0-UI.contig	elongation factor, putative [Ixodes scapularis]	48440	64.6		0.46	16	x
67	0.064	00040122|UI-S-GU0-adc-f-02-0-UI.contig	elongation factor, putative [Ixodes scapularis]	45915	20.7		0.11	10		x
1319	4.7e-127	00000861|UI-S-GB0-aac-e-12-0-UI.r1	enteropeptidase-1 [Oryzias latipes]	27962	68		10.47	35	x
47	7	00000861|UI-S-GB0-aac-e-12-0-UI.r1	enteropeptidase-1 [Oryzias latipes]	28462	22.5	Tentative 1 significant peptide	0.17	9		x
198	5.2e-15	00046894|UI-S-GU1-aeg-d-24-0-UI.s1	ER-resident chaperone calreticulin [Ictalurus punctatus]	27105	58.7		0.65	17	x
91	0.0003	00015433|UI-S-GG1-abe-p-22-0-UI.contig	es1 protein [Haliotis discus discus]	36420	69.5	Tentative 1 significant peptide	0.29	25	x
53	1.6	00055832|UI-S-HH0-ady-p-16-0-UI.s1	eukaryotic initiation factor 5A [Papilio xuthus]	25577	19.9		0.43	4			x
182	2.4e-13	00006321|UI-S-GB1-aan-l-02-0-UI.contig	eukaryotic translation initiation factor 3 subunit G-A [Xenopus laevis]	38681	53	Tentative 1 significant peptide	0.13	19	x
64	0.14	00003514|UI-S-GB1-aai-a-08-0-UI.contig	expressed hypothetical protein [Trichoplax adhaerens]	44431	15.7		0.23	4			x
64	0.15	00043715|UI-S-GU1-aeb-a-14-0-UI.s1	ezrin/radixin/moesin [Biomphalaria glabrata]	25428	29.6		0.71	11		x
145	1.2e-09	00019449|UI-S-GN0-abm-n-23-0-UI.contig	fatty acid-binding protein, liver [Danio rerio]	35822	18.6		0.47	5			x
106	8.1e-06	00032220|UI-S-GS1-acl-p-13-0-UI.s1	fibrillar collagen [Arenicola marina]	19267	33		0.59	4			x
80	0.0031	00012263|UI-S-GG1-aaz-j-14-0-UI.s1	filamin [Schistosoma mansoni]	24668	44.2	Tentative 1 significant peptide	0.2	7		x
73	0.019	00043720|UI-S-GU1-aeb-a-17-18-UI.r23	fimbrin/plastin [Aedes aegypti]	21151	69.8		0.9	18	x
51	2.6	00043720|UI-S-GU1-aeb-a-17-18-UI.r23	fimbrin/plastin [Aedes aegypti]	21566	45.2	Tentative 1 significant peptide	0.23	13		x
32	200	00004217|UI-S-GB1-aaj-f-06-0-UI.s1	Four and a half LIM domains protein 2 [Schistosoma japonicum]	27268	55.7	Tentative 1 significant peptide	0.18	8	x
44	12	00016327|UI-S-GG1-abg-g-10-0-UI.s1	Four and a half LIM domains protein 2 [Schistosoma japonicum]	26375	24.2	Tentative 1 significant peptide	0.19	2			x
36	88	00034626|UI-S-GS1-acq-j-08-0-UI.s1	fructose-1,6-bisphosphatase, putative [Ixodes scapularis]	18380	84	Tentative 1 significant peptide	0.28	6	x
34	130	00018851|UI-S-GN0-abl-h-06-0-UI.s1	fructose-biphosphate aldolase [Biomphalaria glabrata]	25378	29.7		0.2	2			x
137	7.3e-09	00031346|UI-S-GS1-ack-e-04-0-UI.s1	fructose-biphosphate aldolase [Biomphalaria glabrata]	21949	30.2	Tentative 1 significant peptide	1.28	3			x
144	1.3e-09	00033556|UI-S-GS1-aco-g-23-0-UI.s1	fructose-biphosphate aldolase [Biomphalaria glabrata]	21612	53		1.84	2			x
80	0.0037	00012765|UI-S-GG1-aba-h-12-0-UI.s1	fructose-bisphosphate aldolase [Culex quinquefasciatus]	27611	23.6		0.39	2			x
80	0.0037	00030099|UI-S-GS0-ach-f-08-0-UI.s1	fructose-bisphosphate aldolase [Culex quinquefasciatus]	25688	23.8		0.43	1			x
205	1.2e-15	00000453|UI-S-GB0-aab-d-11-18-UI.r23	fructose-bisphosphate aldolase [Haliotis discus discus]	23156	47.4		2.92	1			x
57	0.73	00045678|UI-S-GU1-aee-d-08-0-UI.s1	fructose-bisphosphate aldolase [Haliotis discus discus]	24870	66.1	Tentative 1 significant peptide	0.44	18	x
49	4.8	00045678|UI-S-GU1-aee-d-08-0-UI.s1	fructose-bisphosphate aldolase [Haliotis discus discus]	24939	45.8	Tentative 1 significant peptide	0.2	8		x
117	7.4e-07	00025159|UI-S-GN1-abx-a-08-0-UI.contig	fructose-bisphosphate aldolase [Saccoglossus kowalevskii]	45673	34.3		0.83	9			x
32	230	00037040|UI-S-GS1-acv-i-05-0-UI.s1	G alpha q subunit [Euprymna scolopes]	25908	23.4	Tentative 1 significant peptide	0.19	4			x
22	2000	00003535|UI-S-GB1-aai-a-23-0-UI.contig	galactosyltransferase, putative [Ixodes scapularis]	49887	61.2	Tentative 1 significant peptide	0.1	38	x
28	550	00002983|UI-S-GB1-aag-p-21-0-UI.s1	galectin [Pinctada fucata]	26130	36.9		0.19	4			x
28	560	00045386|UI-S-GU1-aed-l-20-0-UI.contig	galectin [Pinctada fucata]	46569	63.4		0.22	22	x
70	0.038	00045386|UI-S-GU1-aed-l-20-0-UI.contig	galectin [Pinctada fucata]	51065	40.3		0.2	20		x
96	9.2e-05	00045386|UI-S-GU1-aed-l-20-0-UI.contig	galectin [Pinctada fucata]	51065	42.1		0.57	13			x
41	29	00037817|UI-S-GU0-acx-a-06-0-UI.s1	gamma-actin [Homo sapiens]	17635	18		0.29	1		x
102	2.4e-05	00037748|UI-S-GS1-acw-o-05-0-UI.s1	ganglioside GM2 activator precursor [Euprymna scolopes]	24805	83.3		0.73	31	x
68	0.049	00056409|UI-S-HH0-adz-m-20-0-UI.contig	ganglioside GM2 activator precursor [Euprymna scolopes]	25939	69.2		0.42	28	x
194	1.4e-14	00020797|UI-S-GN1-abp-e-12-0-UI.contig	gelsolin [Suberites domuncula]	51859	64.9		0.7	37	x
187	6.3e-14	00020797|UI-S-GN1-abp-e-12-0-UI.contig	gelsolin [Suberites domuncula]	51859	36.6		0.56	19		x
121	2.5e-07	00020797|UI-S-GN1-abp-e-12-0-UI.contig	gelsolin [Suberites domuncula]	51859	19.3		0.56	8			x
83	0.0016	00040508|UI-S-GU0-adk-c-23-0-UI.contig	gelsolin [Suberites domuncula]	54819	65.6	Tentative 1 significant peptide	0.18	44	x
66	0.093	00040508|UI-S-GU0-adk-c-23-0-UI.contig	gelsolin [Suberites domuncula]	52659	29.6		0.19	18		x
109	4.3e-06	00042915|UI-S-GU0-adq-a-24-0-UI.contig	gelsolin [Suberites ficus]	43869	59.8		0.87	33	x
284	1.5e-23	00042915|UI-S-GU0-adq-a-24-0-UI.contig	gelsolin [Suberites ficus]	44649	42.1		3.22	18			x
110	3.8e-06	00006043|UI-S-GB1-aan-c-16-18-UI.r23	geranylgeranyl diphosphate synthase 1 [Xenopus (Silurana) tropicalis]	28588	61		0.37	16	x
182	2.3e-13	00000803|UI-S-GB0-aac-c-09-0-UI.s1	GF13875 [Drosophila ananassae]	25061	46.7		1.06	7			x
93	0.00017	00040481|UI-S-GU0-adk-c-01-18-UI.r23	GF14408 [Drosophila ananassae]	29398	22.2	Tentative 1 significant peptide	0.17	3			x
35	110	00004939|UI-S-GB1-aak-n-09-0-UI.s1	GF18493 [Drosophila ananassae]	26766	61	Tentative 1 significant peptide	0.19	18	x
189	4.4e-14	00040738|UI-S-GU0-adk-l-09-18-UI.r23	GF20891 [Drosophila ananassae]	28501	72.7		1.61	29	x
50	3.7	00040738|UI-S-GU0-adk-l-09-18-UI.r23	GF20891 [Drosophila ananassae]	28327	37.3	Tentative 1 significant peptide	0.17	8		x
110	3.6e-06	00040738|UI-S-GU0-adk-l-09-18-UI.r23	GF20891 [Drosophila ananassae]	28501	45.4		1.22	11			x
73	0.018	00000184|UI-S-GB0-aaa-h-19-0-UI.s1	GF21238 [Drosophila ananassae]	27399	65.3		0.64	20	x
188	5e-14	00000810|UI-S-GB0-aac-c-14-0-UI.r1	GI20756 [Drosophila mojavensis]	25535	47.5		0.71	3		x
228	5.6e-18	00007442|UI-S-GB1-aap-p-06-0-UI.s1	GI22446 [Drosophila mojavensis]	26799	47.9		0.97	5			x
227	6.7e-18	00016201|UI-S-GG1-abg-d-15-0-UI.contig	GI22446 [Drosophila mojavensis]	44631	40.6		0.67	9			x
136	8.2e-09	00040612|UI-S-GU0-adk-g-18-0-UI.s1	GI22446 [Drosophila mojavensis]	27123	47.8		0.4	2			x
67	0.069	00057060|UI-S-HH0-aea-o-24-0-UI.s1	GJ10449 [Drosophila virilis]	26841	72.8	Tentative 1 significant peptide	0.66	19	x
224	1.5e-17	00057060|UI-S-HH0-aea-o-24-0-UI.s1	GJ10449 [Drosophila virilis]	26841	64.2		1.76	10			x
38	51	00001909|UI-S-GB1-aae-m-06-0-UI.s1	GJ11293 [Drosophila virilis]	26372	29.2	Tentative 1 significant peptide	0.19	5			x
34	120	00014806|UI-S-GG1-abe-a-13-0-UI.contig	GJ11867 [Drosophila virilis]	53688	58.8	Tentative 1 significant peptide	0.09	32	x
33	160	00014806|UI-S-GG1-abe-a-13-0-UI.contig	GJ11867 [Drosophila virilis]	53688	27.4		0.09	17		x
41	27	00025951|UI-S-GN1-aby-h-11-18-UI.r23	GJ13390 [Drosophila virilis]	28384	71.4	Tentative 1 significant peptide	0.17	18	x
82	0.0023	00025951|UI-S-GN1-aby-h-11-18-UI.r23	GJ13390 [Drosophila virilis]	26981	30.9		0.66	5			x
123	1.8e-07	00033464|UI-S-GS1-aco-e-13-0-UI.s1	GK20514 [Drosophila willistoni]	26101	61		0.42	21	x
46	8.6	00033464|UI-S-GS1-aco-e-13-0-UI.s1	GK20514 [Drosophila willistoni]	28129	21.3		0.18	5			x
175	1.2e-12	00000054|UI-S-GB0-aaa-c-09-18-UI.r23	glucose-regulated protein 94 [Crassostrea gigas]	21929	51.4		2.44	17	x
124	1.2e-07	00000054|UI-S-GB0-aaa-c-09-18-UI.r23	glucose-regulated protein 94 [Crassostrea gigas]	24675	36.2		0.74	7		x
54	1.5	00000054|UI-S-GB0-aaa-c-09-18-UI.r23	glucose-regulated protein 94 [Crassostrea gigas]	24675	21.4	Tentative 1 significant peptide	0.2	3			x
35	100	00035994|UI-S-GS1-act-e-20-0-UI.contig	Glutamate dehydrogenase 1, mitochondrial precursor [Salmo salar]	35841	10.5	Tentative 1 significant peptide	0.14	3			x
209	4.2e-16	00018575|UI-S-GN0-abk-n-08-18-UI.r23	glutamine synthetase [Crassostrea gigas]	26830	81.7		0.97	22	x
41	29	00018575|UI-S-GN0-abk-n-08-18-UI.r23	glutamine synthetase [Crassostrea gigas]	26830	3.3	Tentative 1 significant peptide	0.18	1			x
42	21	00025503|UI-S-GN1-abx-j-20-18-UI.r23	glutamine synthetase [Enchytraeus japonensis]	28200	39.5	Tentative 1 significant peptide	0.18	9		x
197	6.4e-15	00035199|UI-S-GS1-acr-m-15-0-UI.s1	glutathione S-transferase mu class protein [Crassostrea ariakensis]	27174	47.5		1.31	13			x
111	2.9e-06	00028668|UI-S-GS0-acd-k-16-0-UI.s1	glutathione-s-transferase [Haliotis discus discus]	28483	31.6		0.61	1			x
40	31	00057044|UI-S-HH0-aea-o-15-0-UI.s1	glutathione-S-transferase isoform [Haliotis diversicolor]	27088	21.4		0.18	9		x
50	3.1	00008570|UI-S-GG0-aas-g-10-0-UI.s1	glyceraldehyde 3-phosphate dehydrogenase [Haliotis discus discus]	27506	48.8	Tentative 1 significant peptide	0.18	13	x
269	4.5e-22	00008570|UI-S-GG0-aas-g-10-0-UI.s1	glyceraldehyde 3-phosphate dehydrogenase [Haliotis discus discus]	27371	55.1		2.77	9			x
40	33	00029660|UI-S-GS0-acg-b-20-0-UI.s1	glyceraldehyde 3-phosphate dehydrogenase [Haliotis discus discus]	25302	38.9		0.43	9		x
242	2.2e-19	00041913|UI-S-GU0-adn-k-24-0-UI.s1	glyceraldehyde 3-phosphate dehydrogenase [Haliotis discus discus]	23732	47		2.8	3			x
40	33	00028948|UI-S-GS0-ace-f-13-0-UI.s1	glyceraldehyde-3-phosphate dehydrogenase [Camelus dromedarius]	25890	33.8		0.42	1		x
153	1.8e-10	00004759|UI-S-GB1-aak-h-03-0-UI.s1	glycerol-3-phosphate dehydrogenase 1 (soluble) [Xenopus laevis]	25822	48.7		0.42	9			x
139	4.5e-09	00022653|UI-S-GN1-abs-l-14-0-UI.s1	glycerol-3-phosphate dehydrogenase 1 (soluble) [Xenopus laevis]	27439	64.2		0.94	17	x
63	0.18	00003095|UI-S-GB1-aah-d-10-18-UI.r23	glycinamide ribonucleotide synthetase-aminoimidazole ribonucleotide synthetase-glycinamide ribonucleotide transformylase [Branchiostoma belcheri]	20413	26.6	Tentative 1 significant peptide	0.25	4			x
101	2.8e-05	00039416|UI-S-GU0-ada-l-24-0-UI.s1	glycogen phosphorylase [Crassostrea gigas]	27219	47.5		0.4	11			x
40	33	00038240|UI-S-GU0-acy-a-05-0-UI.s1	glyeraldehyde-3-phosphate dehydrogenase [Marsilea quadrifolia]	18641	49.4		0.62	1		x
96	8.3e-05	00038514|UI-S-GU0-acy-k-20-0-UI.s1	glyeraldehyde-3-phosphate dehydrogenase [Marsilea quadrifolia]	24982	30		0.44	4			x
189	3.9e-14	00034321|UI-S-GS1-acp-n-15-18-UI.r23	GM10965 [Drosophila sechellia]	27304	62.8		1.3	2			x
34	120	00008028|UI-S-GB1-aar-d-08-0-UI.contig	GM16470 [Drosophila sechellia]	46001	32.1		0.11	13		x
52	2.4	00008028|UI-S-GB1-aar-d-08-0-UI.contig	GM16470 [Drosophila sechellia]	46001	12.4	Tentative 1 significant peptide	0.11	5			x
44	12	00008030|UI-S-GB1-aar-d-08-18-UI.r23	GM16470 [Drosophila sechellia]	27669	30.2		0.18	13	x
169	4.4e-12	00011361|UI-S-GG1-aax-o-23-0-UI.contig	Haloacid dehalogenase-like hydrolase domain-containing protein 1A [Salmo salar]	52473	59.1		0.42	41	x
71	0.027	00011361|UI-S-GG1-aax-o-23-0-UI.contig	Haloacid dehalogenase-like hydrolase domain-containing protein 1A [Salmo salar]	53465	24.1	Tentative 1 significant peptide	0.09	10		x
150	3.3e-10	00011361|UI-S-GG1-aax-o-23-0-UI.contig	Haloacid dehalogenase-like hydrolase domain-containing protein 1A [Salmo salar]	54018	13.1		0.41	6			x
114	1.3e-06	00049252|UI-S-HH0-adg-e-07-0-UI.contig	heat shock protein 22 isoform 1 [Venerupis philippinarum]	57264	51.5		0.27	21	x
96	9.5e-05	00049252|UI-S-HH0-adg-e-07-0-UI.contig	heat shock protein 22 isoform 1 [Venerupis philippinarum]	57101	27.5		0.27	19		x
31	280	00049252|UI-S-HH0-adg-e-07-0-UI.contig	heat shock protein 22 isoform 1 [Venerupis philippinarum]	57264	12.5	Tentative 1 significant peptide	0.08	5			x
78	0.0054	00001069|UI-S-GB0-aac-m-01-0-UI.s1	heat shock protein 60 [Biomphalaria glabrata]	28412	8.8	Tentative 1 significant peptide	0.17	2			x
60	0.32	00043336|UI-S-GU0-adr-b-08-0-UI.s1	heat shock protein 70 [Chlamys farreri]	16057	23.3	Tentative 1 significant peptide	0.32	4		x
119	4.2e-07	00043336|UI-S-GU0-adr-b-08-0-UI.s1	heat shock protein 70 [Chlamys farreri]	16057	32.4		1.3	3			x
243	1.9e-19	00010765|UI-S-GG1-aaw-o-24-0-UI.contig	heat shock protein 70 [Pteria penguin]	34800	72.5		1.85	24	x
71	0.027	00010765|UI-S-GG1-aaw-o-24-0-UI.contig	heat shock protein 70 [Pteria penguin]	34662	34.5	Tentative 1 significant peptide	0.3	7		x
293	1.6e-24	00010765|UI-S-GG1-aaw-o-24-0-UI.contig	heat shock protein 70 [Pteria penguin]	34800	42.7		2.71	14			x
229	3.9e-18	00023247|UI-S-GN1-abt-l-12-0-UI.s1	heat shock protein 90 [Apis mellifera]	31261	73.7		1.07	23	x
83	0.0017	00023247|UI-S-GN1-abt-l-12-0-UI.s1	heat shock protein 90 [Apis mellifera]	31261	42.4		0.55	9		x
40	36	00023247|UI-S-GN1-abt-l-12-0-UI.s1	heat shock protein 90 [Apis mellifera]	26870	22.5	Tentative 1 significant peptide	0.18	2			x
185	9.7e-14	00042980|UI-S-GU0-adq-d-20-0-UI.contig	heat shock protein 90 [Phascolosoma esculenta]	30088	46.8		0.83	12	x
47	6.7	00042980|UI-S-GU0-adq-d-20-0-UI.contig	heat shock protein 90 [Phascolosoma esculenta]	30088	24.3	Tentative 1 significant peptide	0.35	5		x
97	6.7e-05	00042982|UI-S-GU0-adq-d-20-18-UI.r23	heat shock protein 90 [Phascolosoma esculenta]	23168	19.1		0.48	4			x
32	220	00027614|UI-S-GN1-acb-i-06-0-UI.contig	hedgehog [Euprymna scolopes]	42912	55.6	Tentative 1 significant peptide	0.11	23	x
29	440	00027614|UI-S-GN1-acb-i-06-0-UI.contig	hedgehog [Euprymna scolopes]	42912	24.9	Tentative 1 significant peptide	0.11	13		x
26	960	00027614|UI-S-GN1-acb-i-06-0-UI.contig	hedgehog [Euprymna scolopes]	42254	13.8	Tentative 1 significant peptide	0.11	6			x
748	5.5e-70	00007283|UI-S-GB1-aap-k-10-0-UI.s1	hemocyanin subunit 1 [Sepia officinalis]	26867	87.1		5.43	13	x
335	1.1e-28	00007283|UI-S-GB1-aap-k-10-0-UI.s1	hemocyanin subunit 1 [Sepia officinalis]	25365	59.5	Tentative 1 significant peptide	1.44	10		x
181	2.5e-13	00007283|UI-S-GB1-aap-k-10-0-UI.s1	hemocyanin subunit 1 [Sepia officinalis]	26867	29.7		0.97	1			x
3694	0	00036167|UI-S-GS1-act-l-01-0-UI.contig	hemocyanin subunit 1 [Sepia officinalis]	41633	68.6		26.2	63	x
1030	3.5e-98	00036167|UI-S-GS1-act-l-01-0-UI.contig	hemocyanin subunit 1 [Sepia officinalis]	41633	44		3.18	27		x
496	8.3e-45	00036167|UI-S-GS1-act-l-01-0-UI.contig	hemocyanin subunit 1 [Sepia officinalis]	42502	45.8		6.76	28			x
729	4.6e-68	00040546|UI-S-GU0-adk-e-05-0-UI.s1	hemocyanin subunit 1 [Sepia officinalis]	25105	66.2	Tentative 1 significant peptide	1.96	3	x
1849	0	00041120|UI-S-GU0-adl-i-22-0-UI.contig	hemocyanin subunit 1 [Sepia officinalis]	47919	78.5		5.79	36	x
357	6.2e-31	00041120|UI-S-GU0-adl-i-22-0-UI.contig	hemocyanin subunit 1 [Sepia officinalis]	46787	50.6		1.19	0		x
446	9.5e-40	00041120|UI-S-GU0-adl-i-22-0-UI.contig	hemocyanin subunit 1 [Sepia officinalis]	47919	46.6		2.47	21			x
135	1e-08	00041122|UI-S-GU0-adl-i-22-18-UI.r23	hemocyanin subunit 1 [Sepia officinalis]	28883	58.5		0.61	14		x
2261	0	00048164|UI-S-HH0-ade-j-08-0-UI.s1	hemocyanin subunit 1 [Sepia officinalis]	24506	92.9		12.31	15	x
463	1.8e-41	00048164|UI-S-HH0-ade-j-08-0-UI.s1	hemocyanin subunit 1 [Sepia officinalis]	24521	50.4	Tentative 1 significant peptide	1.1	7		x
334	1.2e-28	00048164|UI-S-HH0-ade-j-08-0-UI.s1	hemocyanin subunit 1 [Sepia officinalis]	25463	40.3		3.99	9			x
2637	0	00053086|UI-S-HH0-adu-h-13-0-UI.contig	hemocyanin subunit 1 [Sepia officinalis]	28855	86.9		11.48	26	x
607	6.3e-56	00053086|UI-S-HH0-adu-h-13-0-UI.contig	hemocyanin subunit 1 [Sepia officinalis]	28855	48.8		1.58	11		x
294	1.4e-24	00053086|UI-S-HH0-adu-h-13-0-UI.contig	hemocyanin subunit 1 [Sepia officinalis]	28855	50.4		2.53	3			x
3516	0	00000808|UI-S-GB0-aac-c-12-0-UI.r1	hemocyanin subunit 2 [Sepia officinalis]	24733	73.8		292.64	53	x
965	1.1e-91	00000808|UI-S-GB0-aac-c-12-0-UI.r1	hemocyanin subunit 2 [Sepia officinalis]	24733	50.7		5.25	16		x
622	2.4e-57	00000808|UI-S-GB0-aac-c-12-0-UI.r1	hemocyanin subunit 2 [Sepia officinalis]	24733	76.9		9.84	17			x
1445	0	00003235|UI-S-GB1-aah-h-23-0-UI.s1	hemocyanin subunit 2 [Sepia officinalis]	25551	76.8		3.96	13	x
247	6.8e-20	00003235|UI-S-GB1-aah-h-23-0-UI.s1	hemocyanin subunit 2 [Sepia officinalis]	26507	27.8		0.41	5		x
260	3.2e-21	00003235|UI-S-GB1-aah-h-23-0-UI.s1	hemocyanin subunit 2 [Sepia officinalis]	27137	71.3		3.53	17			x
1184	1.3e-113	00006542|UI-S-GB1-aao-b-22-0-UI.s1	hemocyanin subunit 2 [Sepia officinalis]	29302	79.8		4.53	17	x
252	2.2e-20	00006542|UI-S-GB1-aao-b-22-0-UI.s1	hemocyanin subunit 2 [Sepia officinalis]	29302	31.1		1.18	13		x
204	1.4e-15	00006542|UI-S-GB1-aao-b-22-0-UI.s1	hemocyanin subunit 2 [Sepia officinalis]	29833	43.6		2.95	14			x
479	4.1e-43	00006543|UI-S-GB1-aao-b-22-18-UI.r23	hemocyanin subunit 2 [Sepia officinalis]	18178	85.5		18.38	14	x
306	8.9e-26	00006543|UI-S-GB1-aao-b-22-18-UI.r23	hemocyanin subunit 2 [Sepia officinalis]	18178	54.5		3.4	12		x
236	8.2e-19	00019126|UI-S-GN0-abm-b-23-0-UI.s1	hemocyanin subunit 2 [Sepia officinalis]	25385	48.7		1.92	24	x
215	1e-16	00019126|UI-S-GN0-abm-b-23-0-UI.s1	hemocyanin subunit 2 [Sepia officinalis]	25385	26.5	Tentative 1 significant peptide	1.44	7		x
175	9.9e-13	00030874|UI-S-GS1-acj-e-13-0-UI.contig	hemocyanin subunit 2 [Sepia officinalis]	27771	39.5		2.71	4			x
1875	0	00031955|UI-S-GS1-acl-h-01-0-UI.contig	hemocyanin subunit 2 [Sepia officinalis]	32685	85.4		7.15	41	x
416	8.1e-37	00031955|UI-S-GS1-acl-h-01-0-UI.contig	hemocyanin subunit 2 [Sepia officinalis]	36695	58.9		1.71	13		x
553	1.8e-50	00031955|UI-S-GS1-acl-h-01-0-UI.contig	hemocyanin subunit 2 [Sepia officinalis]	36695	57.9		5.47	17			x
1534	0	00038256|UI-S-GU0-acy-b-02-0-UI.s1	hemocyanin subunit 2 [Sepia officinalis]	25155	66.2	Tentative 1 significant peptide	6.25	1	x
319	4.2e-27	00038256|UI-S-GU0-acy-b-02-0-UI.s1	hemocyanin subunit 2 [Sepia officinalis]	25155	44.3	Tentative 1 significant peptide	1.95	1		x
284	1.3e-23	00039657|UI-S-GU0-adb-f-11-0-UI.s1	hemocyanin subunit 2 [Sepia officinalis]	25476	58.2		1.04	2		x
1638	0	00040674|UI-S-GU0-adk-j-04-0-UI.s1	hemocyanin subunit 2 [Sepia officinalis]	25582	61.2	Tentative 1 significant peptide	6.07	2	x
335	1e-28	00040674|UI-S-GU0-adk-j-04-0-UI.s1	hemocyanin subunit 2 [Sepia officinalis]	25582	52.2	Tentative 1 significant peptide	1.91	2		x
1831	0	00040929|UI-S-GU0-adl-c-03-0-UI.s1	hemocyanin subunit 2 [Sepia officinalis]	27008	79.8		11.53	27	x
648	5.4e-60	00040929|UI-S-GU0-adl-c-03-0-UI.s1	hemocyanin subunit 2 [Sepia officinalis]	28082	49		2.11	11		x
242	2.3e-19	00040929|UI-S-GU0-adl-c-03-0-UI.s1	hemocyanin subunit 2 [Sepia officinalis]	28082	53.1		2.11	10			x
1899	0	00043242|UI-S-GU0-adq-n-14-0-UI.contig	hemocyanin subunit 2 [Sepia officinalis]	39550	62.8		10.4	6	x
451	2.8e-40	00043242|UI-S-GU0-adq-n-14-0-UI.contig	hemocyanin subunit 2 [Sepia officinalis]	39550	46		1.84	12		x
364	1.3e-31	00043242|UI-S-GU0-adq-n-14-0-UI.contig	hemocyanin subunit 2 [Sepia officinalis]	39550	38.1		1.53	10			x
3112	0	00046213|UI-S-GU1-aef-b-16-0-UI.contig	hemocyanin subunit 2 [Sepia officinalis]	36982	74.7		16.23	31	x
656	9.6e-61	00046213|UI-S-GU1-aef-b-16-0-UI.contig	hemocyanin subunit 2 [Sepia officinalis]	36982	39.8		1.38	11		x
395	1.1e-34	00046213|UI-S-GU1-aef-b-16-0-UI.contig	hemocyanin subunit 2 [Sepia officinalis]	34972	55.2		4.47	12			x
23	1800	00054124|UI-S-HH0-adw-b-22-0-UI.contig	hemoglobin [Carcinus maenas]	36420	26.5	Tentative 1 significant peptide	0.13	6			x
61	0.28	00040590|UI-S-GU0-adk-f-22-0-UI.s1	heterogeneous nuclear ribonucleoprotein A3 homolog 1 [Xenopus laevis]	16517	63.5	Tentative 1 significant peptide	0.72	3	x
63	0.18	00042463|UI-S-GU0-adp-b-10-0-UI.contig	heterogeneous nuclear ribonucleoprotein A3 homolog 1 [Xenopus laevis]	38018	76.5		0.27	16	x
82	0.0021	00037276|UI-S-GS1-acv-p-19-0-UI.s1	heterogeneous nuclear ribonucleoprotein L [Aplysia californica]	26366	66.7		0.19	20	x
95	9.9e-05	00035216|UI-S-GS1-acr-n-04-0-UI.contig	Heterogeneous nuclear ribonucleoprotein U-like protein 1 [Schistosoma japonicum]	37679	58.9		0.28	22	x
69	0.046	00045382|UI-S-GU1-aed-l-18-0-UI.contig	hexokinase [Crassostrea gigas]	51075	63		0.2	27	x
94	0.00014	00034746|UI-S-GS1-acq-n-10-0-UI.s1	histidine triad nucleotide-binding protein, putative [Pediculus humanus corporis]	19190	69	Tentative 1 significant peptide	0.26	16	x
34	120	00035724|UI-S-GS1-acs-m-01-18-UI.r23	histone H2B [Chaetopterus variopedatus]	24704	54.8		0.2	7		x
44	12	00039806|UI-S-GU0-adb-k-10-0-UI.contig	Homo sapiens DnaJ (Hsp40) homolog, subfamily B, member 11 [synthetic construct]	44140	59.9	Tentative 1 significant peptide	0.11	24	x
68	0.05	00018015|UI-S-GN0-abj-i-11-18-UI.r23	homogentisate 1,2-dioxygenase [Danio rerio]	26230	21.1	Tentative 1 significant peptide	0.19	4			x
57	0.72	00014385|UI-S-GG1-abd-g-07-0-UI.contig	HsjCib isoform2 [Hodotermopsis sjoestedti]	31599	20.4		0.33	7			x
129	4.4e-08	00014387|UI-S-GG1-abd-g-07-18-UI.r23	HsjCib isoform2 [Hodotermopsis sjoestedti]	24688	70.3		1.09	30	x
66	0.093	00014871|UI-S-GG1-abe-b-23-0-UI.s1	Hsp90A [Haliotis asinina]	29600	63.2	Tentative 1 significant peptide	0.59	14	x
57	0.63	00014871|UI-S-GG1-abe-b-23-0-UI.s1	Hsp90A [Haliotis asinina]	29600	34.5		0.36	6			x
113	1.7e-06	00028044|UI-S-GN1-acc-f-06-0-UI.s1	Hsp90A [Haliotis asinina]	28913	46.4		0.61	10	x
37	69	00028044|UI-S-GN1-acc-f-06-0-UI.s1	Hsp90A [Haliotis asinina]	28913	15.3	Tentative 1 significant peptide	0.37	6		x
50	3.8	00035470|UI-S-GS1-acs-e-15-0-UI.contig	hydroxyacyl-CoA dehydrogenase/3-ketoacyl-CoA thiolase/enoyl-CoA hydratase (trifunctional protein), beta subunit [Xenopus laevis]	39780	58.8	Tentative 1 significant peptide	0.12	25	x
215	1.2e-16	00039444|UI-S-GU0-ada-m-23-0-UI.contig	hypothetical protein [Euprymna scolopes]	35115	66.8		0.92	29	x
39	47	00039445|UI-S-GU0-ada-m-23-0-UI.s1	hypothetical protein [Euprymna scolopes]	28641	46.9	Tentative 1 significant peptide	0.17	14		x
54	1.3	00010527|UI-S-GG1-aaw-i-09-0-UI.contig	hypothetical protein [Gallus gallus]	31316	4.8	Tentative 1 significant peptide	0.16	1			x
61	0.27	00028945|UI-S-GS0-ace-f-11-0-UI.s1	hypothetical protein [Platynereis dumerilii]	26728	65.4	Tentative 1 significant peptide	0.4	25	x
50	3.5	00028945|UI-S-GS0-ace-f-11-0-UI.s1	hypothetical protein [Platynereis dumerilii]	27896	38.7		0.18	9		x
55	1.2	00008532|UI-S-GG0-aas-f-03-0-UI.contig	hypothetical protein [Schistosoma japonicum]	43738	12.1	Tentative 1 significant peptide	0.11	3			x
27	760	00002588|UI-S-GB1-aag-c-19-0-UI.s1	hypothetical protein [Schistosoma mansoni]	26186	13.7	Tentative 1 significant peptide	0.19	4			x
113	1.7e-06	00004160|UI-S-GB1-aaj-d-12-18-UI.r23	hypothetical protein [Schistosoma mansoni]	24070	53.6	Tentative 1 significant peptide	0.21	1	x
82	0.0022	00004160|UI-S-GB1-aaj-d-12-18-UI.r23	hypothetical protein [Schistosoma mansoni]	24070	31.3	Tentative 1 significant peptide	0.21	8		x
64	0.12	00049589|UI-S-HH0-adg-n-03-18-UI.r23	hypothetical protein [Schistosoma mansoni]	25888	37.6		0.42	6			x
327	7.6e-28	00007656|UI-S-GB1-aaq-g-05-0-UI.contig	hypothetical protein BACINT_00524 [Bacteroides intestinalis DSM 17393]	33964	67.9		1.56	20	x
45	12	00022130|UI-S-GN1-abr-m-22-0-UI.s1	hypothetical protein BRAFLDRAFT_114091 [Branchiostoma floridae]	26283	82.4	Tentative 1 significant peptide	0.19	22	x
1046	8.5e-100	00016769|UI-S-GG1-abh-b-13-0-UI.contig	hypothetical protein BRAFLDRAFT_114381 [Branchiostoma floridae]	48932	52.7		0.46	22	x
140	3.8e-09	00016769|UI-S-GG1-abh-b-13-0-UI.contig	hypothetical protein BRAFLDRAFT_114381 [Branchiostoma floridae]	48369	30.2		0.21	5		x
131	2.5e-08	00016771|UI-S-GG1-abh-b-13-18-UI.r23	hypothetical protein BRAFLDRAFT_114381 [Branchiostoma floridae]	27337	30.8		0.4	6			x
140	3.8e-09	00051003|UI-S-HH0-adi-o-18-0-UI.s1	hypothetical protein BRAFLDRAFT_114381 [Branchiostoma floridae]	29815	41.6	Tentative 1 significant peptide	0.36	13		x
61	0.3	00029160|UI-S-GS0-ace-o-05-0-UI.s1	hypothetical protein BRAFLDRAFT_114734 [Branchiostoma floridae]	22317	23.6		0.84	3		x
40	31	00029795|UI-S-GS0-acg-h-15-0-UI.s1	hypothetical protein BRAFLDRAFT_114734 [Branchiostoma floridae]	22415	17.8		0.5	6		x
61	0.3	00038148|UI-S-GU0-acx-m-17-0-UI.s1	hypothetical protein BRAFLDRAFT_114734 [Branchiostoma floridae]	23694	26.1		0.78	1		x
61	0.3	00041049|UI-S-GU0-adl-g-10-0-UI.s1	hypothetical protein BRAFLDRAFT_114734 [Branchiostoma floridae]	26512	45.9		0.67	2		x
53	1.6	00004447|UI-S-GB1-aaj-m-06-18-UI.r23	hypothetical protein BRAFLDRAFT_115208 [Branchiostoma floridae]	22952	69	Tentative 1 significant peptide	0.22	19	x
47	7.6	00015437|UI-S-GG1-abf-a-01-18-UI.r23	hypothetical protein BRAFLDRAFT_115608 [Branchiostoma floridae]	17531	19.3		0.29	1		x
95	0.00012	00044615|UI-S-GU1-aec-i-04-0-UI.contig	hypothetical protein BRAFLDRAFT_115743 [Branchiostoma floridae]	36899	45.3		0.86	16	x
52	2.4	00044615|UI-S-GU1-aec-i-04-0-UI.contig	hypothetical protein BRAFLDRAFT_115743 [Branchiostoma floridae]	34889	21.9	Tentative 1 significant peptide	0.14	9		x
33	160	00044615|UI-S-GU1-aec-i-04-0-UI.contig	hypothetical protein BRAFLDRAFT_115743 [Branchiostoma floridae]	36899	22.8	Tentative 1 significant peptide	0.13	7			x
593	1.8e-54	00018253|UI-S-GN0-abk-b-23-0-UI.contig	hypothetical protein BRAFLDRAFT_116044 [Branchiostoma floridae]	53077	65.3		3.36	19	x
332	2e-28	00018253|UI-S-GN0-abk-b-23-0-UI.contig	hypothetical protein BRAFLDRAFT_116044 [Branchiostoma floridae]	53077	38		0.83	13		x
199	4.8e-15	00018253|UI-S-GN0-abk-b-23-0-UI.contig	hypothetical protein BRAFLDRAFT_116044 [Branchiostoma floridae]	53077	36.4		1.38	20			x
479	4e-43	00038707|UI-S-GU0-acz-b-14-0-UI.s1	hypothetical protein BRAFLDRAFT_116044 [Branchiostoma floridae]	28859	74.7	Tentative 1 significant peptide	5.64	7	x
296	8.9e-25	00038707|UI-S-GU0-acz-b-14-0-UI.s1	hypothetical protein BRAFLDRAFT_116044 [Branchiostoma floridae]	28859	41.9	Tentative 1 significant peptide	1.58	1		x
103	1.9e-05	00038707|UI-S-GU0-acz-b-14-0-UI.s1	hypothetical protein BRAFLDRAFT_116044 [Branchiostoma floridae]	28859	41.9	Tentative 1 significant peptide	1.2	4			x
40	36	00024145|UI-S-GN1-abv-d-24-0-UI.contig	hypothetical protein BRAFLDRAFT_116094 [Branchiostoma floridae]	45760	46.8		0.11	21	x
25	1100	00009297|UI-S-GG0-aau-b-20-0-UI.contig	hypothetical protein BRAFLDRAFT_117286 [Branchiostoma floridae]	37728	40.6		0.13	14	x
144	1.3e-09	00055381|UI-S-HH0-ady-d-14-0-UI.contig	hypothetical protein BRAFLDRAFT_117319 [Branchiostoma floridae]	48656	49.7		0.21	24	x
77	0.0068	00055381|UI-S-HH0-ady-d-14-0-UI.contig	hypothetical protein BRAFLDRAFT_117319 [Branchiostoma floridae]	48996	35.2	Tentative 1 significant peptide	0.1	15		x
45	11	00055381|UI-S-HH0-ady-d-14-0-UI.contig	hypothetical protein BRAFLDRAFT_117319 [Branchiostoma floridae]	48996	26.5		0.21	10			x
28	510	00052588|UI-S-HH0-adt-l-05-0-UI.contig	hypothetical protein BRAFLDRAFT_118155 [Branchiostoma floridae]	41117	21.9		0.12	8		x
28	510	00052589|UI-S-HH0-adt-l-05-0-UI.s1	hypothetical protein BRAFLDRAFT_118155 [Branchiostoma floridae]	25809	34		0.19	1		x
433	1.8e-38	00026733|UI-S-GN1-abz-p-01-0-UI.contig	hypothetical protein BRAFLDRAFT_118533 [Branchiostoma floridae]	40646	54		0.97	15	x
27	620	00052734|UI-S-HH0-adt-o-13-0-UI.contig	hypothetical protein BRAFLDRAFT_119590 [Branchiostoma floridae]	50164	15		0.1	7			x
22	2000	00053894|UI-S-HH0-adv-m-14-0-UI.s1	hypothetical protein BRAFLDRAFT_119756 [Branchiostoma floridae]	25708	42.3	Tentative 1 significant peptide	0.19	15	x
26	930	00046647|UI-S-GU1-aef-o-07-18-UI.r23	hypothetical protein BRAFLDRAFT_120433 [Branchiostoma floridae]	26457	36.2	Tentative 1 significant peptide	0.19	9	x
54	1.3	00000541|UI-S-GB0-aab-h-07-0-UI.s1	hypothetical protein BRAFLDRAFT_120483 [Branchiostoma floridae]	30066	36.4		0.16	13		x
126	8.4e-08	00000541|UI-S-GB0-aab-h-07-0-UI.s1	hypothetical protein BRAFLDRAFT_120483 [Branchiostoma floridae]	30066	27.6		0.58	6			x
177	6.6e-13	00008808|UI-S-GG0-aas-p-10-0-UI.s1	hypothetical protein BRAFLDRAFT_120483 [Branchiostoma floridae]	28749	46.3		2.03	23	x
164	1.3e-11	00045354|UI-S-GU1-aed-l-05-0-UI.contig	hypothetical protein BRAFLDRAFT_120483 [Branchiostoma floridae]	39969	67.5		0.41	25	x
105	1e-05	00045354|UI-S-GU1-aed-l-05-0-UI.contig	hypothetical protein BRAFLDRAFT_120483 [Branchiostoma floridae]	38124	15		0.27	2			x
54	1.3	00047086|UI-S-GU1-aeg-i-23-0-UI.s1	hypothetical protein BRAFLDRAFT_120483 [Branchiostoma floridae]	30119	39.3		0.16	1		x
91	0.00025	00019688|UI-S-GN1-abn-f-08-0-UI.contig	hypothetical protein BRAFLDRAFT_124430 [Branchiostoma floridae]	48548	63.7	Tentative 1 significant peptide	0.1	26	x
36	79	00024654|UI-S-GN1-abw-b-22-18-UI.r23	hypothetical protein BRAFLDRAFT_124573 [Branchiostoma floridae]	27368	63.8	Tentative 1 significant peptide	0.18	17	x
85	0.00098	00052626|UI-S-HH0-adt-m-03-0-UI.contig	hypothetical protein BRAFLDRAFT_124727 [Branchiostoma floridae]	38755	14.4		0.27	4			x
37	68	00014051|UI-S-GG1-abc-n-09-0-UI.contig	hypothetical protein BRAFLDRAFT_124740 [Branchiostoma floridae]	35032	54.4	Tentative 1 significant peptide	0.14	20	x
21	2800	00046598|UI-S-GU1-aef-n-02-0-UI.contig	hypothetical protein BRAFLDRAFT_125873 [Branchiostoma floridae]	34820	15	Tentative 1 significant peptide	0.14	3			x
64	0.15	00003468|UI-S-GB1-aah-o-23-0-UI.s1	hypothetical protein BRAFLDRAFT_125875 [Branchiostoma floridae]	32122	38		0.15	2		x
64	0.15	00037818|UI-S-GU0-acx-a-07-0-UI.contig	hypothetical protein BRAFLDRAFT_125875 [Branchiostoma floridae]	43409	25.6	Tentative 1 significant peptide	0.11	11		x
50	3.3	00037818|UI-S-GU0-acx-a-07-0-UI.contig	hypothetical protein BRAFLDRAFT_125875 [Branchiostoma floridae]	44260	12.3		0.23	4			x
34	150	00031780|UI-S-GS1-acl-b-02-0-UI.contig	hypothetical protein BRAFLDRAFT_126276 [Branchiostoma floridae]	37674	49.3	Tentative 1 significant peptide	0.13	19	x
741	2.9e-69	00018025|UI-S-GN0-abj-i-19-0-UI.s1	hypothetical protein BRAFLDRAFT_126556 [Branchiostoma floridae]	27558	79.5	Tentative 1 significant peptide	4.22	10	x
964	1.2e-91	00040945|UI-S-GU0-adl-c-19-0-UI.contig	hypothetical protein BRAFLDRAFT_126556 [Branchiostoma floridae]	33131	87.8		5.02	0	x
31	280	00040945|UI-S-GU0-adl-c-19-0-UI.contig	hypothetical protein BRAFLDRAFT_126556 [Branchiostoma floridae]	34605	38.5		0.14	13		x
37	76	00031328|UI-S-GS1-ack-d-16-0-UI.s1	hypothetical protein BRAFLDRAFT_128289 [Branchiostoma floridae]	19689	63.1	Tentative 1 significant peptide	0.26	9	x
28	560	00033458|UI-S-GS1-aco-e-08-0-UI.s1	hypothetical protein BRAFLDRAFT_128727 [Branchiostoma floridae]	28991	71.8	Tentative 1 significant peptide	0.17	22	x
56	0.84	00039563|UI-S-GU0-adb-b-19-0-UI.s1	hypothetical protein BRAFLDRAFT_131352 [Branchiostoma floridae]	23752	82.9	Tentative 1 significant peptide	0.21	20	x
18	5500	00020875|UI-S-GN1-abp-g-14-18-UI.r23	hypothetical protein BRAFLDRAFT_131988 [Branchiostoma floridae]	26930	17.3		0.18	5		x
20	3800	00020891|UI-S-GN1-abp-h-01-0-UI.contig	hypothetical protein BRAFLDRAFT_147761 [Branchiostoma floridae]	36523	32.6		0.13	13		x
161	2.7e-11	00026022|UI-S-GN1-aby-j-12-0-UI.contig	hypothetical protein BRAFLDRAFT_205508 [Branchiostoma floridae]	37345	57.8	Tentative 1 significant peptide	0.28	21	x
125	1.1e-07	00026022|UI-S-GN1-aby-j-12-0-UI.contig	hypothetical protein BRAFLDRAFT_205508 [Branchiostoma floridae]	36557	38.7	Tentative 1 significant peptide	0.28	16		x
51	2.7	00026022|UI-S-GN1-aby-j-12-0-UI.contig	hypothetical protein BRAFLDRAFT_205508 [Branchiostoma floridae]	38637	11.3	Tentative 1 significant peptide	0.13	4			x
26	790	00039749|UI-S-GU0-adb-i-19-0-UI.contig	hypothetical protein BRAFLDRAFT_220425 [Branchiostoma floridae]	33460	70.4	Tentative 1 significant peptide	0.15	22	x
43	16	00046751|UI-S-GU1-aeg-a-16-0-UI.contig	hypothetical protein BRAFLDRAFT_221394 [Branchiostoma floridae]	38108	63.1	Tentative 1 significant peptide	0.13	26	x
36	96	00000775|UI-S-GB0-aac-b-15-0-UI.s1	hypothetical protein BRAFLDRAFT_223365 [Branchiostoma floridae]	29318	13.6	Tentative 1 significant peptide	0.17	2			x
19	4500	00004220|UI-S-GB1-aaj-f-09-0-UI.s1	hypothetical protein BRAFLDRAFT_223703 [Branchiostoma floridae]	26316	15.9		0.19	2			x
36	80	00008391|UI-S-GG0-aas-a-05-0-UI.s1	hypothetical protein BRAFLDRAFT_223703 [Branchiostoma floridae]	24524	50.4	Tentative 1 significant peptide	0.2	13	x
23	1600	00030594|UI-S-GS0-aci-k-13-18-UI.r23	hypothetical protein BRAFLDRAFT_226235 [Branchiostoma floridae]	21832	60.2	Tentative 1 significant peptide	0.23	14	x
32	190	00029756|UI-S-GS0-acg-f-21-0-UI.s1	hypothetical protein BRAFLDRAFT_228268 [Branchiostoma floridae]	27045	39.8		0.18	3		x
33	170	00002350|UI-S-GB1-aaf-l-02-0-UI.s1	hypothetical protein BRAFLDRAFT_231367 [Branchiostoma floridae]	28894	23.6	Tentative 1 significant peptide	0.17	7		x
49	4.3	00019118|UI-S-GN0-abm-b-17-0-UI.s1	hypothetical protein BRAFLDRAFT_235773 [Branchiostoma floridae]	24654	42.4		0.2	3		x
88	0.00053	00030590|UI-S-GS0-aci-k-09-0-UI.s1	hypothetical protein BRAFLDRAFT_235773 [Branchiostoma floridae]	27276	72		0.4	20	x
49	4.3	00030590|UI-S-GS0-aci-k-09-0-UI.s1	hypothetical protein BRAFLDRAFT_235773 [Branchiostoma floridae]	27276	33.6	Tentative 1 significant peptide	0.18	9		x
49	4.3	00040044|UI-S-GU0-adc-c-18-0-UI.s1	hypothetical protein BRAFLDRAFT_235773 [Branchiostoma floridae]	25255	30.2		0.2	1		x
53	1.8	00033697|UI-S-GS1-aco-l-01-0-UI.contig	hypothetical protein BRAFLDRAFT_247843 [Branchiostoma floridae]	47859	46.2	Tentative 1 significant peptide	0.1	24	x
86	0.00096	00027584|UI-S-GN1-acb-h-08-0-UI.s1	hypothetical protein BRAFLDRAFT_255626 [Branchiostoma floridae]	22766	69		0.82	14	x
25	1200	00027584|UI-S-GN1-acb-h-08-0-UI.s1	hypothetical protein BRAFLDRAFT_255626 [Branchiostoma floridae]	22766	18.5	Tentative 1 significant peptide	0.22	2			x
78	0.0056	00021659|UI-S-GN1-abq-o-19-0-UI.contig	hypothetical protein BRAFLDRAFT_257976 [Branchiostoma floridae]	39641	73.7		0.59	28	x
35	100	00048619|UI-S-HH0-adf-e-24-18-UI.r23	hypothetical protein BRAFLDRAFT_260512 [Branchiostoma floridae]	22620	23.6	Tentative 1 significant peptide	0.22	3			x
23	1600	00012210|UI-S-GG1-aaz-i-05-0-UI.contig	hypothetical protein BRAFLDRAFT_260634 [Branchiostoma floridae]	37877	55.1	Tentative 1 significant peptide	0.13	19		x
59	0.4	00004188|UI-S-GB1-aaj-e-08-18-UI.r23	hypothetical protein BRAFLDRAFT_262219 [Branchiostoma floridae]	23502	81.3		0.78	27	x
27	730	00004188|UI-S-GB1-aaj-e-08-18-UI.r23	hypothetical protein BRAFLDRAFT_262219 [Branchiostoma floridae]	23895	28.7	Tentative 1 significant peptide	0.21	3			x
42	20	00031737|UI-S-GS1-ack-p-18-0-UI.contig	hypothetical protein BRAFLDRAFT_263946 [Branchiostoma floridae]	34714	25.1	Tentative 1 significant peptide	0.14	6			x
116	9.2e-07	00050432|UI-S-HH0-adi-b-16-0-UI.contig	hypothetical protein BRAFLDRAFT_269635 [Branchiostoma floridae]	49117	18.4		0.21	5			x
47	6.2	00040647|UI-S-GU0-adk-i-01-0-UI.s1	hypothetical protein BRAFLDRAFT_275316 [Branchiostoma floridae]	22835	38.5		0.49	4			x
32	220	00013090|UI-S-GG1-abb-a-24-0-UI.contig	hypothetical protein BRAFLDRAFT_278614 [Branchiostoma floridae]	41606	76.3	Tentative 1 significant peptide	0.12	36	x
90	0.00033	00030639|UI-S-GS0-aci-l-24-0-UI.s1	hypothetical protein BRAFLDRAFT_57198 [Branchiostoma floridae]	24604	30.5		0.74	1			x
106	8.5e-06	00021315|UI-S-GN1-abq-d-03-0-UI.s1	hypothetical protein BRAFLDRAFT_59748 [Branchiostoma floridae]	26432	49		0.41	13	x
59	0.46	00032520|UI-S-GS1-acm-i-05-0-UI.s1	hypothetical protein BRAFLDRAFT_59748 [Branchiostoma floridae]	25723	43.9		0.42	10		x
69	0.045	00032520|UI-S-GS1-acm-i-05-0-UI.s1	hypothetical protein BRAFLDRAFT_59748 [Branchiostoma floridae]	25469	10.4		0.2	1			x
59	0.46	00047231|UI-S-GU1-aeg-m-07-0-UI.s1	hypothetical protein BRAFLDRAFT_59748 [Branchiostoma floridae]	27174	38.2		0.4	1		x
29	390	00015511|UI-S-GG1-abf-b-24-0-UI.contig	hypothetical protein BRAFLDRAFT_63343 [Branchiostoma floridae]	36054	24	Tentative 1 significant peptide	0.14	12		x
33	180	00004836|UI-S-GB1-aak-j-22-0-UI.s1	hypothetical protein BRAFLDRAFT_66041 [Branchiostoma floridae]	27879	72.9	Tentative 1 significant peptide	0.18	14	x
16	7900	00035999|UI-S-GS1-act-e-22-18-UI.r23	hypothetical protein BRAFLDRAFT_68269 [Branchiostoma floridae]	22927	41.7		0.22	11		x
31	250	00018841|UI-S-GN0-abl-g-20-18-UI.r23	hypothetical protein BRAFLDRAFT_68589 [Branchiostoma floridae]	19731	62.5	Tentative 1 significant peptide	0.26	13	x
57	0.62	00008802|UI-S-GG0-aas-p-04-0-UI.s1	hypothetical protein BRAFLDRAFT_69005 [Branchiostoma floridae]	26664	35.1		0.19	5		x
32	200	00008802|UI-S-GG0-aas-p-04-0-UI.s1	hypothetical protein BRAFLDRAFT_69005 [Branchiostoma floridae]	26664	23.7		0.19	2			x
57	0.62	00022732|UI-S-GN1-abs-o-05-0-UI.s1	hypothetical protein BRAFLDRAFT_69005 [Branchiostoma floridae]	28281	23.9	Tentative 1 significant peptide	0.17	7		x
23	1700	00037137|UI-S-GS1-acv-l-19-0-UI.s1	hypothetical protein BRAFLDRAFT_69505 [Branchiostoma floridae]	26160	30.3		0.19	7			x
47	7.4	00018014|UI-S-GN0-abj-i-11-0-UI.s1	hypothetical protein BRAFLDRAFT_73486 [Branchiostoma floridae]	29116	56.6		0.37	19	x
36	89	00041761|UI-S-GU0-adn-e-08-0-UI.s1	hypothetical protein BRAFLDRAFT_76421 [Branchiostoma floridae]	21537	53.4	Tentative 1 significant peptide	0.23	7	x
33	170	00001994|UI-S-GB1-aae-p-07-18-UI.r23	hypothetical protein BRAFLDRAFT_76728 [Branchiostoma floridae]	19278	18.3	Tentative 1 significant peptide	0.26	2			x
40	32	00005405|UI-S-GB1-aal-n-12-18-UI.r23	hypothetical protein BRAFLDRAFT_77017 [Branchiostoma floridae]	23182	36.6	Tentative 1 significant peptide	0.22	12		x
15	9800	00044686|UI-S-GU1-aec-k-03-0-UI.contig	hypothetical protein BRAFLDRAFT_77293 [Branchiostoma floridae]	43871	22.5		0.11	6			x
191	2.8e-14	00029605|UI-S-GS0-acf-p-18-0-UI.contig	hypothetical protein BRAFLDRAFT_77605 [Branchiostoma floridae]	42189	72.5		0.54	26	x
56	0.88	00029605|UI-S-GS0-acf-p-18-0-UI.contig	hypothetical protein BRAFLDRAFT_77605 [Branchiostoma floridae]	41315	27.5	Tentative 1 significant peptide	0.12	11		x
82	0.0023	00029605|UI-S-GS0-acf-p-18-0-UI.contig	hypothetical protein BRAFLDRAFT_77605 [Branchiostoma floridae]	42277	19.4		0.24	4			x
18	5000	00035847|UI-S-GS1-acs-p-08-0-UI.contig	hypothetical protein BRAFLDRAFT_81769 [Branchiostoma floridae]	46082	9.8		0.1	4		x
170	3.1e-12	00001407|UI-S-GB0-aad-i-24-0-UI.s1	hypothetical protein BRAFLDRAFT_82353 [Branchiostoma floridae]	25807	38.1		1.02	1		x
507	6.1e-46	00001459|UI-S-GB0-aad-l-04-0-UI.s1	hypothetical protein BRAFLDRAFT_82353 [Branchiostoma floridae]	26091	54.6		3.79	6	x
170	3.1e-12	00001459|UI-S-GB0-aad-l-04-0-UI.s1	hypothetical protein BRAFLDRAFT_82353 [Branchiostoma floridae]	25567	40.3		1.04	1		x
323	1.8e-27	00007833|UI-S-GB1-aaq-m-01-0-UI.s1	hypothetical protein BRAFLDRAFT_82353 [Branchiostoma floridae]	26582	62.9		8.27	18			x
170	3.1e-12	00008283|UI-S-GB1-aar-m-10-0-UI.s1	hypothetical protein BRAFLDRAFT_82353 [Branchiostoma floridae]	24132	44.6		1.12	16		x
45	9.8	00002909|UI-S-GB1-aag-n-08-0-UI.contig	hypothetical protein BRAFLDRAFT_88522 [Branchiostoma floridae]	43468	25.1	Tentative 1 significant peptide	0.11	10		x
26	800	00000060|UI-S-GB0-aaa-c-15-18-UI.r23	hypothetical protein BRAFLDRAFT_93494 [Branchiostoma floridae]	21564	65.2	Tentative 1 significant peptide	0.23	12	x
24	1300	00000060|UI-S-GB0-aaa-c-15-18-UI.r23	hypothetical protein BRAFLDRAFT_93494 [Branchiostoma floridae]	22856	26	Tentative 1 significant peptide	0.22	4			x
84	0.0015	00020915|UI-S-GN1-abp-h-14-0-UI.contig	hypothetical protein BRAFLDRAFT_98992 [Branchiostoma floridae]	44099	76.3	Tentative 1 significant peptide	0.11	36	x
293	1.9e-24	00043216|UI-S-GU0-adq-m-11-0-UI.s1	Hypothetical protein CBG03646 [Caenorhabditis briggsae]	29025	65.8		2.52	12	x
72	0.024	00040348|UI-S-GU0-adc-m-24-0-UI.contig	hypothetical protein LOC100135365 [Xenopus (Silurana) tropicalis]	44443	22.8		0.23	9			x
83	0.0018	00010057|UI-S-GG1-aav-l-07-0-UI.contig	hypothetical protein LOC414644 [Xenopus laevis]	42000	7.5	Tentative 1 significant peptide	0.12	2			x
125	1.1e-07	00032994|UI-S-GS1-acn-g-06-0-UI.s1	hypothetical protein LOC432187 [Xenopus laevis]	23598	26.7		0.47	2		x
48	5.7	00003845|UI-S-GB1-aai-k-03-0-UI.s1	hypothetical protein LOC495134 [Xenopus laevis]	28610	61.9	Tentative 1 significant peptide	0.17	28	x
74	0.012	00038415|UI-S-GU0-acy-h-08-0-UI.s1	hypothetical protein LOC541322 [Danio rerio]	25874	34.3		0.19	7			x
36	80	00033716|UI-S-GS1-aco-l-15-0-UI.contig	hypothetical protein LOC57587 [Homo sapiens]	41339	48.2	Tentative 1 significant peptide	0.25	50	x
37	65	00033716|UI-S-GS1-aco-l-15-0-UI.contig	hypothetical protein LOC57587 [Homo sapiens]	41339	34.5	Tentative 1 significant peptide	0.12	17		x
75	0.012	00010994|UI-S-GG1-aax-f-01-0-UI.contig	hypothetical protein NEMVEDRAFT_v1g148952 [Nematostella vectensis]	39192	54.5		0.12	29	x
36	88	00010994|UI-S-GG1-aax-f-01-0-UI.contig	hypothetical protein NEMVEDRAFT_v1g148952 [Nematostella vectensis]	39192	24		0.12	7		x
62	0.22	00001492|UI-S-GB0-aad-m-19-18-UI.r23	hypothetical protein NEMVEDRAFT_v1g236165 [Nematostella vectensis]	25568	19.1	Tentative 1 significant peptide	0.19	5			x
35	100	00022366|UI-S-GN1-abs-d-11-0-UI.s1	hypothetical protein NEMVEDRAFT_v1g236165 [Nematostella vectensis]	28273	56.4	Tentative 1 significant peptide	0.17	8	x
43	16	00023280|UI-S-GN1-abt-m-07-0-UI.contig	hypothetical protein PANDA_018466 [Ailuropoda melanoleuca]	38676	7.9		0.27	3			x
71	0.025	00026031|UI-S-GN1-aby-j-19-0-UI.s1	hypothetical protein TcasGA2_TC000967 [Tribolium castaneum]	25421	11.7	Tentative 1 significant peptide	0.2	3			x
25	1100	00047899|UI-S-HH0-ade-b-18-0-UI.s1	hypothetical protein TcasGA2_TC002492 [Tribolium castaneum]	25488	38.6	Tentative 1 significant peptide	0.19	12		x
42	20	00044420|UI-S-GU1-aec-d-03-0-UI.s1	hypothetical protein TcasGA2_TC004822 [Tribolium castaneum]	24680	55.6	Tentative 1 significant peptide	0.2	15		x
279	4e-23	00045782|UI-S-GU1-aee-g-03-0-UI.s1	hypothetical protein TcasGA2_TC004822 [Tribolium castaneum]	25811	76.3		2.42	26	x
42	20	00045782|UI-S-GU1-aee-g-03-0-UI.s1	hypothetical protein TcasGA2_TC004822 [Tribolium castaneum]	25811	40.7		0.19	1		x
42	24	00040459|UI-S-GU0-adk-b-11-0-UI.contig	hypothetical protein TcasGA2_TC007761 [Tribolium castaneum]	36907	74.7		0.13	29	x
65	0.11	00013608|UI-S-GG1-abc-a-16-0-UI.s1	hypothetical protein TcasGA2_TC009978 [Tribolium castaneum]	26608	37.2		0.19	7		x
65	0.11	00038474|UI-S-GU0-acy-j-07-0-UI.s1	hypothetical protein TcasGA2_TC009978 [Tribolium castaneum]	27655	30.5		0.18	1		x
80	0.0037	00001092|UI-S-GB0-aac-m-16-0-UI.r1	hypothetical protein TcasGA2_TC014041 [Tribolium castaneum]	25019	72.7	Tentative 1 significant peptide	0.44	20	x
26	890	00042390|UI-S-GU0-ado-o-20-18-UI.r23	hypothetical protein TcasGA2_TC014121 [Tribolium castaneum]	28238	72.1	Tentative 1 significant peptide	0.18	25	x
52	2.3	00030956|UI-S-GS1-acj-g-20-18-UI.r23	hypothetical protein TRIADDRAFT_37096 [Trichoplax adhaerens]	26954	92.5		0.4	26	x
32	200	00022733|UI-S-GN1-abs-o-05-18-UI.r23	hypothetical protein TRIADDRAFT_37272 [Trichoplax adhaerens]	25494	16.7		0.19	3			x
56	0.86	00045307|UI-S-GU1-aed-j-23-0-UI.s1	hypothetical protein TRIADDRAFT_37492 [Trichoplax adhaerens]	29486	67.8		0.36	8	x
66	0.095	00009167|UI-S-GG0-aat-m-11-0-UI.s1	hypothetical protein TRIADDRAFT_53031 [Trichoplax adhaerens]	27431	30.8		0.18	9		x
61	0.27	00030339|UI-S-GS0-ach-o-24-0-UI.s1	hypothetical protein TRIADDRAFT_53031 [Trichoplax adhaerens]	25286	34.8	Tentative 1 significant peptide	0.43	1		x
894	1.3e-84	00040198|UI-S-GU0-adc-h-21-0-UI.s1	hypothetical protein TRIADDRAFT_53031 [Trichoplax adhaerens]	26321	76.5	Tentative 1 significant peptide	5.69	1	x
1077	6.7e-103	00043583|UI-S-GU0-adr-l-01-0-UI.s1	hypothetical protein TRIADDRAFT_53031 [Trichoplax adhaerens]	26513	88.2		6.81	6	x
181	2.6e-13	00042870|UI-S-GU0-adp-p-05-0-UI.s1	hypothetical protein TRIADDRAFT_59472 [Trichoplax adhaerens]	29067	56.7		0.6	20	x
29	420	00025262|UI-S-GN1-abx-d-12-0-UI.s1	hypothetical protein TRIADDRAFT_63890 [Trichoplax adhaerens]	30969	49.6	Tentative 1 significant peptide	0.16	17	x
59	0.45	00025884|UI-S-GN1-aby-f-14-0-UI.s1	hypothetical protein TRIADDRAFT_64160 [Trichoplax adhaerens]	29164	33.1	Tentative 1 significant peptide	0.17	10		x
142	2.3e-09	00013028|UI-S-GG1-aba-p-13-0-UI.contig	hypothetical protein VOLCADRAFT_108787 [Volvox carteri f. nagariensis]	52131	62.6		0.85	15	x
36	89	00013028|UI-S-GG1-aba-p-13-0-UI.contig	hypothetical protein VOLCADRAFT_108787 [Volvox carteri f. nagariensis]	52705	19.3		0.19	10		x
25	1000	00013028|UI-S-GG1-aba-p-13-0-UI.contig	hypothetical protein VOLCADRAFT_108787 [Volvox carteri f. nagariensis]	52131	28.9	Tentative 1 significant peptide	0.09	9			x
37	68	00027617|UI-S-GN1-acb-i-07-0-UI.s1	hypothetical protein VOLCADRAFT_117556 [Volvox carteri f. nagariensis]	29460	42.1	Tentative 1 significant peptide	0.36	12	x
35	110	00007314|UI-S-GB1-aap-l-04-18-UI.r23	IkappaB kinase gamma [Euprymna scolopes]	23241	36.1	Tentative 1 significant peptide	0.22	12		x
137	6.4e-09	00031550|UI-S-GS1-ack-l-04-0-UI.s1	inosine monophosphate dehydrogenase 1 [Xenopus laevis]	27955	53.6		0.63	3	x
29	410	00026295|UI-S-GN1-abz-b-11-0-UI.s1	Inosine-5-monophosphate dehydrogenase 1 [Salmo salar]	27668	44.5	Tentative 1 significant peptide	0.18	18		x
40	32	00027853|UI-S-GN1-acb-p-14-0-UI.s1	integral membrane protein, Tmp21-I (p23), putative [Aedes aegypti]	25235	26.1		0.2	2		x
143	1.6e-09	00049229|UI-S-HH0-adg-d-16-0-UI.s1	interferon gamma-inducible protein 30 [Branchiostoma belcheri tsingtauense]	26964	75.6		0.96	27	x
81	0.0026	00043758|UI-S-GU1-aeb-b-17-0-UI.contig	intermediate filament protein [Ommastrephes sloani]	36346	56.3		0.29	20	x
43	18	00043758|UI-S-GU1-aeb-b-17-0-UI.contig	intermediate filament protein [Ommastrephes sloani]	36413	31.3		0.46	12		x
43	18	00043760|UI-S-GU1-aeb-b-17-18-UI.r23	intermediate filament protein [Ommastrephes sloani]	27361	45.5		0.65	1		x
335	1.1e-28	00039819|UI-S-GU0-adb-k-18-0-UI.contig	isocitrate dehydrogenase [Crassostrea gigas]	32758	78.2		0.52	5	x
47	7.6	00039819|UI-S-GU0-adb-k-18-0-UI.contig	isocitrate dehydrogenase [Crassostrea gigas]	32758	33.1	Tentative 1 significant peptide	0.15	9		x
175	1.1e-12	00039819|UI-S-GU0-adb-k-18-0-UI.contig	isocitrate dehydrogenase [Crassostrea gigas]	32758	28		0.75	10			x
30	370	00002332|UI-S-GB1-aaf-k-11-0-UI.contig	kettin, putative [Ixodes scapularis]	44441	78.3		0.11	37	x
181	3e-13	00006981|UI-S-GB1-aap-b-08-0-UI.contig	l-3-hydroxyacyl-coenzyme a dehydrogenase, short chain [Haliotis discus discus]	41000	22.6		0.56	7			x
47	7.7	00019073|UI-S-GN0-abm-a-01-0-UI.s1	l-3-hydroxyacyl-coenzyme a dehydrogenase, short chain [Haliotis discus discus]	28997	58.7	Tentative 1 significant peptide	0.37	22	x
28	600	00013046|UI-S-GG1-aba-p-24-0-UI.contig	La/SS-B, putative [Pediculus humanus corporis]	39111	28.2		0.12	11		x
28	600	00013048|UI-S-GG1-aba-p-24-18-UI.r23	La/SS-B, putative [Pediculus humanus corporis]	27731	18.4		0.18	1		x
182	2e-13	00013536|UI-S-GG1-abb-o-20-18-UI.r23	leucine aminopeptidase-like protein [Crassostrea gigas]	25142	79.4		1.46	24	x
72	0.02	00013536|UI-S-GG1-abb-o-20-18-UI.r23	leucine aminopeptidase-like protein [Crassostrea gigas]	26757	28		0.66	8		x
53	1.6	00013536|UI-S-GG1-abb-o-20-18-UI.r23	leucine aminopeptidase-like protein [Crassostrea gigas]	26757	29.2	Tentative 1 significant peptide	0.4	6			x
28	500	00026942|UI-S-GN1-aca-e-12-18-UI.r23	leucine aminopeptidase, putative [Ixodes scapularis]	23059	26.8		0.22	4			x
37	73	00007121|UI-S-GB1-aap-f-03-0-UI.s1	LIM domain-binding protein, putative [Ixodes scapularis]	24717	57.1	Tentative 1 significant peptide	0.2	19	x
51	2.7	00007121|UI-S-GB1-aap-f-03-0-UI.s1	LIM domain-binding protein, putative [Ixodes scapularis]	24717	23	Tentative 1 significant peptide	0.2	5		x
610	3.4e-56	00040231|UI-S-GU0-adc-j-06-0-UI.contig	LIM protein [Haliotis discus discus]	32924	67.5		2.03	0	x
60	0.31	00040231|UI-S-GU0-adc-j-06-0-UI.contig	LIM protein [Haliotis discus discus]	33820	24.7	Tentative 1 significant peptide	0.31	11		x
229	4e-18	00040231|UI-S-GU0-adc-j-06-0-UI.contig	LIM protein [Haliotis discus discus]	34719	42.9		1.2	9			x
89	0.0004	00032248|UI-S-GS1-acm-a-10-0-UI.contig	LIM, zinc-binding,domain-containing protein [Schistosoma japonicum]	20575	89		0.55	20	x
40	35	00032248|UI-S-GS1-acm-a-10-0-UI.contig	LIM, zinc-binding,domain-containing protein [Schistosoma japonicum]	20758	17		0.24	6		x
69	0.042	00032248|UI-S-GS1-acm-a-10-0-UI.contig	LIM, zinc-binding,domain-containing protein [Schistosoma japonicum]	20575	24.2		0.93	5			x
25	1100	00034604|UI-S-GS1-acq-i-06-18-UI.r23	LOC733307 protein [Xenopus laevis]	25904	27.1	Tentative 1 significant peptide	0.19	10		x
40	38	00046642|UI-S-GU1-aef-o-06-0-UI.contig	LOC733781 protein [Xenopus (Silurana) tropicalis]	49651	21.7	Tentative 1 significant peptide	0.1	11		x
71	0.027	00023505|UI-S-GN1-abu-c-11-0-UI.contig	lysosomal alpha-mannosidase [Danio rerio]	44860	57.8	Tentative 1 significant peptide	0.11	12	x
71	0.03	00024040|UI-S-GN1-abv-a-18-18-UI.r23	malic enzyme [Culex tarsalis]	29461	19.3	Tentative 1 significant peptide	0.17	5			x
34	140	00016966|UI-S-GG1-abh-g-23-18-UI.r23	maltase-glucoamylase [Mus musculus]	27008	54.9	Tentative 1 significant peptide	0.18	12	x
36	91	00041052|UI-S-GU0-adl-g-12-18-UI.r23	mannose-6-phosphate isomerase [Mytilus trossulus]	21177	74.6	Tentative 1 significant peptide	0.24	18	x
34	140	00004659|UI-S-GB1-aak-d-08-0-UI.contig	melanogenic peroxidase [Sepia officinalis]	52466	49.6	Tentative 1 significant peptide	0.09	22	x
56	0.84	00048886|UI-S-HH0-adf-l-12-0-UI.contig	melanotransferrin [Rattus norvegicus]	37374	56.3	Tentative 1 significant peptide	0.13	13	x
37	74	00048886|UI-S-HH0-adf-l-12-0-UI.contig	melanotransferrin [Rattus norvegicus]	37374	24.5	Tentative 1 significant peptide	0.13	11		x
23	1900	00049468|UI-S-HH0-adg-j-22-18-UI.r23	membrane coat complex retromer, subunit VPS29/PEP11, putative [Ixodes scapularis]	25100	58.8	Tentative 1 significant peptide	0.2	3	x
32	200	00015126|UI-S-GG1-abe-i-06-0-UI.contig	Microtubule-associated protein 1A, putative [Pediculus humanus corporis]	52837	10.8	Tentative 1 significant peptide	0.09	4			x
35	100	00034869|UI-S-GS1-acr-b-20-0-UI.s1	mitochondrial ATP synthase coupling factor 6 [Culex quinquefasciatus]	23799	47.5	Tentative 1 significant peptide	0.21	11	x
54	1.3	00008428|UI-S-GG0-aas-b-10-0-UI.s1	mitochondrial malate dehydrogenase precursor [Sepia officinalis]	29337	46.2	Tentative 1 significant peptide	0.17	12	x
110	3.4e-06	00008428|UI-S-GG0-aas-b-10-0-UI.s1	mitochondrial malate dehydrogenase precursor [Sepia officinalis]	29100	24.4		0.37	2			x
51	2.7	00023569|UI-S-GN1-abu-e-05-0-UI.s1	molluscan indoleamine 2,3-dioxygenase like protein II [Sulculus diversicolor]	25932	46.4	Tentative 1 significant peptide	0.19	14	x
89	0.00042	00003771|UI-S-GB1-aai-h-21-0-UI.s1	molting fluid carboxypeptidase A [Bombyx mori]	29759	74.1		0.36	17	x
124	1.5e-07	00016401|UI-S-GG1-abg-i-09-0-UI.contig	multifunctional chaperone [Glossina morsitans morsitans]	35236	49.4		0.3	12	x
32	240	00016401|UI-S-GG1-abg-i-09-0-UI.contig	multifunctional chaperone [Glossina morsitans morsitans]	34675	41.7	Tentative 1 significant peptide	0.3	4		x
207	6.7e-16	00016401|UI-S-GG1-abg-i-09-0-UI.contig	multifunctional chaperone [Glossina morsitans morsitans]	34675	57.1		2.28	6			x
379	4.4e-33	00018498|UI-S-GN0-abk-k-06-0-UI.contig	muscle myosin heavy chain [Loligo bleekeri]	53314	61.5		0.83	37	x
50	3.8	00018498|UI-S-GN0-abk-k-06-0-UI.contig	muscle myosin heavy chain [Loligo bleekeri]	53314	47.9	Tentative 1 significant peptide	0.19	22		x
272	2e-22	00018498|UI-S-GN0-abk-k-06-0-UI.contig	muscle myosin heavy chain [Loligo bleekeri]	53314	31.4		0.83	15			x
32	200	00021602|UI-S-GN1-abq-n-05-0-UI.s1	muscle myosin heavy chain [Loligo bleekeri]	22098	48	Tentative 1 significant peptide	0.23	9	x
222	2.3e-17	00024305|UI-S-GN1-abv-h-24-0-UI.s1	muscle myosin heavy chain [Loligo bleekeri]	29222	32.9	Tentative 1 significant peptide	0.87	1			x
52	2.3	00028313|UI-S-GN1-acc-o-05-0-UI.contig	muscle myosin heavy chain [Loligo bleekeri]	35737	56.4		0.14	11	x
63	0.18	00028313|UI-S-GN1-acc-o-05-0-UI.contig	muscle myosin heavy chain [Loligo bleekeri]	34880	28.7		0.14	11		x
63	0.18	00028314|UI-S-GN1-acc-o-05-0-UI.s1	muscle myosin heavy chain [Loligo bleekeri]	25307	25.8		0.2	2		x
59	0.45	00015002|UI-S-GG1-abe-f-06-0-UI.contig	muscle myosin heavy chain [Sepia esculenta]	24590	35.9		0.45	9		x
172	2e-12	00015002|UI-S-GG1-abe-f-06-0-UI.contig	muscle myosin heavy chain [Sepia esculenta]	20759	25.4		0.92	5			x
362	2.3e-31	00015004|UI-S-GG1-abe-f-06-18-UI.r23	muscle myosin heavy chain [Sepia esculenta]	25017	75.1		2.57	23	x
513	1.8e-46	00018183|UI-S-GN0-abj-p-12-0-UI.s1	muscle myosin heavy chain [Sepia esculenta]	26550	70		2.32	1	x
174	1.3e-12	00018183|UI-S-GN0-abj-p-12-0-UI.s1	muscle myosin heavy chain [Sepia esculenta]	26466	53.4		0.99	11		x
178	5.5e-13	00018183|UI-S-GN0-abj-p-12-0-UI.s1	muscle myosin heavy chain [Sepia esculenta]	28356	49.8		1.23	8			x
170	3.4e-12	00030235|UI-S-GS0-ach-k-22-0-UI.s1	muscle myosin heavy chain [Sepia esculenta]	20843	51.6	Tentative 1 significant peptide	0.91	9	x
77	0.0062	00030235|UI-S-GS0-ach-k-22-0-UI.s1	muscle myosin heavy chain [Sepia esculenta]	20843	22	Tentative 1 significant peptide	0.54	1		x
403	1.8e-35	00037419|UI-S-GS1-acw-e-15-0-UI.s1	muscle myosin heavy chain [Sepia esculenta]	25782	77	Tentative 1 significant peptide	2.44	30	x
174	1.3e-12	00037419|UI-S-GS1-acw-e-15-0-UI.s1	muscle myosin heavy chain [Sepia esculenta]	27688	55.6		0.93	2		x
250	3.7e-20	00048565|UI-S-HH0-adf-d-19-0-UI.contig	muscle myosin heavy chain [Sepia esculenta]	21671	75.1		1.84	21	x
55	1	00048566|UI-S-HH0-adf-d-19-0-UI.s1	muscle myosin heavy chain [Sepia esculenta]	22940	41.5		0.81	8		x
72	0.021	00009175|UI-S-GG0-aat-m-18-0-UI.s1	Myophilin [Schistosoma japonicum]	25084	77.9		0.44	16	x
74	0.014	00048514|UI-S-HH0-adf-c-09-0-UI.s1	Myophilin [Schistosoma japonicum]	27641	14.4		0.39	3			x
159	4.5e-11	00018399|UI-S-GN0-abk-g-24-0-UI.contig	myosin II essential light chain-like protein [Scylla paramamosain]	40749	43.9		0.25	17	x
129	4.4e-08	00018399|UI-S-GN0-abk-g-24-0-UI.contig	myosin II essential light chain-like protein [Scylla paramamosain]	40749	29.7		0.57	9			x
52	2.1	00048716|UI-S-HH0-adf-h-10-0-UI.s1	Myosin regulatory light chain 2, smooth muscle major isoform [Rana catesbeiana]	24678	49.3		0.2	5	x
113	1.8e-06	00047298|UI-S-GU1-aeg-n-20-0-UI.contig	myosinase-III [Loligo bleekeri]	45812	46.6		0.35	25	x
27	640	00035024|UI-S-GS1-acr-g-14-0-UI.contig	Na+/K+ ATPase beta subunit [Loligo pealei]	43664	12.7	Tentative 1 significant peptide	0.11	5		x
25	1000	00036657|UI-S-GS1-acu-n-02-0-UI.s1	NAD(P) transhydrogenase, putative [Ixodes scapularis]	16888	67.7	Tentative 1 significant peptide	0.3	12	x
18	5700	00022207|UI-S-GN1-abr-p-01-0-UI.s1	NADH dehydrogenase subunit 4 [Architeuthis dux]	26809	17		0.18	1		x
18	5700	00026040|UI-S-GN1-aby-k-06-0-UI.s1	NADH dehydrogenase subunit 4 [Architeuthis dux]	28877	12.4		0.17	1		x
18	5700	00041294|UI-S-GU0-adl-o-14-0-UI.s1	NADH dehydrogenase subunit 4 [Architeuthis dux]	10604	14.7		0.51	1		x
96	7.8e-05	00007050|UI-S-GB1-aap-d-05-0-UI.s1	nervous system adducin [Aplysia californica]	30853	19.4		0.16	2			x
147	6.4e-10	00007051|UI-S-GB1-aap-d-05-18-UI.r23	nervous system adducin [Aplysia californica]	23141	25.1		0.8	5			x
68	0.051	00022079|UI-S-GN1-abr-l-07-0-UI.s1	nervous system adducin [Aplysia californica]	23558	65.1		0.78	16	x
52	2	00022079|UI-S-GN1-abr-l-07-0-UI.s1	nervous system adducin [Aplysia californica]	24301	19.1	Tentative 1 significant peptide	0.21	6		x
118	5.2e-07	00022079|UI-S-GN1-abr-l-07-0-UI.s1	nervous system adducin [Aplysia californica]	25711	13.2		0.7	4			x
24	1400	00031722|UI-S-GS1-ack-p-10-0-UI.contig	nervous system adducin [Aplysia californica]	46753	59.1	Tentative 1 significant peptide	0.1	24	x
54	1.2	00041280|UI-S-GU0-adl-o-02-0-UI.contig	neurofilament protein [Loligo pealei]	27215	24.8		0.18	9		x
89	0.00045	00041465|UI-S-GU0-adm-g-14-0-UI.s1	neurofilament protein [Loligo pealei]	23090	32		0.48	8			x
38	52	00048302|UI-S-HH0-ade-m-16-18-UI.r23	neurofilament protein [Loligo pealei]	24678	49.3	Tentative 1 significant peptide	0.2	14	x
22	2000	00047724|UI-S-HH0-add-l-15-18-UI.r23	neuropeptide Y receptor Y6 [Latimeria chalumnae]	12262	80.2	Tentative 1 significant peptide	0.44	11	x
41	25	00049548|UI-S-HH0-adg-m-05-0-UI.contig	NFKB repressing factor [Xenopus (Silurana) tropicalis]	36709	67.1	Tentative 1 significant peptide	0.13	23	x
38	59	00026579|UI-S-GN1-abz-k-05-0-UI.s1	NG,NG-dimethylarginine dimethylaminohydrolase, putative [Pediculus humanus corporis]	28007	45.6		0.38	5	x
62	0.2	00008102|UI-S-GB1-aar-f-24-0-UI.s1	non-muscle myosin II heavy chain [Loligo pealei]	31045	62.7		0.34	20	x
114	1.5e-06	00008102|UI-S-GB1-aar-f-24-0-UI.s1	non-muscle myosin II heavy chain [Loligo pealei]	31045	21.5	Tentative 1 significant peptide	0.16	7		x
63	0.19	00023696|UI-S-GN1-abu-h-09-18-UI.r23	non-muscle myosin II heavy chain [Loligo pealei]	23011	68.1	Tentative 1 significant peptide	0.22	19	x
44	13	00047554|UI-S-HH0-add-f-24-0-UI.s1	novel protein (zgc:101858) [Danio rerio]	26279	28.6	Tentative 1 significant peptide	0.19	5			x
132	2.3e-08	00047555|UI-S-HH0-add-f-24-18-UI.s23	novel protein (zgc:101858) [Danio rerio]	26850	67.6		0.66	14	x
69	0.039	00050197|UI-S-HH0-adh-m-03-0-UI.s1	novel protein (zgc:56036) [Danio rerio]	26818	25.6	Tentative 1 significant peptide	0.18	7			x
29	450	00029807|UI-S-GS0-acg-i-07-0-UI.s1	NSCDNSF-like protein [Saccoglossus kowalevskii]	19908	64	Tentative 1 significant peptide	0.25	12	x
74	0.014	00001106|UI-S-GB0-aac-n-03-18-UI.r23	nucleolin [Gallus gallus]	24772	53.9	Tentative 1 significant peptide	0.44	12	x
1644	0	00008796|UI-S-GG0-aas-o-21-0-UI.s1	nucleoredoxin-like 2 [Xenopus laevis]	20266	54.9		4.91	12			x
106	8.3e-06	00017112|UI-S-GG1-abh-k-17-0-UI.contig	nucleoside diphosphate kinase B [Haliotis discus discus]	19772	30.2		0.58	7		x
110	3.6e-06	00017112|UI-S-GG1-abh-k-17-0-UI.contig	nucleoside diphosphate kinase B [Haliotis discus discus]	19772	36.5		0.98	7			x
116	8e-07	00017114|UI-S-GG1-abh-k-17-18-UI.r23	nucleoside diphosphate kinase B [Haliotis discus discus]	18844	63.6		1.05	3	x
80	0.0033	00008359|UI-S-GB1-aar-p-05-18-UI.r23	nucleotide excision repair factor NEF2, RAD23 component, putative [Ixodes scapularis]	19422	47.2		0.59	9	x
98	5.4e-05	00008359|UI-S-GB1-aar-p-05-18-UI.r23	nucleotide excision repair factor NEF2, RAD23 component, putative [Ixodes scapularis]	20427	22.2	Tentative 1 significant peptide	0.25	3			x
41	28	00004932|UI-S-GB1-aak-n-05-0-UI.s1	octopine dehydrogenase [Sepia officinalis]	27643	12.6	Tentative 1 significant peptide	0.18	2			x
58	0.56	00047329|UI-S-GU1-aeg-o-15-0-UI.contig	octopine dehydrogenase [Sepia officinalis]	38355	73.7		0.43	0	x
20	3200	00034118|UI-S-GS1-acp-h-11-0-UI.contig	osteonectin [Caenorhabditis remanei]	40770	26.3		0.12	10		x
23	1600	00050231|UI-S-HH0-adh-m-20-0-UI.contig	pantothenate kinase 4 [Bos taurus]	46310	27.6	Tentative 1 significant peptide	0.1	10		x
75	0.012	00041389|UI-S-GU0-adm-c-22-0-UI.s1	paramyosin protein [Crassostrea gigas]	26138	45	Tentative 1 significant peptide	0.42	14		x
49	4.2	00024035|UI-S-GN1-abv-a-16-0-UI.contig	peptidoglycan recognition protein 2 precursor [Euprymna scolopes]	30048	68.9		0.58	25	x
45	10	00007053|UI-S-GB1-aap-d-06-18-UI.r23	peptidoglycan recognition protein 3 precursor [Euprymna scolopes]	26961	64.3		0.18	17	x
113	1.5e-06	00044160|UI-S-GU1-aeb-m-10-0-UI.s1	peptidyl-prolyl cis-trans isomerase/cyclophilin, putative [Neosartorya fischeri NRRL 181]	21832	59.6	Tentative 1 significant peptide	0.23	11	x
28	510	00044160|UI-S-GU1-aeb-m-10-0-UI.s1	peptidyl-prolyl cis-trans isomerase/cyclophilin, putative [Neosartorya fischeri NRRL 181]	21832	18.2	Tentative 1 significant peptide	0.23	2			x
51	2.7	00031998|UI-S-GS1-acl-i-13-0-UI.contig	peptidylprolyl isomerase protein [Crassostrea gigas]	30640	64.1		0.16	17	x
96	8.9e-05	00000281|UI-S-GB0-aaa-l-22-0-UI.s1	peroxidase-like protein [Euprymna scolopes]	26782	29.2		0.4	1			x
96	8.9e-05	00000647|UI-S-GB0-aab-m-10-0-UI.s1	peroxidase-like protein [Euprymna scolopes]	25979	31.6		0.42	6			x
96	8.9e-05	00009282|UI-S-GG0-aau-b-04-0-UI.s1	peroxidase-like protein [Euprymna scolopes]	26612	25.8		0.41	1			x
96	8.9e-05	00018825|UI-S-GN0-abl-g-07-0-UI.s1	peroxidase-like protein [Euprymna scolopes]	26323	31.7		0.41	1			x
94	0.00013	00023784|UI-S-GN1-abu-j-17-0-UI.s1	peroxidase-like protein [Euprymna scolopes]	25936	31.1		0.42	9			x
96	8.9e-05	00035729|UI-S-GS1-acs-m-05-0-UI.s1	peroxidase-like protein [Euprymna scolopes]	24309	33.2		0.45	1			x
80	0.0032	00040185|UI-S-GU0-adc-h-13-0-UI.s1	peroxidase-like protein [Euprymna scolopes]	20111	24.7		0.25	1			x
96	8.9e-05	00040885|UI-S-GU0-adl-a-06-0-UI.s1	peroxidase-like protein [Euprymna scolopes]	23046	33.6		0.48	1			x
32	200	00023208|UI-S-GN1-abt-k-12-0-UI.contig	peroxiredoxin [Chlamys farreri]	28457	22.1		0.38	4			x
174	1.4e-12	00023958|UI-S-GN1-abu-o-19-0-UI.contig	peroxiredoxin [Fenneropenaeus indicus]	39201	68.3		0.42	28	x
55	1.1	00023958|UI-S-GN1-abu-o-19-0-UI.contig	peroxiredoxin [Fenneropenaeus indicus]	39201	25.8		0.42	8			x
77	0.0075	00024580|UI-S-GN1-abv-p-18-0-UI.contig	peroxiredoxin 4 precursor [Biomphalaria glabrata]	39217	58.5		0.26	24	x
77	0.0062	00024580|UI-S-GN1-abv-p-18-0-UI.contig	peroxiredoxin 4 precursor [Biomphalaria glabrata]	39217	19.4		0.12	9		x
27	710	00050396|UI-S-HH0-adi-a-18-0-UI.s1	peroxiredoxin-2 [Culex quinquefasciatus]	29866	67.4		0.16	18	x
18	4900	00023209|UI-S-GN1-abt-k-12-0-UI.s1	Peroxiredoxin-5, mitochondrial precursor [Anoplopoma fimbria]	27505	62.1	Tentative 1 significant peptide	0.18	16	x
64	0.13	00024929|UI-S-GN1-abw-j-19-0-UI.s1	Phenylalanyl-tRNA synthetase beta chain [Salmo salar]	26841	6.6	Tentative 1 significant peptide	0.18	1			x
57	0.75	00003135|UI-S-GB1-aah-e-17-0-UI.s1	phosphoglucomutase 1 [Xenopus laevis]	28443	55	Tentative 1 significant peptide	0.17	17	x
74	0.014	00003135|UI-S-GB1-aah-e-17-0-UI.s1	phosphoglucomutase 1 [Xenopus laevis]	28286	31.4		0.62	8			x
50	3.8	00013695|UI-S-GG1-abc-d-09-0-UI.s1	phosphoglucose isomerase [Amia calva]	24741	32.9	Tentative 1 significant peptide	0.2	8		x
45	11	00013695|UI-S-GG1-abc-d-09-0-UI.s1	phosphoglucose isomerase [Amia calva]	24741	9	Tentative 1 significant peptide	0.44	3			x
135	1.1e-08	00030409|UI-S-GS0-aci-c-11-0-UI.contig	phosphoglycerate mutase [Brachionus plicatilis]	41648	60.2	Tentative 1 significant peptide	0.39	0	x
34	130	00030409|UI-S-GS0-aci-c-11-0-UI.contig	phosphoglycerate mutase [Brachionus plicatilis]	41648	25.2	Tentative 1 significant peptide	0.12	9		x
101	2.5e-05	00030409|UI-S-GS0-aci-c-11-0-UI.contig	phosphoglycerate mutase [Brachionus plicatilis]	41648	21.1		0.39	7			x
144	1.4e-09	00031981|UI-S-GS1-acl-h-23-0-UI.s1	phosphoglycerate mutase [Brachionus plicatilis]	22355	73.7		0.5	15	x
91	0.00026	00020902|UI-S-GN1-abp-h-08-0-UI.s1	phosphoglyceromutase [Borrelia turicatae 91E135]	18156	80	Tentative 1 significant peptide	0.28	7	x
38	50	00003923|UI-S-GB1-aai-m-05-18-UI.r23	phosphohistidine phosphatase 1 [Xenopus laevis]	22501	57.4	Tentative 1 significant peptide	0.22	12	x
86	0.00085	00003923|UI-S-GB1-aai-m-05-18-UI.r23	phosphohistidine phosphatase 1 [Xenopus laevis]	22397	39.6		0.83	6			x
132	2e-08	00013796|UI-S-GG1-abc-g-05-18-UI.r23	phospholipid-hydroperoxide glutathione peroxidase [Rhipicephalus microplus]	28291	29.4		0.38	6			x
41	26	00019789|UI-S-GN1-abn-i-01-0-UI.s1	phosphoribosylamidoimidazole-succinocarboxamide synthase, putative [Ixodes scapularis]	26335	24.6		0.19	2			x
44	14	00018792|UI-S-GN0-abl-f-02-0-UI.s1	phosphoribosylaminoimidazole carboxylase, phosphoribosylaminoribosylaminoimidazole succinocarboxamide synthetase [Xenopus laevis]	25513	79.6		0.71	26	x
62	0.2	00039699|UI-S-GU0-adb-g-22-0-UI.s1	phosphoribosylaminoimidazole carboxylase, phosphoribosylaminoribosylaminoimidazole succinocarboxamide synthetase [Xenopus laevis]	26611	18.7		0.41	6			x
49	4.3	00021483|UI-S-GN1-abq-j-11-0-UI.contig	platelet-activating factor acetylhydrolase IB subunit beta [Gallus gallus]	43222	29.5	Tentative 1 significant peptide	0.11	6			x
21	2900	00051539|UI-S-HH0-ads-a-19-0-UI.contig	pol-like protein [Biomphalaria glabrata]	51212	60.5	Tentative 1 significant peptide	0.09	28	x
30	330	00028004|UI-S-GN1-acc-e-02-0-UI.s1	poly(p)/ATP NAD kinase, putative [Ixodes scapularis]	24892	21.9		0.2	6		x
112	2e-06	00000051|UI-S-GB0-aaa-c-07-18-UI.r23	predicted protein [Nematostella vectensis]	18684	34.1		1.63	5			x
53	1.6	00002570|UI-S-GB1-aag-c-08-0-UI.s1	predicted protein [Nematostella vectensis]	28908	73.6		0.37	22	x
27	640	00002570|UI-S-GB1-aag-c-08-0-UI.s1	predicted protein [Nematostella vectensis]	29888	24.9	Tentative 1 significant peptide	0.16	6		x
36	93	00002570|UI-S-GB1-aag-c-08-0-UI.s1	predicted protein [Nematostella vectensis]	26902	9.8	Tentative 1 significant peptide	0.18	2			x
101	2.8e-05	00003136|UI-S-GB1-aah-e-17-18-UI.r23	predicted protein [Nematostella vectensis]	24360	78.6		0.75	18	x
113	1.9e-06	00003136|UI-S-GB1-aah-e-17-18-UI.r23	predicted protein [Nematostella vectensis]	23922	30.9		0.46	7		x
36	82	00003136|UI-S-GB1-aah-e-17-18-UI.r23	predicted protein [Nematostella vectensis]	23922	7.7	Tentative 1 significant peptide	0.21	1			x
51	2.7	00005229|UI-S-GB1-aal-h-07-18-UI.r23	predicted protein [Nematostella vectensis]	20360	75.4	Tentative 1 significant peptide	0.25	16	x
115	1e-06	00006154|UI-S-GB1-aan-g-05-0-UI.contig	predicted protein [Nematostella vectensis]	35998	50.9		0.46	12	x
107	6.4e-06	00006154|UI-S-GB1-aan-g-05-0-UI.contig	predicted protein [Nematostella vectensis]	35998	50		0.66	8		x
151	2.8e-10	00006154|UI-S-GB1-aan-g-05-0-UI.contig	predicted protein [Nematostella vectensis]	35998	35.5		1.44	10			x
61	0.29	00007915|UI-S-GB1-aaq-o-19-0-UI.s1	predicted protein [Nematostella vectensis]	25486	23.2		0.19	3			x
62	0.21	00008663|UI-S-GG0-aas-j-14-18-UI.r23	predicted protein [Nematostella vectensis]	30534	62.7	Tentative 1 significant peptide	0.16	29	x
34	150	00009793|UI-S-GG1-aav-d-15-0-UI.s1	predicted protein [Nematostella vectensis]	30380	62.1	Tentative 1 significant peptide	0.16	24	x
92	0.00021	00012984|UI-S-GG1-aba-o-09-0-UI.s1	predicted protein [Nematostella vectensis]	26133	44.2		0.19	13	x
50	3.5	00015259|UI-S-GG1-abe-l-19-0-UI.contig	predicted protein [Nematostella vectensis]	35514	67.8	Tentative 1 significant peptide	0.14	21	x
53	1.8	00016870|UI-S-GG1-abh-e-13-18-UI.r23	predicted protein [Nematostella vectensis]	24702	31.6		0.2	6		x
57	0.62	00018395|UI-S-GN0-abk-g-19-18-UI.r23	predicted protein [Nematostella vectensis]	32516	53.6	Tentative 1 significant peptide	0.15	21	x
27	740	00020930|UI-S-GN1-abp-i-01-0-UI.s1	predicted protein [Nematostella vectensis]	27595	34.1		0.18	9		x
263	1.8e-21	00020930|UI-S-GN1-abp-i-01-0-UI.s1	predicted protein [Nematostella vectensis]	26209	50.4		3	7			x
1131	2.8e-108	00022821|UI-S-GN1-abt-a-09-0-UI.s1	predicted protein [Nematostella vectensis]	26804	77.3		9.79	33	x
341	2.5e-29	00022821|UI-S-GN1-abt-a-09-0-UI.s1	predicted protein [Nematostella vectensis]	26804	38.9		1.34	16		x
126	8.9e-08	00022821|UI-S-GN1-abt-a-09-0-UI.s1	predicted protein [Nematostella vectensis]	26804	46.6		1.34	8			x
37	72	00025263|UI-S-GN1-abx-d-12-18-UI.r23	predicted protein [Nematostella vectensis]	27923	77.4	Tentative 1 significant peptide	0.18	20	x
53	1.6	00026363|UI-S-GN1-abz-d-15-18-UI.r23	predicted protein [Nematostella vectensis]	25920	56.9	Tentative 1 significant peptide	0.42	10	x
77	0.0061	00026692|UI-S-GN1-abz-n-16-0-UI.s1	predicted protein [Nematostella vectensis]	25364	36.7	Tentative 1 significant peptide	0.2	6		x
47	6.4	00028704|UI-S-GS0-acd-l-22-0-UI.contig	predicted protein [Nematostella vectensis]	35296	15.5	Tentative 1 significant peptide	0.14	4			x
341	2.5e-29	00029097|UI-S-GS0-ace-l-12-0-UI.s1	predicted protein [Nematostella vectensis]	22002	34		1.8	2		x
33	180	00032495|UI-S-GS1-acm-h-12-0-UI.s1	predicted protein [Nematostella vectensis]	26787	40.9	Tentative 1 significant peptide	0.19	8		x
41	26	00032993|UI-S-GS1-acn-g-05-0-UI.s1	predicted protein [Nematostella vectensis]	26284	12.9	Tentative 1 significant peptide	0.19	4			x
54	1.3	00036570|UI-S-GS1-acu-j-21-0-UI.contig	predicted protein [Nematostella vectensis]	34512	65.2	Tentative 1 significant peptide	0.14	26	x
41	25	00038556|UI-S-GU0-acy-m-02-0-UI.contig	predicted protein [Nematostella vectensis]	44144	67.6		0.11	30	x
77	0.0061	00038556|UI-S-GU0-acy-m-02-0-UI.contig	predicted protein [Nematostella vectensis]	44144	21.4		0.11	4		x
81	0.0025	00038556|UI-S-GU0-acy-m-02-0-UI.contig	predicted protein [Nematostella vectensis]	44144	21.7		0.37	7			x
55	0.98	00038577|UI-S-GU0-acy-m-20-0-UI.s1	predicted protein [Nematostella vectensis]	23612	67.8		0.47	17	x
105	1.1e-05	00039921|UI-S-GU0-adb-o-02-0-UI.contig	predicted protein [Nematostella vectensis]	43668	72.8		0.52	11	x
117	6.5e-07	00043339|UI-S-GU0-adr-b-20-0-UI.contig	predicted protein [Nematostella vectensis]	36486	46		0.28	18	x
59	0.41	00043339|UI-S-GU0-adr-b-20-0-UI.contig	predicted protein [Nematostella vectensis]	36486	20.4		0.13	6			x
43	18	00045791|UI-S-GU1-aee-g-07-18-UI.r23	predicted protein [Nematostella vectensis]	21055	41.1	Tentative 1 significant peptide	0.24	4			x
81	0.0027	00047350|UI-S-GU1-aeg-p-07-0-UI.contig	predicted protein [Nematostella vectensis]	50640	14.8	Tentative 1 significant peptide	0.1	5			x
106	8.4e-06	00054055|UI-S-HH0-adw-a-06-0-UI.contig	predicted protein [Nematostella vectensis]	36059	56	Tentative 1 significant peptide	0.14	23	x
37	67	00043961|UI-S-GU1-aeb-g-23-18-UI.r23	predicted protein [Populus trichocarpa]	28261	56.8	Tentative 1 significant peptide	0.17	18	x
86	0.0008	00043961|UI-S-GU1-aeb-g-23-18-UI.r23	predicted protein [Populus trichocarpa]	28261	31.2		0.62	10		x
460	3.8e-41	00043961|UI-S-GU1-aeb-g-23-18-UI.r23	predicted protein [Populus trichocarpa]	28261	43.6		4.86	14			x
13	16000	00034360|UI-S-GS1-acp-o-21-0-UI.s1	predicted protein [Thalassiosira pseudonana CCMP1335]	25845	34.7		0.19	4		x
42	24	00017756|UI-S-GN0-abi-o-23-18-UI.r23	predicted protein [Trichoplax adhaerens]	23471	21.1		0.21	6		x
35	100	00052125|UI-S-HH0-adt-a-03-0-UI.s1	predicted protein [Trichoplax adhaerens]	23800	73.3		0.21	19	x
108	5.3e-06	00014473|UI-S-GG1-abd-i-10-0-UI.s1	PREDICTED: 14-3-3 protein theta-like [Ailuropoda melanoleuca]	27809	17.9	Tentative 1 significant peptide	0.18	2			x
139	4.1e-09	00013449|UI-S-GG1-abb-m-22-0-UI.contig	PREDICTED: 4-hydroxyphenylpyruvate dioxygenase-like [Saccoglossus kowalevskii]	41741	60.1		0.25	37	x
113	1.7e-06	00013449|UI-S-GG1-abb-m-22-0-UI.contig	PREDICTED: 4-hydroxyphenylpyruvate dioxygenase-like [Saccoglossus kowalevskii]	42356	30.3		0.38	8			x
112	2.3e-06	00032741|UI-S-GS1-acm-o-19-0-UI.s1	PREDICTED: actin, cytoplasmic 2-like isoform 2 [Callithrix jacchus]	29503	46.8		0.85	5			x
144	1.5e-09	00032262|UI-S-GS1-acm-a-19-0-UI.contig	PREDICTED: acyl-Coenzyme A dehydrogenase, very long chain-like [Saccoglossus kowalevskii]	39295	48.9	Tentative 1 significant peptide	0.26	16	x
114	1.4e-06	00046227|UI-S-GU1-aef-c-01-0-UI.contig	PREDICTED: adenosine deaminase-like [Saccoglossus kowalevskii]	34880	66.3		0.48	13	x
34	130	00046227|UI-S-GU1-aef-c-01-0-UI.contig	PREDICTED: adenosine deaminase-like [Saccoglossus kowalevskii]	34880	10.2	Tentative 1 significant peptide	0.14	3			x
46	9.2	00056024|UI-S-HH0-adz-e-08-0-UI.contig	PREDICTED: AGAP010217-PA-like [Saccoglossus kowalevskii]	45121	64.9	Tentative 1 significant peptide	0.11	28	x
111	3e-06	00033541|UI-S-GS1-aco-g-12-18-UI.r23	PREDICTED: aldehyde dehydrogenase 1 family, member L1-like [Saccoglossus kowalevskii]	24618	76.3		0.74	19	x
32	190	00033541|UI-S-GS1-aco-g-12-18-UI.r23	PREDICTED: aldehyde dehydrogenase 1 family, member L1-like [Saccoglossus kowalevskii]	24618	61	Tentative 1 significant peptide	0.2	12		x
137	7.5e-09	00033541|UI-S-GS1-aco-g-12-18-UI.r23	PREDICTED: aldehyde dehydrogenase 1 family, member L1-like [Saccoglossus kowalevskii]	24618	53.1		1.51	8			x
926	8.4e-88	00010036|UI-S-GG1-aav-k-16-0-UI.s1	PREDICTED: Alk-like [Danio rerio]	22676	74.6		12.45	11	x
1252	2.2e-120	00042525|UI-S-GU0-adp-d-13-0-UI.contig	PREDICTED: Alk-like [Danio rerio]	42169	63.4		3.11	16	x
123	1.6e-07	00042525|UI-S-GU0-adp-d-13-0-UI.contig	PREDICTED: Alk-like [Danio rerio]	44727	28.4		0.67	8		x
59	0.42	00049616|UI-S-HH0-adg-n-20-18-UI.r23	PREDICTED: APAF1 interacting protein [Oryctolagus cuniculus]	25561	33.8	Tentative 1 significant peptide	0.43	10	x
43	16	00013764|UI-S-GG1-abc-f-13-0-UI.contig	PREDICTED: aspartylglucosaminidase-like [Saccoglossus kowalevskii]	45774	69.3	Tentative 1 significant peptide	0.11	35	x
17	6100	00023714|UI-S-GN1-abu-h-20-0-UI.s1	PREDICTED: ATP-dependent DNA helicase II-like [Danio rerio]	27551	27.1		0.18	10		x
147	7.6e-10	00018636|UI-S-GN0-abk-p-09-0-UI.contig	PREDICTED: biliverdin reductase A [Taeniopygia guttata]	39475	51.6	Tentative 1 significant peptide	1.25	18	x
36	81	00018636|UI-S-GN0-abk-p-09-0-UI.contig	PREDICTED: biliverdin reductase A [Taeniopygia guttata]	41602	13.7	Tentative 1 significant peptide	0.12	5		x
113	1.6e-06	00018636|UI-S-GN0-abk-p-09-0-UI.contig	PREDICTED: biliverdin reductase A [Taeniopygia guttata]	41602	17.2		0.25	5			x
21	2500	00053705|UI-S-HH0-adv-h-16-0-UI.contig	PREDICTED: bullous pemphigoid antigen 1, isoforms 6/9/10-like [Macaca mulatta]	45287	56.4	Tentative 1 significant peptide	0.11	25	x
245	1e-19	00039244|UI-S-GU0-ada-e-11-0-UI.s1	PREDICTED: calmodulin-like 3-like [Oryctolagus cuniculus]	26150	58.4		1	17	x
312	2.1e-26	00039244|UI-S-GU0-ada-e-11-0-UI.s1	PREDICTED: calmodulin-like 3-like [Oryctolagus cuniculus]	26150	44.6		3	18			x
83	0.0019	00004205|UI-S-GB1-aaj-e-20-18-UI.r23	PREDICTED: CG12030-like [Saccoglossus kowalevskii]	28774	68.2		0.17	14	x
22	1900	00029015|UI-S-GS0-ace-i-06-0-UI.s1	PREDICTED: CG12241-like [Saccoglossus kowalevskii]	25632	33.9	Tentative 1 significant peptide	0.19	7	x
58	0.56	00024970|UI-S-GN1-abw-l-01-0-UI.contig	PREDICTED: CG6359-like isoform 1 [Saccoglossus kowalevskii]	39192	44.4		0.26	26	x
32	230	00017388|UI-S-GN0-abi-c-20-0-UI.s1	PREDICTED: CG6415-like [Saccoglossus kowalevskii]	27225	36.5	Tentative 1 significant peptide	0.18	8		x
32	230	00031972|UI-S-GS1-acl-h-14-0-UI.s1	PREDICTED: CG6415-like [Saccoglossus kowalevskii]	25796	38.3		0.19	1		x
25	1200	00041523|UI-S-GU0-adm-j-13-0-UI.s1	PREDICTED: clathrin, light polypeptide A-like [Saccoglossus kowalevskii]	24731	50.9	Tentative 1 significant peptide	0.2	6	x
25	1100	00014913|UI-S-GG1-abe-d-01-0-UI.contig	PREDICTED: coiled-coil domain containing 115-like [Saccoglossus kowalevskii]	33731	24.8	Tentative 1 significant peptide	0.14	10		x
28	530	00013757|UI-S-GG1-abc-f-09-0-UI.s1	PREDICTED: component of oligomeric golgi complex 6-like, partial [Saccoglossus kowalevskii]	23988	69.4		0.21	21	x
80	0.0032	00017525|UI-S-GN0-abi-h-18-0-UI.s1	PREDICTED: dipeptidyl peptidase III-like [Saccoglossus kowalevskii]	24475	12.7		0.2	1			x
49	4.4	00045666|UI-S-GU1-aee-d-03-0-UI.contig	PREDICTED: dipeptidyl peptidase III-like [Saccoglossus kowalevskii]	37852	68.2		0.13	29	x
47	6.7	00045666|UI-S-GU1-aee-d-03-0-UI.contig	PREDICTED: dipeptidyl peptidase III-like [Saccoglossus kowalevskii]	40867	21.3		0.12	9		x
80	0.0032	00045666|UI-S-GU1-aee-d-03-0-UI.contig	PREDICTED: dipeptidyl peptidase III-like [Saccoglossus kowalevskii]	40867	13.3	Tentative 1 significant peptide	0.12	5			x
66	0.079	00057043|UI-S-HH0-aea-o-14-18-UI.r23	PREDICTED: ectonucleotide pyrophosphatase/phosphodiesterase 3 [Equus caballus]	25814	63.8	Tentative 1 significant peptide	0.69	22	x
22	2000	00048776|UI-S-HH0-adf-i-23-0-UI.contig	PREDICTED: electron transfer flavoprotein, alpha polypeptide-like isoform 2 [Saccoglossus kowalevskii]	40952	43.8	Tentative 1 significant peptide	0.12	15	x
41	25	00045644|UI-S-GU1-aee-c-14-0-UI.s1	PREDICTED: eukaryotic translation initiation factor 4 gamma 2-like [Ailuropoda melanoleuca]	26623	38.2		0.19	10		x
78	0.0052	00004519|UI-S-GB1-aaj-o-17-18-UI.r23	PREDICTED: Fatty acid synthase-like [Saccoglossus kowalevskii]	15407	27.7	Tentative 1 significant peptide	1.38	3			x
19	4100	00012264|UI-S-GG1-aaz-j-14-18-UI.r23	PREDICTED: filamin A, alpha (actin binding protein 280)-like [Saccoglossus kowalevskii]	23570	17.9		0.21	6		x
123	1.7e-07	00025673|UI-S-GN1-abx-p-13-0-UI.contig	PREDICTED: filamin A, alpha (actin binding protein 280)-like [Saccoglossus kowalevskii]	48513	54.5		0.46	1	x
76	0.0085	00025673|UI-S-GN1-abx-p-13-0-UI.contig	PREDICTED: filamin A, alpha (actin binding protein 280)-like [Saccoglossus kowalevskii]	50193	39		0.32	13		x
146	9.6e-10	00025673|UI-S-GN1-abx-p-13-0-UI.contig	PREDICTED: filamin A, alpha (actin binding protein 280)-like [Saccoglossus kowalevskii]	50767	38.5		0.89	15			x
62	0.2	00010546|UI-S-GG1-aaw-i-19-0-UI.s1	PREDICTED: fructose-1,6-bisphosphatase 1-like [Xenopus (Silurana) tropicalis]	24005	78.3		0.46	17	x
78	0.0056	00006042|UI-S-GB1-aan-c-16-0-UI.s1	PREDICTED: geranylgeranyl diphosphate synthase 1-like [Saccoglossus kowalevskii]	26077	46.9	Tentative 1 significant peptide	0.19	10	x
45	12	00006042|UI-S-GB1-aan-c-16-0-UI.s1	PREDICTED: geranylgeranyl diphosphate synthase 1-like [Saccoglossus kowalevskii]	26077	23.7	Tentative 1 significant peptide	0.19	5			x
78	0.0056	00019995|UI-S-GN1-abn-n-14-0-UI.contig	PREDICTED: glutathione-S-transferase omega 1-like [Saccoglossus kowalevskii]	31570	12.8		0.34	4			x
21	2800	00030683|UI-S-GS0-aci-o-06-0-UI.s1	PREDICTED: glycosyltransferase 8 domain containing 1-like [Saccoglossus kowalevskii]	27434	60.7	Tentative 1 significant peptide	0.18	17	x
22	2400	00048718|UI-S-HH0-adf-h-11-0-UI.s1	PREDICTED: glypican 6 [Taeniopygia guttata]	30311	72.2	Tentative 1 significant peptide	0.16	23	x
44	12	00029482|UI-S-GS0-acf-l-08-0-UI.contig	PREDICTED: GTP-binding protein SAR1B, putative-like [Saccoglossus kowalevskii]	27076	61.3	Tentative 1 significant peptide	0.18	20	x
22	2000	00006111|UI-S-GB1-aan-e-20-0-UI.s1	PREDICTED: hedgehog acyltransferase [Oryctolagus cuniculus]	27382	30	Tentative 1 significant peptide	0.18	5		x
78	0.0059	00018935|UI-S-GN0-abl-k-19-18-UI.r23	PREDICTED: heterogeneous nuclear ribonucleoprotein A1-like [Saccoglossus kowalevskii]	27665	58.3	Tentative 1 significant peptide	0.64	17	x
45	12	00018935|UI-S-GN0-abl-k-19-18-UI.r23	PREDICTED: heterogeneous nuclear ribonucleoprotein A1-like [Saccoglossus kowalevskii]	27665	42.9	Tentative 1 significant peptide	0.18	10		x
80	0.0034	00018389|UI-S-GN0-abk-g-14-0-UI.s1	PREDICTED: heterogeneous nuclear ribonucleoprotein D-like [Saccoglossus kowalevskii]	28134	73.9	Tentative 1 significant peptide	0.18	26	x
46	8.5	00026452|UI-S-GN1-abz-g-08-0-UI.s1	PREDICTED: histone H1-like [Saccoglossus kowalevskii]	27498	43.4	Tentative 1 significant peptide	0.18	12	x
57	0.7	00055867|UI-S-HH0-adz-a-11-0-UI.contig	PREDICTED: histone H1-like [Saccoglossus kowalevskii]	31061	49	Tentative 1 significant peptide	0.34	5	x
128	5.3e-08	00049560|UI-S-HH0-adg-m-14-0-UI.contig	PREDICTED: histone H4-like [Ailuropoda melanoleuca]	25434	55		1.04	11	x
110	3.2e-06	00049560|UI-S-HH0-adg-m-14-0-UI.contig	PREDICTED: histone H4-like [Ailuropoda melanoleuca]	24581	28.2		0.74	9		x
36	83	00049560|UI-S-HH0-adg-m-14-0-UI.contig	PREDICTED: histone H4-like [Ailuropoda melanoleuca]	25434	13.2	Tentative 1 significant peptide	0.2	4			x
16	7900	00029822|UI-S-GS0-acg-i-19-18-UI.r23	PREDICTED: huntingtin [Saccoglossus kowalevskii]	26318	31.5		0.19	7		x
26	910	00018126|UI-S-GN0-abj-n-04-18-UI.r23	PREDICTED: hypothetical protein [Gallus gallus]	25071	33.6	Tentative 1 significant peptide	0.2	7	x
45	9.9	00019910|UI-S-GN1-abn-l-09-0-UI.contig	PREDICTED: hypothetical protein [Gallus gallus]	51481	48.6		0.09	20	x
65	0.11	00022480|UI-S-GN1-abs-g-14-0-UI.contig	PREDICTED: hypothetical protein [Gallus gallus]	51451	73.5		0.31	33	x
56	0.96	00022480|UI-S-GN1-abs-g-14-0-UI.contig	PREDICTED: hypothetical protein [Gallus gallus]	51451	32.3		0.31	14		x
246	9e-20	00022480|UI-S-GN1-abs-g-14-0-UI.contig	PREDICTED: hypothetical protein [Gallus gallus]	51451	40.2		1.67	16			x
21	2700	00055043|UI-S-HH0-adx-k-08-0-UI.contig	PREDICTED: hypothetical protein [Hydra magnipapillata]	33424	80	Tentative 1 significant peptide	0.15	9	x
28	590	00047854|UI-S-HH0-ade-a-06-18-UI.r23	PREDICTED: hypothetical protein [Monodelphis domestica]	25598	49.6	Tentative 1 significant peptide	0.19	15	x
75	0.01	00001555|UI-S-GB0-aad-p-08-0-UI.s1	PREDICTED: hypothetical protein [Nasonia vitripennis]	26149	74.2		0.68	17	x
102	2.1e-05	00030615|UI-S-GS0-aci-l-04-18-UI.r23	PREDICTED: hypothetical protein [Ornithorhynchus anatinus]	25220	50	Tentative 1 significant peptide	0.43	9	x
117	6.4e-07	00030615|UI-S-GS0-aci-l-04-18-UI.r23	PREDICTED: hypothetical protein [Ornithorhynchus anatinus]	25362	42.1		0.71	7		x
316	9.6e-27	00030615|UI-S-GS0-aci-l-04-18-UI.r23	PREDICTED: hypothetical protein [Ornithorhynchus anatinus]	25362	60.1		2.51	11			x
32	240	00036267|UI-S-GS1-act-o-20-0-UI.s1	PREDICTED: hypothetical protein [Ornithorhynchus anatinus]	27049	62.5	Tentative 1 significant peptide	0.18	19	x
29	390	00000433|UI-S-GB0-aab-c-15-0-UI.contig	PREDICTED: hypothetical protein [Saccoglossus kowalevskii]	43497	64.6		0.11	39	x
41	30	00004183|UI-S-GB1-aaj-e-05-0-UI.s1	PREDICTED: hypothetical protein [Saccoglossus kowalevskii]	27678	54.6	Tentative 1 significant peptide	0.18	11	x
39	40	00004526|UI-S-GB1-aaj-o-23-0-UI.contig	PREDICTED: hypothetical protein [Saccoglossus kowalevskii]	46565	56.2	Tentative 1 significant peptide	0.1	31	x
21	2900	00020315|UI-S-GN1-abo-g-07-0-UI.contig	PREDICTED: hypothetical protein [Saccoglossus kowalevskii]	34047	56.3	Tentative 1 significant peptide	0.14	20	x
50	3.5	00023356|UI-S-GN1-abt-o-08-0-UI.contig	PREDICTED: hypothetical protein [Saccoglossus kowalevskii]	47152	19.9	Tentative 1 significant peptide	0.1	6			x
31	270	00025863|UI-S-GN1-aby-e-21-0-UI.s1	PREDICTED: hypothetical protein [Saccoglossus kowalevskii]	26370	58.7	Tentative 1 significant peptide	0.19	19	x
52	2	00041557|UI-S-GU0-adm-l-08-18-UI.r23	PREDICTED: hypothetical protein [Saccoglossus kowalevskii]	29385	61	Tentative 1 significant peptide	0.17	14	x
74	0.013	00041557|UI-S-GU0-adm-l-08-18-UI.r23	PREDICTED: hypothetical protein [Saccoglossus kowalevskii]	29385	18.1		0.36	4			x
30	330	00042510|UI-S-GU0-adp-d-01-0-UI.contig	PREDICTED: hypothetical protein [Saccoglossus kowalevskii]	42264	46.5		0.11	14		x
21	2900	00044951|UI-S-GU1-aed-a-22-0-UI.contig	PREDICTED: hypothetical protein [Saccoglossus kowalevskii]	34759	53	Tentative 1 significant peptide	0.14	21	x
143	1.5e-09	00001563|UI-S-GB0-aad-p-21-0-UI.s1	PREDICTED: hypothetical protein [Strongylocentrotus purpuratus]	28085	32.4		0.63	6			x
26	900	00025729|UI-S-GN1-aby-b-02-0-UI.contig	PREDICTED: hypothetical protein [Strongylocentrotus purpuratus]	45393	65.4	Tentative 1 significant peptide	0.22	15	x
117	6.8e-07	00035091|UI-S-GS1-acr-i-22-0-UI.s1	PREDICTED: hypothetical protein [Strongylocentrotus purpuratus]	26784	52.1		0.66	16	x
113	1.8e-06	00035091|UI-S-GS1-acr-i-22-0-UI.s1	PREDICTED: hypothetical protein [Strongylocentrotus purpuratus]	26784	29.6		0.66	8		x
37	61	00039136|UI-S-GU0-ada-a-07-0-UI.contig	PREDICTED: hypothetical protein [Strongylocentrotus purpuratus]	40413	72.1	Tentative 1 significant peptide	0.12	15	x
210	3.1e-16	00047014|UI-S-GU1-aeg-h-04-0-UI.contig	PREDICTED: hypothetical protein [Strongylocentrotus purpuratus]	29621	57.8		1.16	23	x
76	0.0081	00047014|UI-S-GU1-aeg-h-04-0-UI.contig	PREDICTED: hypothetical protein [Strongylocentrotus purpuratus]	30047	51.1	Tentative 1 significant peptide	0.16	14		x
178	4.9e-13	00047014|UI-S-GU1-aeg-h-04-0-UI.contig	PREDICTED: hypothetical protein [Strongylocentrotus purpuratus]	30047	28.5		1.13	5			x
49	3.9	00028849|UI-S-GS0-ace-a-24-0-UI.s1	PREDICTED: hypothetical protein [Taeniopygia guttata]	20664	59.2		0.55	11	x
292	2.2e-24	00047343|UI-S-GU1-aeg-p-02-0-UI.s1	PREDICTED: hypothetical protein [Taeniopygia guttata]	26494	90.7		4.55	20	x
75	0.01	00047343|UI-S-GU1-aeg-p-02-0-UI.s1	PREDICTED: hypothetical protein [Taeniopygia guttata]	26494	50.8		0.67	13		x
70	0.038	00003078|UI-S-GB1-aah-c-18-0-UI.s1	PREDICTED: hypothetical protein isoform 1 [Nasonia vitripennis]	27580	80.3	Tentative 1 significant peptide	0.18	21	x
36	88	00043438|UI-S-GU0-adr-f-14-18-UI.r23	PREDICTED: hypothetical protein isoform 1 [Nasonia vitripennis]	26888	51.9		0.18	3		x
36	88	00053329|UI-S-HH0-adu-o-08-0-UI.s1	PREDICTED: hypothetical protein isoform 1 [Nasonia vitripennis]	23828	66.8		0.21	18		x
66	0.079	00004337|UI-S-GB1-aaj-i-17-18-UI.r23	PREDICTED: hypothetical protein LOC100437967 [Pongo abelii]	22953	19		0.48	5			x
25	980	00023234|UI-S-GN1-abt-l-04-0-UI.contig	PREDICTED: hypothetical protein XP_002345809, partial [Homo sapiens]	43525	24.4		0.11	10		x
22	2400	00017748|UI-S-GN0-abi-o-17-0-UI.s1	PREDICTED: hypothetical protein, partial [Strongylocentrotus purpuratus]	25248	30.2	Tentative 1 significant peptide	0.2	5		x
43	19	00003123|UI-S-GB1-aah-e-09-18-UI.r23	PREDICTED: karyopherin (importin) alpha 3-like [Oryctolagus cuniculus]	22713	65.5	Tentative 1 significant peptide	0.22	18	x
19	4600	00044408|UI-S-GU1-aec-c-19-0-UI.s1	PREDICTED: kyphoscoliosis peptidase-like [Ailuropoda melanoleuca]	27625	18.8		0.18	4			x
99	4.3e-05	00038321|UI-S-GU0-acy-d-14-0-UI.s1	PREDICTED: l-3-hydroxyacyl-coenzyme a dehydrogenase, short chain-like isoform 1 [Saccoglossus kowalevskii]	27574	25.6	Tentative 1 significant peptide	0.39	1			x
104	1.5e-05	00017002|UI-S-GG1-abh-i-02-0-UI.contig	PREDICTED: lethal giant larvae homolog 1-like [Saccoglossus kowalevskii]	51627	64	Tentative 1 significant peptide	0.09	35	x
60	0.31	00029055|UI-S-GS0-ace-j-19-0-UI.s1	PREDICTED: low density lipoprotein-related protein 1B [Oryctolagus cuniculus]	24259	67.1	Tentative 1 significant peptide	0.21	7	x
35	110	00038485|UI-S-GU0-acy-j-17-0-UI.s1	PREDICTED: LOW QUALITY PROTEIN: tubulin alpha-3C/D chain-like [Pongo abelii]	24670	42		0.2	7		x
60	0.36	00000542|UI-S-GB0-aab-h-07-18-UI.r23	PREDICTED: methylenetetrahydrofolate dehydrogenase 1-like [Saccoglossus kowalevskii]	17089	19	Tentative 1 significant peptide	0.3	3			x
29	430	00011925|UI-S-GG1-aay-p-18-0-UI.s1	PREDICTED: MGC83239 protein-like [Saccoglossus kowalevskii]	27194	13.4	Tentative 1 significant peptide	0.18	3			x
21	2400	00045623|UI-S-GU1-aee-b-21-0-UI.s1	PREDICTED: MICAL-like [Saccoglossus kowalevskii]	25910	57.8	Tentative 1 significant peptide	0.19	19	x
32	230	00007146|UI-S-GB1-aap-g-01-0-UI.s1	PREDICTED: mitochondrial aldehyde dehydrogenase 2-like [Saccoglossus kowalevskii]	27282	53.3	Tentative 1 significant peptide	0.18	4	x
122	2e-07	00056871|UI-S-HH0-aea-j-06-0-UI.s1	PREDICTED: mitochondrial aldehyde dehydrogenase 2-like [Saccoglossus kowalevskii]	25440	47.4		1.44	1			x
42	23	00029125|UI-S-GS0-ace-m-17-0-UI.contig	PREDICTED: mitogen-activated protein kinase-activated protein kinase 3-like [Saccoglossus kowalevskii]	44835	69.4	Tentative 1 significant peptide	0.11	33	x
50	3.8	00040737|UI-S-GU0-adk-l-09-0-UI.s1	PREDICTED: multifunctional protein ADE2-like isoform 2 [Ailuropoda melanoleuca]	27554	29.1	Tentative 1 significant peptide	0.39	2			x
123	1.9e-07	00052670|UI-S-HH0-adt-n-01-0-UI.s1	PREDICTED: myosin-1-like isoform 1 [Pongo abelii]	25450	74	Tentative 1 significant peptide	1.04	13	x
15	11000	00024067|UI-S-GN1-abv-b-13-0-UI.contig	PREDICTED: oocyte zinc finger protein XlCOF7.1-like, partial [Xenopus (Silurana) tropicalis]	48622	31.8		0.1	16		x
15	11000	00024069|UI-S-GN1-abv-b-13-18-UI.r23	PREDICTED: oocyte zinc finger protein XlCOF7.1-like, partial [Xenopus (Silurana) tropicalis]	28792	39.4		0.17	2		x
45	11	00044839|UI-S-GU1-aec-o-03-0-UI.s1	PREDICTED: peptidylprolyl isomerase E-like [Saccoglossus kowalevskii]	26294	67.7	Tentative 1 significant peptide	0.19	17	x
81	0.003	00033190|UI-S-GS1-acn-l-20-0-UI.s1	PREDICTED: phosphoribosylglycinamide formyltransferase, phosphoribosylglycinamide synthetase, phosphoribosylaminoimidazole synthetase-like [Saccoglossus kowalevskii]	22422	23.3	Tentative 1 significant peptide	0.22	3			x
73	0.017	00041521|UI-S-GU0-adm-j-11-18-UI.r23	PREDICTED: phosphoribosylglycinamide formyltransferase, phosphoribosylglycinamide synthetase, phosphoribosylaminoimidazole synthetase-like [Saccoglossus kowalevskii]	25600	58.9	Tentative 1 significant peptide	0.43	21	x
117	6.2e-07	00055375|UI-S-HH0-ady-d-11-0-UI.contig	PREDICTED: phosphoribosylglycinamide formyltransferase, phosphoribosylglycinamide synthetase, phosphoribosylaminoimidazole synthetase-like [Saccoglossus kowalevskii]	32909	50.5		0.32	1	x
37	75	00055375|UI-S-HH0-ady-d-11-0-UI.contig	PREDICTED: phosphoribosylglycinamide formyltransferase, phosphoribosylglycinamide synthetase, phosphoribosylaminoimidazole synthetase-like [Saccoglossus kowalevskii]	30816	14.2		0.16	5		x
77	0.0071	00019309|UI-S-GN0-abm-j-01-0-UI.contig	PREDICTED: potassium voltage-gated channel, shaker-related subfamily, beta member 2-like [Saccoglossus kowalevskii]	47242	18.4		0.47	2			x
53	1.8	00002210|UI-S-GB1-aaf-g-10-18-UI.r23	PREDICTED: predicted protein-like [Saccoglossus kowalevskii]	23221	71	Tentative 1 significant peptide	0.22	14	x
41	27	00021734|UI-S-GN1-abr-a-23-0-UI.s1	PREDICTED: predicted protein-like [Saccoglossus kowalevskii]	29747	63.6	Tentative 1 significant peptide	0.36	21	x
27	670	00023647|UI-S-GN1-abu-g-07-0-UI.contig	PREDICTED: predicted protein-like [Saccoglossus kowalevskii]	37964	52.6	Tentative 1 significant peptide	0.13	15	x
51	3	00023868|UI-S-GN1-abu-l-21-18-UI.r23	PREDICTED: predicted protein-like [Saccoglossus kowalevskii]	26578	58.1		0.19	3		x
125	1.2e-07	00023917|UI-S-GN1-abu-n-12-0-UI.s1	PREDICTED: predicted protein-like [Saccoglossus kowalevskii]	25663	73.6		0.7	14	x
48	5	00023917|UI-S-GN1-abu-n-12-0-UI.s1	PREDICTED: predicted protein-like [Saccoglossus kowalevskii]	25513	36.8		0.43	8		x
34	130	00039488|UI-S-GU0-ada-o-19-0-UI.s1	PREDICTED: predicted protein-like [Saccoglossus kowalevskii]	27733	37.5	Tentative 1 significant peptide	0.18	14		x
84	0.0014	00044556|UI-S-GU1-aec-g-20-18-UI.r23	PREDICTED: predicted protein-like [Saccoglossus kowalevskii]	23217	35.3	Tentative 1 significant peptide	0.22	4			x
115	1.2e-06	00045091|UI-S-GU1-aed-e-15-0-UI.contig	PREDICTED: predicted protein-like [Saccoglossus kowalevskii]	44872	75.3		0.85	12	x
51	3	00045091|UI-S-GU1-aed-e-15-0-UI.contig	PREDICTED: predicted protein-like [Saccoglossus kowalevskii]	44872	28.2	Tentative 1 significant peptide	0.11	12		x
57	0.75	00049116|UI-S-HH0-adg-b-02-0-UI.contig	PREDICTED: predicted protein-like [Saccoglossus kowalevskii]	35583	5.1	Tentative 1 significant peptide	0.14	1			x
40	32	00006415|UI-S-GB1-aan-n-21-0-UI.contig	PREDICTED: predicted protein-like, partial [Saccoglossus kowalevskii]	44197	60.5	Tentative 1 significant peptide	0.11	31	x
124	1.5e-07	00002369|UI-S-GB1-aaf-l-15-0-UI.s1	PREDICTED: probable 10-formyltetrahydrofolate dehydrogenase ALDH1L2 [Xenopus (Silurana) tropicalis]	29501	50.4		2.44	8			x
70	0.036	00024604|UI-S-GN1-abw-a-14-0-UI.contig	PREDICTED: programmed cell death 8 [Taeniopygia guttata]	45866	55.2		0.11	25	x
44	15	00033239|UI-S-GS1-acn-n-07-0-UI.s1	PREDICTED: proteasome 26S non-ATPase subunit 2-like [Saccoglossus kowalevskii]	20936	32.3		0.54	3			x
76	0.0087	00034236|UI-S-GS1-acp-l-08-0-UI.contig	PREDICTED: proteasome alpha 2 subunit-like isoform 1 [Saccoglossus kowalevskii]	31717	62.8	Tentative 1 significant peptide	0.15	15	x
31	280	00014568|UI-S-GG1-abd-k-20-0-UI.contig	PREDICTED: proteasome beta 5 subunit-like [Saccoglossus kowalevskii]	34630	65.6	Tentative 1 significant peptide	0.14	23	x
35	100	00050680|UI-S-HH0-adi-h-04-0-UI.contig	PREDICTED: proteasome subunit alpha type-1-like isoform 2 [Callithrix jacchus]	40814	65.3		0.12	4	x
31	240	00024311|UI-S-GN1-abv-i-05-0-UI.s1	PREDICTED: protein DJ-1-like isoform 1 [Saccoglossus kowalevskii]	28423	48.3		0.38	18	x
63	0.19	00024311|UI-S-GN1-abv-i-05-0-UI.s1	PREDICTED: protein DJ-1-like isoform 1 [Saccoglossus kowalevskii]	28423	12.8	Tentative 1 significant peptide	0.17	2			x
128	5.3e-08	00001840|UI-S-GB1-aae-j-14-0-UI.s1	PREDICTED: protein phosphatase 1, catalytic subunit, gamma-like isoform 3 [Saccoglossus kowalevskii]	24484	58.8		0.45	14	x
56	0.96	00034121|UI-S-GS1-acp-h-13-0-UI.contig	PREDICTED: quinoid dihydropteridine reductase-like [Saccoglossus kowalevskii]	31498	55.2	Tentative 1 significant peptide	0.16	19	x
87	0.00071	00000431|UI-S-GB0-aab-c-11-18-UI.r23	PREDICTED: radixin, partial [Xenopus (Silurana) tropicalis]	16242	90.4		2.02	15	x
79	0.0042	00000431|UI-S-GB0-aab-c-11-18-UI.r23	PREDICTED: radixin, partial [Xenopus (Silurana) tropicalis]	16242	54.1		2.02	11		x
68	0.053	00000431|UI-S-GB0-aab-c-11-18-UI.r23	PREDICTED: radixin, partial [Xenopus (Silurana) tropicalis]	16242	26.7		1.29	5			x
89	0.00043	00047619|UI-S-HH0-add-h-24-0-UI.s1	PREDICTED: ras homolog gene family, member A-like isoform 2 [Saccoglossus kowalevskii]	25973	54.2	Tentative 1 significant peptide	0.42	18	x
22	1900	00035787|UI-S-GS1-acs-n-10-18-UI.r23	PREDICTED: RB1-inducible coiled-coil protein 1 [Xenopus (Silurana) tropicalis]	24740	36.4		0.2	2		x
61	0.29	00018280|UI-S-GN0-abk-c-19-0-UI.contig	PREDICTED: ribosomal protein P0-like [Saccoglossus kowalevskii]	39581	43.2	Tentative 1 significant peptide	0.12	15	x
46	7.9	00018280|UI-S-GN0-abk-c-19-0-UI.contig	PREDICTED: ribosomal protein P0-like [Saccoglossus kowalevskii]	39581	35.5	Tentative 1 significant peptide	0.12	11		x
40	36	00042210|UI-S-GU0-ado-h-24-0-UI.s1	PREDICTED: ribosomal protein S3-like [Saccoglossus kowalevskii]	17454	48.4		0.67	2		x
44	13	00010760|UI-S-GG1-aaw-o-20-0-UI.contig	PREDICTED: Rpn12-like [Saccoglossus kowalevskii]	32790	65.3		0.32	18	x
41	28	00024672|UI-S-GN1-abw-c-11-0-UI.contig	PREDICTED: secretory carrier membrane protein 1-like [Saccoglossus kowalevskii]	45861	21.7	Tentative 1 significant peptide	0.11	7		x
38	61	00039980|UI-S-GU0-adb-p-24-18-UI.r23	PREDICTED: serine proteinase inhibitor, clade B, member 4 (predicted)-like isoform 2 [Oryctolagus cuniculus]	20245	74	Tentative 1 significant peptide	0.25	20	x
36	78	00002571|UI-S-GB1-aag-c-08-18-UI.r23	PREDICTED: similar to acetyl-CoA synthetase 2 [Strongylocentrotus purpuratus]	21176	62		0.24	10	x
17	6200	00034706|UI-S-GS1-acq-l-21-18-UI.r23	PREDICTED: similar to acetyl-CoA synthetase 2 [Strongylocentrotus purpuratus]	27724	15.4		0.18	4			x
100	3.5e-05	00007327|UI-S-GB1-aap-l-15-0-UI.s1	PREDICTED: similar to Acetyl-Coenzyme A acyltransferase 2 (mitochondrial 3-oxoacyl-Coenzyme A thiolase) [Monodelphis domestica]	27406	63.7		0.39	16	x
37	74	00009844|UI-S-GG1-aav-f-07-0-UI.contig	PREDICTED: similar to aconitase, mitochondrial [Nasonia vitripennis]	30612	70.3	Tentative 1 significant peptide	0.16	24	x
58	0.49	00009844|UI-S-GG1-aav-f-07-0-UI.contig	PREDICTED: similar to aconitase, mitochondrial [Nasonia vitripennis]	30612	7.9	Tentative 1 significant peptide	0.16	3			x
88	0.00059	00000617|UI-S-GB0-aab-k-22-18-UI.r23	PREDICTED: similar to adenosylhomocysteinase [Strongylocentrotus purpuratus]	25714	48.7		0.7	13	x
119	4.2e-07	00000617|UI-S-GB0-aab-k-22-18-UI.r23	PREDICTED: similar to adenosylhomocysteinase [Strongylocentrotus purpuratus]	25714	31.9		0.42	9		x
79	0.004	00000617|UI-S-GB0-aab-k-22-18-UI.r23	PREDICTED: similar to adenosylhomocysteinase [Strongylocentrotus purpuratus]	25714	36.6		0.7	7			x
154	1.4e-10	00029364|UI-S-GS0-acf-g-08-0-UI.s1	PREDICTED: similar to AGAP003398-PA [Tribolium castaneum]	25734	30.1		0.42	6			x
42	24	00038669|UI-S-GU0-acz-a-05-0-UI.contig	PREDICTED: similar to AGAP011535-PA [Tribolium castaneum]	39135	54.6	Tentative 1 significant peptide	0.12	19	x
109	4.4e-06	00001557|UI-S-GB0-aad-p-12-0-UI.s1	PREDICTED: similar to alcohol dehydrogenase [Nasonia vitripennis]	27705	34.6		0.64	1			x
32	210	00022481|UI-S-GN1-abs-g-14-0-UI.s1	PREDICTED: similar to aldehyde dehydrogenase 1A2 isoform 2 [Strongylocentrotus purpuratus]	30127	42.7	Tentative 1 significant peptide	0.16	1		x
76	0.0088	00006761|UI-S-GB1-aao-j-14-18-UI.r23	PREDICTED: similar to Alkaline phosphatase 4 CG1462-PA, isoform A [Apis mellifera]	23783	69.1	Tentative 1 significant peptide	0.46	22	x
74	0.012	00006338|UI-S-GB1-aan-l-13-0-UI.s1	PREDICTED: similar to alpha-n-acetylglucosaminidase [Nasonia vitripennis]	25941	66.4	Tentative 1 significant peptide	0.19	24	x
40	31	00018268|UI-S-GN0-abk-c-10-18-UI.r23	PREDICTED: similar to aspartate aminotransferase [Tribolium castaneum]	23422	75.1	Tentative 1 significant peptide	0.21	16	x
30	320	00018268|UI-S-GN0-abk-c-10-18-UI.r23	PREDICTED: similar to aspartate aminotransferase [Tribolium castaneum]	23422	24	Tentative 1 significant peptide	0.21	5		x
150	3.4e-10	00018268|UI-S-GN0-abk-c-10-18-UI.r23	PREDICTED: similar to aspartate aminotransferase [Tribolium castaneum]	23422	44.7		0.79	10			x
20	3800	00048520|UI-S-HH0-adf-c-14-0-UI.contig	PREDICTED: similar to beta chain spectrin [Acyrthosiphon pisum]	28271	38.7		0.17	7		x
76	0.0079	00048520|UI-S-HH0-adf-c-14-0-UI.contig	PREDICTED: similar to beta chain spectrin [Acyrthosiphon pisum]	28938	25.3	Tentative 1 significant peptide	0.37	6			x
23	1600	00048521|UI-S-HH0-adf-c-14-0-UI.s1	PREDICTED: similar to beta chain spectrin [Acyrthosiphon pisum]	26927	61.7	Tentative 1 significant peptide	0.18	25	x
80	0.0031	00018072|UI-S-GN0-abj-k-18-18-UI.r23	PREDICTED: similar to beta chain spectrin [Nasonia vitripennis]	29832	31.2	Tentative 1 significant peptide	0.16	7		x
127	7.6e-08	00018072|UI-S-GN0-abj-k-18-18-UI.r23	PREDICTED: similar to beta chain spectrin [Nasonia vitripennis]	29832	35.8		0.58	7			x
132	2.3e-08	00001523|UI-S-GB0-aad-n-24-0-UI.s1	PREDICTED: similar to beta-tubulin [Hydra magnipapillata]	27540	36.3		0.94	1			x
145	1.1e-09	00009551|UI-S-GG0-aau-l-13-0-UI.s1	PREDICTED: similar to beta-tubulin [Hydra magnipapillata]	30240	34	Tentative 1 significant peptide	1.13	4			x
183	1.5e-13	00023161|UI-S-GN1-abt-j-03-18-UI.r23	PREDICTED: similar to calpain B [Nasonia vitripennis]	29970	29		0.58	7			x
38	51	00025056|UI-S-GN1-abw-n-13-18-UI.r23	PREDICTED: similar to cAMP-dependent protein kinase C1 [Acyrthosiphon pisum]	20844	25	Tentative 1 significant peptide	0.54	6		x
30	330	00052940|UI-S-HH0-adu-d-20-18-UI.r23	PREDICTED: similar to CG1553 CG1553-PA [Ciona intestinalis]	30352	24.4		0.16	9		x
17	6100	00003139|UI-S-GB1-aah-e-20-18-UI.r23	PREDICTED: similar to CG17723 CG17723-PA [Hydra magnipapillata]	22038	22.9		0.23	4			x
63	0.18	00003543|UI-S-GB1-aai-b-07-18-UI.r23	PREDICTED: similar to CG30084-PC, isoform C [Apis mellifera]	24364	42.2		0.45	1			x
63	0.18	00040372|UI-S-GU0-adc-n-19-0-UI.contig	PREDICTED: similar to CG30084-PC, isoform C [Apis mellifera]	42019	31.8		0.24	6			x
110	3.2e-06	00014980|UI-S-GG1-abe-e-19-18-UI.r23	PREDICTED: similar to CG3937-PD [Nasonia vitripennis]	29286	47.8	Tentative 1 significant peptide	1.54	3			x
89	0.00041	00054020|UI-S-HH0-adv-p-14-0-UI.s1	PREDICTED: similar to CG3937-PD [Nasonia vitripennis]	29056	33.7		1.19	1			x
73	0.019	00039093|UI-S-GU0-acz-o-20-0-UI.s1	PREDICTED: similar to CG7248 CG7248-PA, partial [Hydra magnipapillata]	25426	73.2		0.43	17	x
41	28	00043815|UI-S-GU1-aeb-d-05-18-UI.r23	PREDICTED: similar to CG9911 CG9911-PA [Tribolium castaneum]	26474	55.5	Tentative 1 significant peptide	0.19	14	x
21	2900	00040948|UI-S-GU0-adl-c-20-0-UI.contig	PREDICTED: similar to coiled-coil and C2 domain containing 2A [Hydra magnipapillata]	48032	12.2	Tentative 1 significant peptide	0.1	4			x
113	1.6e-06	00022165|UI-S-GN1-abr-n-20-0-UI.s1	PREDICTED: similar to Collagen alpha-1(XII) chain [Hydra magnipapillata]	26788	70.4		0.66	25	x
123	1.8e-07	00009107|UI-S-GG0-aat-k-03-0-UI.s1	PREDICTED: similar to conserved hypothetical protein [Nasonia vitripennis]	26215	74.5		0.68	22	x
70	0.032	00051509|UI-S-HH0-adj-p-23-18-UI.r23	PREDICTED: similar to coracle protein, putative [Acyrthosiphon pisum]	24442	61.4	Tentative 1 significant peptide	0.2	19	x
21	2800	00050044|UI-S-HH0-adh-i-11-0-UI.contig	PREDICTED: similar to DEAD (Asp-Glu-Ala-Asp) box polypeptide 1 isoform 5 [Canis familiaris]	37508	43.4	Tentative 1 significant peptide	0.13	16	x
34	130	00055877|UI-S-HH0-adz-a-16-0-UI.contig	PREDICTED: similar to endonuclease-reverse transcriptase [Strongylocentrotus purpuratus]	36014	76.4	Tentative 1 significant peptide	0.14	25	x
62	0.24	00036915|UI-S-GS1-acv-e-07-0-UI.contig	PREDICTED: similar to ENSANGP00000011437 [Nasonia vitripennis]	39178	16.5	Tentative 1 significant peptide	0.12	5			x
36	95	00000248|UI-S-GB0-aaa-k-15-0-UI.s1	PREDICTED: similar to ENSANGP00000011707 [Nasonia vitripennis]	27467	52.5	Tentative 1 significant peptide	0.18	13		x
96	9.4e-05	00001912|UI-S-GB1-aae-m-09-0-UI.s1	PREDICTED: similar to ENSANGP00000011707 [Nasonia vitripennis]	28033	78.1		0.38	27	x
36	95	00029681|UI-S-GS0-acg-c-16-0-UI.s1	PREDICTED: similar to ENSANGP00000011707 [Nasonia vitripennis]	25987	29.9		0.19	3		x
156	9.3e-11	00029681|UI-S-GS0-acg-c-16-0-UI.s1	PREDICTED: similar to ENSANGP00000011707 [Nasonia vitripennis]	26236	35.5		0.68	8			x
50	3.6	00027835|UI-S-GN1-acb-o-22-0-UI.contig	PREDICTED: similar to ENSANGP00000019124 [Nasonia vitripennis]	35748	46.8	Tentative 1 significant peptide	0.14	3	x
29	460	00054811|UI-S-HH0-adx-d-16-0-UI.s1	PREDICTED: similar to ENSANGP00000020207 [Nasonia vitripennis]	27617	25.7		0.18	3		x
63	0.18	00011638|UI-S-GG1-aay-g-15-18-UI.r23	PREDICTED: similar to F-actin-capping protein subunit alpha [Tribolium castaneum]	6479	61	Tentative 1 significant peptide	0.93	3	x
46	8.2	00011638|UI-S-GG1-aay-g-15-18-UI.r23	PREDICTED: similar to F-actin-capping protein subunit alpha [Tribolium castaneum]	6479	42.4	Tentative 1 significant peptide	0.93	2			x
38	60	00014563|UI-S-GG1-abd-k-14-18-UI.r23	PREDICTED: similar to GA18075-PA [Tribolium castaneum]	29607	63.4	Tentative 1 significant peptide	0.17	17	x
35	98	00014563|UI-S-GG1-abd-k-14-18-UI.r23	PREDICTED: similar to GA18075-PA [Tribolium castaneum]	29607	24	Tentative 1 significant peptide	0.17	5		x
83	0.0016	00033381|UI-S-GS1-aco-c-01-0-UI.s1	PREDICTED: similar to glycinamide ribonucleotide synthetase-aminoimidazole ribonucleotide synthetase-glycinamide ribonucleotide transformylase isoform 2 [Strongylocentrotus purpuratus]	23590	60	Tentative 1 significant peptide	0.21	15	x
143	1.6e-09	00049346|UI-S-HH0-adg-h-04-0-UI.contig	PREDICTED: similar to glyoxalase 1 [Hydra magnipapillata]	30530	59.3		0.82	25	x
38	58	00049347|UI-S-HH0-adg-h-04-0-UI.s1	PREDICTED: similar to glyoxalase 1 [Hydra magnipapillata]	27124	28.1	Tentative 1 significant peptide	0.18	6		x
28	480	00051375|UI-S-HH0-adj-k-19-18-UI.r23	PREDICTED: similar to golgi phosphoprotein 3 (coat-protein GPP34) [Tribolium castaneum]	25877	37.1		0.19	11	x
35	100	00056066|UI-S-HH0-adz-f-07-0-UI.contig	PREDICTED: similar to heat shock protein 1, alpha [Apis mellifera]	47012	34.2		0.1	11		x
43	16	00056066|UI-S-HH0-adz-f-07-0-UI.contig	PREDICTED: similar to heat shock protein 1, alpha [Apis mellifera]	50988	12.3		0.09	4			x
66	0.095	00016555|UI-S-GG1-abg-m-03-18-UI.r23	PREDICTED: similar to heat shock protein 70 [Hydra magnipapillata]	21663	29.9		0.52	1			x
34	140	00045618|UI-S-GU1-aee-b-18-0-UI.s1	PREDICTED: similar to heme oxygenase (decyclizing) 1 [Monodelphis domestica]	22022	18.3	Tentative 1 significant peptide	0.23	6		x
105	1.2e-05	00045618|UI-S-GU1-aee-b-18-0-UI.s1	PREDICTED: similar to heme oxygenase (decyclizing) 1 [Monodelphis domestica]	22814	37.1		0.49	6			x
67	0.068	00003481|UI-S-GB1-aah-p-10-0-UI.s1	PREDICTED: similar to HrTT-1-like [Strongylocentrotus purpuratus]	28103	76.3		0.63	4	x
54	1.3	00004128|UI-S-GB1-aaj-c-14-0-UI.s1	PREDICTED: similar to lamin [Tribolium castaneum]	28087	16.9	Tentative 1 significant peptide	0.18	3			x
92	0.00021	00007923|UI-S-GB1-aaq-p-05-0-UI.s1	PREDICTED: similar to Membrane-associated progesterone receptor component 2 [Monodelphis domestica]	28114	62.1	Tentative 1 significant peptide	0.38	15	x
147	7.6e-10	00018638|UI-S-GN0-abk-p-09-18-UI.r23	PREDICTED: similar to MGC155110 protein [Equus caballus]	26197	52.4		1.83	1	x
23	1700	00027228|UI-S-GN1-aca-m-11-0-UI.s1	PREDICTED: similar to Mouse ortholog of human ACTL6-like [Equus caballus]	27507	56.7	Tentative 1 significant peptide	0.18	16	x
104	1.3e-05	00044019|UI-S-GU1-aeb-i-14-0-UI.s1	PREDICTED: similar to Myophilin [Hydra magnipapillata]	26069	60.9		0.69	9	x
39	40	00044019|UI-S-GU1-aeb-i-14-0-UI.s1	PREDICTED: similar to Myophilin [Hydra magnipapillata]	26541	24.8		0.19	2		x
389	4.8e-34	00055793|UI-S-HH0-ady-o-11-18-UI.r23	PREDICTED: similar to Myophilin [Hydra magnipapillata]	24830	58.6		9.72	17			x
27	680	00006992|UI-S-GB1-aap-b-14-18-UI.r23	PREDICTED: similar to N-acetylglucosamine-phosphate mutase [Gallus gallus]	22591	62.8	Tentative 1 significant peptide	0.22	11	x
28	520	00047885|UI-S-HH0-ade-b-07-0-UI.s1	PREDICTED: similar to PHD finger protein 8 [Tribolium castaneum]	26609	69.5	Tentative 1 significant peptide	0.19	16	x
35	110	00005828|UI-S-GB1-aam-l-21-0-UI.s1	PREDICTED: similar to Polymerase (DNA directed), delta 2, regulatory subunit 50kDa [Monodelphis domestica]	28180	61.9	Tentative 1 significant peptide	0.18	19	x
75	0.01	00021770|UI-S-GN1-abr-c-04-0-UI.s1	PREDICTED: similar to predicted protein [Ciona intestinalis]	30708	81.1		0.56	16	x
28	530	00001101|UI-S-GB0-aac-m-23-18-UI.r23	PREDICTED: similar to predicted protein [Hydra magnipapillata]	28200	26.8	Tentative 1 significant peptide	0.18	10		x
228	4.9e-18	00003332|UI-S-GB1-aah-l-03-18-UI.r23	PREDICTED: similar to predicted protein [Hydra magnipapillata]	28616	64		1.21	23	x
184	1.2e-13	00003332|UI-S-GB1-aah-l-03-18-UI.r23	PREDICTED: similar to predicted protein [Hydra magnipapillata]	28580	36		1.61	8			x
36	80	00007320|UI-S-GB1-aap-l-09-18-UI.r23	PREDICTED: similar to predicted protein [Hydra magnipapillata]	27865	53.1	Tentative 1 significant peptide	0.18	15	x
65	0.097	00005206|UI-S-GB1-aal-g-13-0-UI.s1	PREDICTED: similar to Probable pyruvate dehydrogenase E1 component alpha subunit, mitochondrial precursor (PDHE1-A) [Strongylocentrotus purpuratus]	26291	38.8	Tentative 1 significant peptide	0.19	13	x
25	1000	00016610|UI-S-GG1-abg-n-13-0-UI.s1	PREDICTED: similar to Protein kinase C substrate 80K-H, partial [Strongylocentrotus purpuratus]	25449	34.6		0.2	9	x
55	1.2	00001110|UI-S-GB0-aac-n-08-0-UI.s1	PREDICTED: similar to Puromycin sensitive aminopeptidase CG1009-PC, isoform C isoform 1 [Apis mellifera]	28073	65.9	Tentative 1 significant peptide	0.18	19	x
55	1.1	00001110|UI-S-GB0-aac-n-08-0-UI.s1	PREDICTED: similar to Puromycin sensitive aminopeptidase CG1009-PC, isoform C isoform 1 [Apis mellifera]	28073	28	Tentative 1 significant peptide	0.18	7		x
29	430	00025188|UI-S-GN1-abx-b-01-0-UI.contig	PREDICTED: similar to rCG31986 [Ciona intestinalis]	41040	35.2		0.12	10		x
36	80	00003438|UI-S-GB1-aah-o-03-0-UI.s1	PREDICTED: similar to reticulocalbin [Tribolium castaneum]	25651	39.8		0.43	5	x
101	2.9e-05	00037738|UI-S-GS1-acw-o-01-0-UI.s1	PREDICTED: similar to RH02823p [Nasonia vitripennis]	22144	18	Tentative 1 significant peptide	0.23	3			x
69	0.043	00032276|UI-S-GS1-acm-b-05-0-UI.contig	PREDICTED: similar to Ribosomal protein S2 [Ornithorhynchus anatinus]	40892	52.4	Tentative 1 significant peptide	0.25	24	x
144	1.3e-09	00041022|UI-S-GU0-adl-f-11-0-UI.s1	PREDICTED: similar to RPS27A protein [Pan troglodytes]	21771	61.3		1.3	7	x
65	0.11	00041022|UI-S-GU0-adl-f-11-0-UI.s1	PREDICTED: similar to RPS27A protein [Pan troglodytes]	21771	54.5	Tentative 1 significant peptide	0.23	8		x
148	4.9e-10	00041023|UI-S-GU0-adl-f-11-18-UI.r23	PREDICTED: similar to RPS27A protein [Pan troglodytes]	20592	29.6		1.4	6			x
41	27	00017892|UI-S-GN0-abj-e-04-0-UI.s1	PREDICTED: similar to S-adenosylhomocysteine hydrolase [Taeniopygia guttata]	28172	23.3	Tentative 1 significant peptide	0.18	5			x
414	1.3e-36	00017163|UI-S-GG1-abh-m-04-0-UI.contig	PREDICTED: similar to serine protease [Nasonia vitripennis]	34461	71.2		2.3	8	x
47	7.6	00017163|UI-S-GG1-abh-m-04-0-UI.contig	PREDICTED: similar to serine protease [Nasonia vitripennis]	33237	29.8		0.15	7		x
344	1.2e-29	00018581|UI-S-GN0-abk-n-12-18-UI.r23	PREDICTED: similar to serine protease [Nasonia vitripennis]	27558	90.5	Tentative 1 significant peptide	2.18	7	x
90	0.00038	00018581|UI-S-GN0-abk-n-12-18-UI.r23	PREDICTED: similar to serine protease [Nasonia vitripennis]	26650	42.8		0.41	3		x
32	220	00022509|UI-S-GN1-abs-h-04-0-UI.contig	PREDICTED: similar to Solute carrier family 27 (fatty acid transporter), member 1 [Monodelphis domestica]	48150	57.6	Tentative 1 significant peptide	0.1	29	x
62	0.2	00045521|UI-S-GU1-aed-p-07-18-UI.r23	PREDICTED: similar to spectrin [Tribolium castaneum]	15313	56		1.4	4	x
58	0.55	00045521|UI-S-GU1-aed-p-07-18-UI.r23	PREDICTED: similar to spectrin [Tribolium castaneum]	16327	27.7	Tentative 1 significant peptide	0.32	1			x
51	2.8	00045698|UI-S-GU1-aee-d-23-0-UI.s1	PREDICTED: similar to spectrin [Tribolium castaneum]	28864	42.3		0.17	10		x
106	8.8e-06	00045698|UI-S-GU1-aee-d-23-0-UI.s1	PREDICTED: similar to spectrin [Tribolium castaneum]	28864	47.2		0.61	1			x
186	9.5e-14	00047068|UI-S-GU1-aeg-i-10-0-UI.contig	PREDICTED: similar to spectrin [Tribolium castaneum]	30521	64.4		1.45	37	x
51	2.8	00047068|UI-S-GU1-aeg-i-10-0-UI.contig	PREDICTED: similar to spectrin [Tribolium castaneum]	30521	36.8		0.16	3		x
162	2.2e-11	00047068|UI-S-GU1-aeg-i-10-0-UI.contig	PREDICTED: similar to spectrin [Tribolium castaneum]	37598	55.5		1.07	18			x
69	0.041	00006715|UI-S-GB1-aao-h-24-0-UI.s1	PREDICTED: similar to Spectrin beta chain [Apis mellifera]	20707	65.1	Tentative 1 significant peptide	0.24	12	x
87	0.00074	00006715|UI-S-GB1-aao-h-24-0-UI.s1	PREDICTED: similar to Spectrin beta chain [Apis mellifera]	20707	32.6		0.92	4			x
118	5e-07	00009317|UI-S-GG0-aau-c-10-18-UI.r23	PREDICTED: similar to SRY interacting protein 1 CG10939-PA [Apis mellifera]	28276	65.3	Tentative 1 significant peptide	0.17	13	x
18	5900	00015042|UI-S-GG1-abe-g-05-0-UI.contig	PREDICTED: similar to succinate dehydrogenase complex, subunit C [Hydra magnipapillata]	33716	9.3		0.14	2			x
28	490	00022982|UI-S-GN1-abt-e-14-0-UI.contig	PREDICTED: similar to sunday driver CG8110-PA, isoform A [Apis mellifera]	48530	27.1		0.1	18		x
26	800	00009070|UI-S-GG0-aat-i-14-0-UI.contig	PREDICTED: similar to t-SNARE domain containing 1 [Taeniopygia guttata]	46780	64.7	Tentative 1 significant peptide	0.1	25	x
94	0.00013	00007420|UI-S-GB1-aap-o-11-18-UI.r23	PREDICTED: similar to TBPH CG10327-PA, isoform A [Apis mellifera]	21542	46.2		0.52	11	x
134	1.5e-08	00027209|UI-S-GN1-aca-l-18-0-UI.s1	PREDICTED: similar to teratocyte released chitinase [Nasonia vitripennis]	21230	87.4		1.35	20	x
19	4400	00027209|UI-S-GN1-aca-l-18-0-UI.s1	PREDICTED: similar to teratocyte released chitinase [Nasonia vitripennis]	21084	30.9		0.24	5		x
71	0.026	00002022|UI-S-GB1-aaf-a-06-0-UI.contig	PREDICTED: similar to transgelin [Nasonia vitripennis]	42000	50.5		0.24	10	x
218	5.5e-17	00002022|UI-S-GB1-aaf-a-06-0-UI.contig	PREDICTED: similar to transgelin [Nasonia vitripennis]	42266	25		0.72	10			x
514	1.2e-46	00000172|UI-S-GB0-aaa-h-04-18-UI.r23	PREDICTED: similar to transketolase [Nasonia vitripennis]	13002	62.2		20.65	25	x
54	1.4	00000172|UI-S-GB0-aaa-h-04-18-UI.r23	PREDICTED: similar to transketolase [Nasonia vitripennis]	13002	42	Tentative 1 significant peptide	0.41	5		x
274	1.4e-22	00000172|UI-S-GB0-aaa-h-04-18-UI.r23	PREDICTED: similar to transketolase [Nasonia vitripennis]	13002	74.8		6.77	8			x
36	80	00041085|UI-S-GU0-adl-h-18-0-UI.contig	PREDICTED: similar to tricarboxylate transport protein [Tribolium castaneum]	45268	31.5	Tentative 1 significant peptide	0.11	13		x
317	7e-27	00034319|UI-S-GS1-acp-n-15-0-UI.contig	PREDICTED: similar to tubulin, alpha 2 isoform 2 [Strongylocentrotus purpuratus]	31982	56.1		2.13	8			x
54	1.2	00009629|UI-S-GG0-aau-o-12-18-UI.r23	PREDICTED: similar to tubulin, beta, 2 isoform 2 [Canis familiaris]	18591	39.3	Tentative 1 significant peptide	0.27	7		x
207	6.1e-16	00009629|UI-S-GG0-aau-o-12-18-UI.r23	PREDICTED: similar to tubulin, beta, 2 isoform 2 [Canis familiaris]	18485	47	Tentative 1 significant peptide	1.64	5			x
162	2.1e-11	00045945|UI-S-GU1-aee-k-08-0-UI.s1	PREDICTED: similar to tubulin, beta, 2 isoform 2 [Canis familiaris]	27784	30		0.64	4		x
60	0.34	00012475|UI-S-GG1-aaz-p-07-18-UI.r23	PREDICTED: similar to twinfilin 1 [Monodelphis domestica]	25646	7	Tentative 1 significant peptide	0.19	1			x
32	200	00006440|UI-S-GB1-aan-o-14-0-UI.s1	PREDICTED: similar to tyrosyl-tRNA synthetase [Strongylocentrotus purpuratus]	27982	39.8	Tentative 1 significant peptide	0.18	10	x
17	6300	00040667|UI-S-GU0-adk-i-22-0-UI.contig	PREDICTED: similar to UBX domain containing 1 [Strongylocentrotus purpuratus]	49852	35.9		0.1	12		x
67	0.061	00003939|UI-S-GB1-aai-m-15-18-UI.r23	PREDICTED: similar to X-prolyl aminopeptidase (aminopeptidase P) 1, soluble [Gallus gallus]	27810	9.8	Tentative 1 significant peptide	0.18	3			x
155	1.2e-10	00016387|UI-S-GG1-abg-h-24-0-UI.contig	PREDICTED: similar to YWHAZ protein [Monodelphis domestica]	36423	41.6		0.65	15	x
155	1e-10	00016387|UI-S-GG1-abg-h-24-0-UI.contig	PREDICTED: similar to YWHAZ protein [Monodelphis domestica]	36349	37.7		0.66	11			x
37	67	00049148|UI-S-HH0-adg-b-17-0-UI.contig	PREDICTED: Solute carrier organic anion transporter family, member 4A1-like [Saccoglossus kowalevskii]	25725	36.8	Tentative 1 significant peptide	0.19	10		x
54	1.4	00056139|UI-S-HH0-adz-g-15-18-UI.r23	PREDICTED: sorting nexin 2 [Taeniopygia guttata]	27603	11.3	Tentative 1 significant peptide	0.18	2			x
30	320	00031234|UI-S-GS1-ack-a-17-0-UI.contig	PREDICTED: Spectrin beta chain, putative-like [Saccoglossus kowalevskii]	43958	28.6		0.11	10		x
303	1.8e-25	00024392|UI-S-GN1-abv-k-10-0-UI.contig	PREDICTED: spermidine synthase-like [Saccoglossus kowalevskii]	42230	40.4		1.39	24	x
275	1e-22	00024392|UI-S-GN1-abv-k-10-0-UI.contig	PREDICTED: spermidine synthase-like [Saccoglossus kowalevskii]	42230	45.6		1.39	12			x
28	540	00008269|UI-S-GB1-aar-l-19-18-UI.r23	PREDICTED: sphingosine-1-phosphate phosphatase 2-like [Xenopus (Silurana) tropicalis]	27568	68.4	Tentative 1 significant peptide	0.18	19	x
49	3.9	00016965|UI-S-GG1-abh-g-23-0-UI.s1	PREDICTED: sucrase-isomaltase-like [Saccoglossus kowalevskii]	26630	59.4		0.41	14	x
85	0.0012	00000095|UI-S-GB0-aaa-d-23-0-UI.s1	PREDICTED: transaldolase-like [Macaca mulatta]	21736	27.9		0.52	1		x
283	1.6e-23	00001522|UI-S-GB0-aad-n-23-0-UI.s1	PREDICTED: transaldolase-like [Macaca mulatta]	28725	54.3	Tentative 1 significant peptide	4.71	1			x
85	0.0011	00049261|UI-S-HH0-adg-e-10-0-UI.s1	PREDICTED: transaldolase-like [Macaca mulatta]	28742	35.7		0.61	1		x
296	9e-25	00049261|UI-S-HH0-adg-e-10-0-UI.s1	PREDICTED: transaldolase-like [Macaca mulatta]	28742	55.2		4.71	2			x
40	32	00016763|UI-S-GG1-abh-b-09-0-UI.s1	PREDICTED: transmembrane emp24 domain containing 3-like [Saccoglossus kowalevskii]	26490	39.5	Tentative 1 significant peptide	0.19	10		x
75	0.01	00017458|UI-S-GN0-abi-f-13-0-UI.s1	PREDICTED: transmembrane protease serine 9-like [Xenopus (Silurana) tropicalis]	29757	30.3		0.58	1		x
163	1.6e-11	00018152|UI-S-GN0-abj-o-01-0-UI.s1	PREDICTED: transmembrane protease serine 9-like [Xenopus (Silurana) tropicalis]	29870	77.3		2.39	35	x
75	0.01	00018152|UI-S-GN0-abj-o-01-0-UI.s1	PREDICTED: transmembrane protease serine 9-like [Xenopus (Silurana) tropicalis]	29805	34.1		0.58	6		x
55	1.2	00056507|UI-S-HH0-adz-p-04-0-UI.contig	PREDICTED: tripeptidyl-peptidase 2-like [Ailuropoda melanoleuca]	44146	57.7		0.11	27	x
54	1.2	00029938|UI-S-GS0-acg-o-15-18-UI.r23	PREDICTED: twinstar-like [Saccoglossus kowalevskii]	28013	79.5		0.38	23	x
91	0.0003	00029938|UI-S-GS0-acg-o-15-18-UI.r23	PREDICTED: twinstar-like [Saccoglossus kowalevskii]	29036	16.2	Tentative 1 significant peptide	0.17	3			x
73	0.019	00028442|UI-S-GS0-acd-c-16-0-UI.contig	PREDICTED: ubiquitin-conjugating enzyme E2L 3-like [Saccoglossus kowalevskii]	44906	58.5		0.23	28	x
75	0.012	00028442|UI-S-GS0-acd-c-16-0-UI.contig	PREDICTED: ubiquitin-conjugating enzyme E2L 3-like [Saccoglossus kowalevskii]	42207	45.8	Tentative 1 significant peptide	0.11	16		x
111	2.5e-06	00028442|UI-S-GS0-acd-c-16-0-UI.contig	PREDICTED: ubiquitin-conjugating enzyme E2L 3-like [Saccoglossus kowalevskii]	44535	13.5		0.11	4			x
41	28	00032645|UI-S-GS1-acm-m-03-18-UI.r23	PREDICTED: ubiquitin-conjugating enzyme E2N-like [Saccoglossus kowalevskii]	24823	60.4	Tentative 1 significant peptide	0.2	18	x
33	190	00032645|UI-S-GS1-acm-m-03-18-UI.r23	PREDICTED: ubiquitin-conjugating enzyme E2N-like [Saccoglossus kowalevskii]	26944	22.1	Tentative 1 significant peptide	0.18	4			x
38	52	00028666|UI-S-GS0-acd-k-15-0-UI.s1	PREDICTED: vacuolar protein sorting 45 homolog (S. cerevisiae) [Equus caballus]	27727	18.3	Tentative 1 significant peptide	0.18	6			x
38	54	00037499|UI-S-GS1-acw-g-24-0-UI.s1	PREDICTED: vesicle amine transport protein 1-like [Saccoglossus kowalevskii]	25027	50.2	Tentative 1 significant peptide	0.2	12	x
81	0.0029	00040785|UI-S-GU0-adk-n-03-0-UI.contig	PREDICTED: WW domain-containing oxidoreductase-like [Saccoglossus kowalevskii]	40933	46.2		1.19	10			x
34	130	00045286|UI-S-GU1-aed-j-04-0-UI.contig	PREDICTED: WW domain-containing oxidoreductase-like [Saccoglossus kowalevskii]	26625	42.7		0.19	12		x
235	1.1e-18	00045287|UI-S-GU1-aed-j-04-0-UI.s1	PREDICTED: WW domain-containing oxidoreductase-like [Saccoglossus kowalevskii]	25976	33.6		1.86	9			x
81	0.0027	00050015|UI-S-HH0-adh-h-20-0-UI.s1	profilin [Strongylocentrotus purpuratus]	25675	48.3		0.43	18	x
77	0.0062	00050015|UI-S-HH0-adh-h-20-0-UI.s1	profilin [Strongylocentrotus purpuratus]	25675	9.3	Tentative 1 significant peptide	0.43	3			x
61	0.27	00006745|UI-S-GB1-aao-j-05-0-UI.s1	prolyl 4-hydroxylase alpha subunit, putative [Ixodes scapularis]	26381	61.8	Tentative 1 significant peptide	0.19	17	x
47	7.6	00051377|UI-S-HH0-adj-k-21-0-UI.contig	Proteasome subunit alpha type-4 [Salmo salar]	35142	13.7	Tentative 1 significant peptide	0.14	2			x
75	0.01	00013789|UI-S-GG1-abc-g-02-0-UI.s1	protein disulfide isomerase [Haliotis discus discus]	23911	28.4		0.77	5			x
68	0.049	00022508|UI-S-GN1-abs-h-03-0-UI.s1	protein disulfide isomerase [Haliotis discus discus]	28395	37.8	Tentative 1 significant peptide	0.38	16	x
75	0.012	00024891|UI-S-GN1-abw-i-15-0-UI.s1	protein disulfide isomerase [Haliotis discus discus]	26155	32.6		0.41	3			x
121	3e-07	00024751|UI-S-GN1-abw-e-19-18-UI.r23	protein kinase C and casein kinase substrate in neurons protein 1 [Danio rerio]	26516	34.3	Tentative 1 significant peptide	0.19	7		x
71	0.026	00030915|UI-S-GS1-acj-f-18-0-UI.s1	pur-alpha, putative [Pediculus humanus corporis]	22701	54.2	Tentative 1 significant peptide	0.22	13	x
40	31	00030738|UI-S-GS1-acj-a-14-0-UI.s1	putative 40S ribosomal protein RPS10 [Novocrania anomala]	18032	28	Tentative 1 significant peptide	0.28	5		x
115	1.2e-06	00030739|UI-S-GS1-acj-a-14-18-UI.r23	putative 40S ribosomal protein RPS10 [Novocrania anomala]	20997	68.1		0.91	2	x
37	66	00014763|UI-S-GG1-abd-p-10-0-UI.s1	putative 60S ribosomal protein RPL26 [Phoronis muelleri]	25174	39.2	Tentative 1 significant peptide	0.2	9	x
130	3.1e-08	00031806|UI-S-GS1-acl-c-05-0-UI.s1	putative calmodulin variant 1 [Taeniopygia guttata]	24478	21.4		1.1	1			x
29	430	00021840|UI-S-GN1-abr-e-07-0-UI.s1	putative disulphide isomerase [Ascaris suum]	28044	29.6	Tentative 1 significant peptide	0.18	8		x
33	150	00042662|UI-S-GU0-adp-i-12-18-UI.r23	putative methyltransferase NSUN4 [Xenopus laevis]	25136	23.1		0.2	8		x
69	0.047	00031922|UI-S-GS1-acl-f-24-0-UI.s1	putative ribosomal protein S3 [Taeniopygia guttata]	27430	60.8	Tentative 1 significant peptide	0.18	23	x
107	7.1e-06	00039078|UI-S-GU0-acz-o-05-0-UI.s1	putative ribosomal protein S4e [Graphocephala atropunctata]	23732	71.9		0.46	8	x
103	1.9e-05	00030477|UI-S-GS0-aci-f-14-0-UI.contig	putative ribosomal protein S7 [Sipunculus nudus]	22593	70.4	Tentative 1 significant peptide	0.22	21	x
53	1.9	00019231|UI-S-GN0-abm-g-06-0-UI.s1	PvLEA3 protein [Polypedilum vanderplanki]	28472	38.3		0.17	1		x
68	0.056	00020183|UI-S-GN1-abo-c-07-0-UI.s1	pyruvate kinase [Crassostrea gigas]	28671	52.1	Tentative 1 significant peptide	0.17	12	x
65	0.11	00020183|UI-S-GN1-abo-c-07-0-UI.s1	pyruvate kinase [Crassostrea gigas]	28671	54.4	Tentative 1 significant peptide	0.17	15		x
33	160	00020183|UI-S-GN1-abo-c-07-0-UI.s1	pyruvate kinase [Crassostrea gigas]	28671	25.9	Tentative 1 significant peptide	0.17	2			x
43	19	00038473|UI-S-GU0-acy-j-06-0-UI.s1	pyruvate kinase [Crassostrea gigas]	26313	37.3	Tentative 1 significant peptide	0.19	5		x
78	0.005	00038473|UI-S-GU0-acy-j-06-0-UI.s1	pyruvate kinase [Crassostrea gigas]	26647	23.2		0.41	5			x
49	4.6	00015068|UI-S-GG1-abe-g-20-0-UI.s1	RAS-like protein [Bombus ignitus]	28783	67		0.17	27	x
71	0.026	00015180|UI-S-GG1-abe-j-21-0-UI.s1	Ras-related protein Rab-1A [Haliotis discus discus]	28022	63.6	Tentative 1 significant peptide	0.38	17	x
25	1200	00039581|UI-S-GU0-adb-c-13-0-UI.s1	Ras-related protein Rab-1A [Haliotis discus discus]	24506	43.4		0.2	10		x
35	98	00033157|UI-S-GS1-acn-k-21-0-UI.contig	RAS-related protein, putative [Ixodes scapularis]	43505	31.6	Tentative 1 significant peptide	0.11	9		x
219	4e-17	00041012|UI-S-GU0-adl-f-06-0-UI.contig	rCG25445, isoform CRA_c [Rattus norvegicus]	41909	68.7	Tentative 1 significant peptide	0.73	38	x
50	3.1	00041012|UI-S-GU0-adl-f-06-0-UI.contig	rCG25445, isoform CRA_c [Rattus norvegicus]	41909	30.2		0.12	12		x
83	0.0017	00008953|UI-S-GG0-aat-e-08-0-UI.s1	rCG47045, isoform CRA_b [Rattus norvegicus]	26428	66.2		0.19	21	x
59	0.39	00051241|UI-S-HH0-adj-g-12-0-UI.s1	reflectin 2c [Euprymna scolopes]	28565	79	Tentative 1 significant peptide	0.38	7	x
158	5e-11	00001009|UI-S-GB0-aac-j-22-0-UI.s1	retinal dehydrogenase [Lymnaea stagnalis]	30085	41.5		1.13	8			x
86	0.0008	00032812|UI-S-GS1-acn-a-19-0-UI.s1	retinal dehydrogenase [Lymnaea stagnalis]	29398	81.1		0.36	29	x
118	5.4e-07	00032812|UI-S-GS1-acn-a-19-0-UI.s1	retinal dehydrogenase [Lymnaea stagnalis]	29398	44.2		0.86	2			x
46	9.4	00032273|UI-S-GS1-acm-b-03-0-UI.s1	Rh-related protein [Branchiostoma floridae]	25298	8.9	Tentative 1 significant peptide	0.2	2			x
69	0.048	00014809|UI-S-GG1-abe-a-14-0-UI.contig	Rho GDP dissociation inhibitor [Acyrthosiphon pisum]	24484	70.9		1.1	17	x
177	7.5e-13	00014809|UI-S-GG1-abe-a-14-0-UI.contig	Rho GDP dissociation inhibitor [Acyrthosiphon pisum]	24484	31		1.1	5			x
47	6.5	00037008|UI-S-GS1-acv-h-12-0-UI.s1	Rho GDP dissociation inhibitor [Acyrthosiphon pisum]	25560	33.9		0.71	11		x
111	2.9e-06	00029474|UI-S-GS0-acf-k-24-0-UI.contig	Rho-class glutathione S-transferase [Danio rerio]	37663	33.3		0.44	10			x
44	13	00053384|UI-S-HH0-adu-p-20-0-UI.contig	ribose 5-phosphate isomerase A [Xenopus laevis]	39444	27.3	Tentative 1 significant peptide	0.12	14	x
204	1.4e-15	00053384|UI-S-HH0-adu-p-20-0-UI.contig	ribose 5-phosphate isomerase A [Xenopus laevis]	39444	14.4		0.42	4			x
24	1300	00053385|UI-S-HH0-adu-p-20-0-UI.s1	ribose-5-phosphate isomerase [Gallus gallus]	26612	18.1	Tentative 1 significant peptide	0.19	3			x
15	11000	00042535|UI-S-GU0-adp-d-20-0-UI.contig	ribosomal protein l [Haliotis discus discus]	30338	11.5		0.16	4		x
36	85	00046153|UI-S-GU1-aef-a-02-18-UI.r23	ribosomal protein L19 [Argopecten irradians]	25742	33.5	Tentative 1 significant peptide	0.19	8	x
72	0.02	00039836|UI-S-GU0-adb-l-06-0-UI.s1	ribosomal protein L21 [Argopecten irradians]	21388	28.6	Tentative 1 significant peptide	0.52	7		x
72	0.02	00044738|UI-S-GU1-aec-l-13-0-UI.s1	ribosomal protein L21 [Helicoverpa zea]	25677	25.4		0.43	5		x
121	2.5e-07	00043434|UI-S-GU0-adr-f-12-0-UI.s1	ribosomal protein L5 [Branchiostoma lanceolatum]	27378	76.2		0.64	5	x
82	0.0023	00009231|UI-S-GG0-aat-p-01-0-UI.s1	ribosomal protein L7 [Crassostrea gigas]	26271	51.6		1	24	x
32	230	00032774|UI-S-GS1-acm-p-22-0-UI.s1	ribosomal protein L9 [Argopecten irradians]	24733	71.5		0.2	25	x
42	21	00018551|UI-S-GN0-abk-m-08-0-UI.s1	ribosomal protein rpl10 [Eurythoe complanata]	27405	20.6	Tentative 1 significant peptide	0.18	3			x
47	6.7	00042418|UI-S-GU0-adp-a-01-0-UI.contig	ribosomal protein rpl10 [Eurythoe complanata]	26779	82.7	Tentative 1 significant peptide	0.19	26	x
38	54	00025141|UI-S-GN1-abw-p-19-0-UI.s1	ribosomal protein rpl24 [Arenicola marina]	20094	56.5	Tentative 1 significant peptide	0.25	7	x
53	1.8	00012424|UI-S-GG1-aaz-o-06-0-UI.contig	ribosomal protein rpl6 [Arenicola marina]	36625	13.3		0.13	2		x
82	0.0023	00042537|UI-S-GU0-adp-d-20-18-UI.r23	ribosomal protein rpl8 [Eurythoe complanata]	22023	61.9		0.51	7	x
199	4.7e-15	00016952|UI-S-GG1-abh-g-13-0-UI.s1	ribosomal protein rps19 [Lineus viridis]	21467	66.3		1.87	16	x
40	36	00052118|UI-S-HH0-ads-p-22-0-UI.s1	ribosomal protein rps3 [Lineus viridis]	27895	42.3		0.39	11		x
139	4.2e-09	00049471|UI-S-HH0-adg-k-01-0-UI.s1	ribosomal protein S15 [Argopecten irradians]	20132	62.9		0.96	8	x
28	520	00043626|UI-S-GU0-adr-n-02-0-UI.s1	ribosomal protein S3a [Crassostrea gigas]	27721	72.3	Tentative 1 significant peptide	0.18	5	x
40	36	00028605|UI-S-GS0-acd-i-14-0-UI.s1	ribosomal protein S3B [Hypophthalmichthys molitrix]	28418	47.4		0.38	7		x
69	0.047	00037831|UI-S-GU0-acx-b-01-0-UI.s1	ribosomal protein S3B [Hypophthalmichthys molitrix]	20087	59.2	Tentative 1 significant peptide	0.25	6	x
69	0.041	00008516|UI-S-GG0-aas-e-12-0-UI.s1	Ribosomal protein SA [Mus musculus]	18868	38.9		0.27	2		x
87	0.00063	00009216|UI-S-GG0-aat-o-11-0-UI.s1	Ribosomal protein SA [Mus musculus]	28929	38.7	Tentative 1 significant peptide	0.17	16	x
93	0.00016	00009216|UI-S-GG0-aat-o-11-0-UI.s1	Ribosomal protein SA [Mus musculus]	29442	46		0.36	9		x
57	0.7	00017264|UI-S-GG1-abh-o-19-0-UI.s1	RNA recognition motif containing protein [Brugia malayi]	26486	62.2	Tentative 1 significant peptide	0.19	12	x
25	1000	00007799|UI-S-GB1-aaq-k-20-0-UI.s1	RNA transcript variant b adenosine deaminase [Loligo opalescens]	24382	25.8	Tentative 1 significant peptide	0.2	7		x
70	0.031	00008329|UI-S-GB1-aar-o-01-0-UI.s1	RNA transcript variant b adenosine deaminase [Loligo opalescens]	29141	65.1		0.87	20	x
54	1.2	00020596|UI-S-GN1-abo-o-14-0-UI.contig	RNA transcript variant b adenosine deaminase [Loligo opalescens]	34210	72.6	Tentative 1 significant peptide	0.14	22	x
35	110	00005492|UI-S-GB1-aam-a-07-0-UI.s1	saposin B domain-containing protein [Polysphondylium pallidum PN500]	28378	69.2	Tentative 1 significant peptide	0.17	22	x
47	6.8	00003391|UI-S-GB1-aah-m-20-0-UI.contig	SCO-spondin precursor [Gallus gallus]	41283	45.5	Tentative 1 significant peptide	0.12	24	x
83	0.0019	00000804|UI-S-GB0-aac-c-10-0-UI.r1	selenium dependent salivary glutathione peroxidase [Ixodes scapularis]	29515	41.3		1.16	15	x
24	1500	00000779|UI-S-GB0-aac-b-18-18-UI.r23	selenophosphate synthetase 1 [Bombyx mori]	21152	34.4	Tentative 1 significant peptide	0.24	6		x
23	1900	00000779|UI-S-GB0-aac-b-18-18-UI.r23	selenophosphate synthetase 1 [Bombyx mori]	21152	46.9	Tentative 1 significant peptide	0.24	5			x
71	0.029	00032944|UI-S-GS1-acn-e-15-0-UI.s1	selenoprotein J [Danio rerio]	26371	17.1	Tentative 1 significant peptide	0.19	2			x
339	4.3e-29	00049626|UI-S-HH0-adg-o-02-0-UI.s1	selenoprotein J [Danio rerio]	26327	75.6		2.35	21	x
121	2.5e-07	00019341|UI-S-GN0-abm-j-24-18-UI.r23	selenoprotein J [Oryzias latipes]	26761	30.4		0.66	5			x
146	9.6e-10	00048436|UI-S-HH0-adf-a-14-0-UI.contig	serine protease 1 [Loligo bleekeri]	33125	92.4	Tentative 1 significant peptide	0.32	37	x
105	9.8e-06	00025419|UI-S-GN1-abx-h-16-18-UI.r23	serine protease 2 [Loligo bleekeri]	30345	78		0.57	28	x
34	130	00001534|UI-S-GB0-aad-o-13-0-UI.contig	SET translocation (myeloid leukemia-associated) B [Salmo salar]	36129	14.2	Tentative 1 significant peptide	0.14	3			x
52	2.1	00046762|UI-S-GU1-aeg-a-21-18-UI.r23	short-chain dehydrogenase/reductase SDR [Cyanothece sp. PCC 8801]	25589	59.2		0.19	19	x
65	0.12	00046762|UI-S-GU1-aeg-a-21-18-UI.r23	short-chain dehydrogenase/reductase SDR [Cyanothece sp. PCC 8801]	25258	25.4	Tentative 1 significant peptide	0.2	7		x
39	44	00046762|UI-S-GU1-aeg-a-21-18-UI.r23	short-chain dehydrogenase/reductase SDR [Cyanothece sp. PCC 8801]	25589	16.7	Tentative 1 significant peptide	0.19	3			x
28	550	00038224|UI-S-GU0-acx-p-16-0-UI.s1	short-chain specific acyl-CoA dehydrogenase, mitochondrial [Danio rerio]	25683	20.3	Tentative 1 significant peptide	0.19	2			x
53	1.7	00036232|UI-S-GS1-act-n-12-18-UI.r23	signal recognition particle 54 kDa protein [Danio rerio]	30809	60.9	Tentative 1 significant peptide	0.16	17	x
24	1300	00013277|UI-S-GG1-abb-h-07-0-UI.s1	SJCHGC01894 protein [Schistosoma japonicum]	29336	53.7	Tentative 1 significant peptide	0.17	13	x
73	0.016	00020332|UI-S-GN1-abo-g-19-0-UI.contig	SJCHGC01894 protein [Schistosoma japonicum]	42721	16.8		0.24	7			x
143	1.7e-09	00001825|UI-S-GB1-aae-i-24-18-UI.r23	SJCHGC05968 protein [Schistosoma japonicum]	24465	46.3		0.45	10			x
118	5.5e-07	00021150|UI-S-GN1-abp-o-11-0-UI.contig	SJCHGC06016 protein [Schistosoma japonicum]	51138	76.6		0.2	15	x
115	1.1e-06	00021150|UI-S-GN1-abp-o-11-0-UI.contig	SJCHGC06016 protein [Schistosoma japonicum]	49716	25.5		0.45	10			x
52	1.9	00054214|UI-S-HH0-adw-e-02-0-UI.contig	sodium-calcium exchanger [Loligo pealei]	30944	35.1		0.56	14		x
408	6.1e-36	00054214|UI-S-HH0-adw-e-02-0-UI.contig	sodium-calcium exchanger [Loligo pealei]	30944	33.6		2.25	14			x
189	4e-14	00054216|UI-S-HH0-adw-e-02-18-UI.r23	sodium-calcium exchanger [Loligo pealei]	30927	56.8		0.56	19	x
55	1.2	00029774|UI-S-GS0-acg-g-20-0-UI.s1	sodium-dependent phosphate transport protein 2B [Rattus norvegicus]	27890	65.1	Tentative 1 significant peptide	0.18	17	x
58	0.54	00054459|UI-S-HH0-adw-k-16-0-UI.contig	SP2G [Solanum lycopersicum]	34591	50.3	Tentative 1 significant peptide	0.3	15	x
153	1.8e-10	00033832|UI-S-GS1-aco-p-03-0-UI.s1	spectrin, alpha, non-erythrocytic 1 (alpha-fodrin) [Xenopus (Silurana) tropicalis]	26912	37.2		0.66	6			x
171	2.5e-12	00045520|UI-S-GU1-aed-p-07-0-UI.s1	spectrin, alpha, non-erythrocytic 1 (alpha-fodrin) [Xenopus (Silurana) tropicalis]	17918	74.3		0.65	17	x
50	3.6	00045520|UI-S-GU1-aed-p-07-0-UI.s1	spectrin, alpha, non-erythrocytic 1 (alpha-fodrin) [Xenopus (Silurana) tropicalis]	19183	17		0.6	3			x
77	0.0074	00047215|UI-S-GU1-aeg-l-20-0-UI.s1	spectrin, alpha, non-erythrocytic 1 (alpha-fodrin) [Xenopus (Silurana) tropicalis]	27205	47.7	Tentative 1 significant peptide	0.18	16	x
37	70	00015895|UI-S-GG1-abf-m-10-18-UI.r23	sperm adenylate kinase [Strongylocentrotus purpuratus]	22320	10.4	Tentative 1 significant peptide	0.22	2		x
27	620	00039339|UI-S-GU0-ada-i-16-0-UI.s1	sperm adenylate kinase [Strongylocentrotus purpuratus]	15487	37.5		0.33	1		x
30	320	00003188|UI-S-GB1-aah-g-06-18-UI.r23	spermatogenesis-associated protein 17 [Sus scrofa]	18729	34.3	Tentative 1 significant peptide	0.27	12	x
67	0.065	00043375|UI-S-GU0-adr-d-05-0-UI.s1	spermidine synthase [Xenopus laevis]	24863	51.2	Tentative 1 significant peptide	0.73	5	x
37	74	00002999|UI-S-GB1-aah-a-07-18-UI.s23	succinate dehydrogenase complex, subunit A, flavoprotein (Fp) [Nasonia vitripennis]	23513	72.8		0.21	14	x
51	2.5	00024449|UI-S-GN1-abv-m-04-0-UI.s1	Succinyl-CoA ligase subunit beta, mitochondrial [Lepeophtheirus salmonis]	21686	26.8		0.52	4			x
105	1.1e-05	00056098|UI-S-HH0-adz-f-24-0-UI.contig	TALDO1 protein [Homo sapiens]	44340	44.6		1.06	0	x
85	0.0011	00056098|UI-S-HH0-adz-f-24-0-UI.contig	TALDO1 protein [Homo sapiens]	44340	29.8		0.36	10		x
460	3.1e-41	00056098|UI-S-HH0-adz-f-24-0-UI.contig	TALDO1 protein [Homo sapiens]	44340	49.5		3.73	24			x
27	670	00030747|UI-S-GS1-acj-a-19-0-UI.s1	TEP2 protein [Glossina morsitans morsitans]	25735	32.5	Tentative 1 significant peptide	0.42	7		x
236	9.3e-19	00038035|UI-S-GU0-acx-i-20-18-UI.r23	thioester-containing protein-G [Chlamys farreri]	23747	79		1.15	23	x
66	0.083	00038035|UI-S-GU0-acx-i-20-18-UI.r23	thioester-containing protein-G [Chlamys farreri]	24334	32.9	Tentative 1 significant peptide	0.21	7		x
110	3.7e-06	00038035|UI-S-GU0-acx-i-20-18-UI.r23	thioester-containing protein-G [Chlamys farreri]	24587	27.4	Tentative 1 significant peptide	0.2	4			x
135	1.1e-08	00036713|UI-S-GS1-acu-o-19-18-UI.r23	Thioredoxin-like protein 1 [Lepeophtheirus salmonis]	24223	59.2		0.45	17	x
41	29	00036713|UI-S-GS1-acu-o-19-18-UI.r23	Thioredoxin-like protein 1 [Lepeophtheirus salmonis]	24223	21.6	Tentative 1 significant peptide	0.21	4			x
36	85	00042893|UI-S-GU0-adq-a-01-0-UI.contig	thymidine kinase 2, mitochondrial [Xenopus (Silurana) tropicalis]	27401	9.1	Tentative 1 significant peptide	0.18	1			x
23	1900	00018822|UI-S-GN0-abl-g-06-0-UI.contig	TIP41-like protein [Salmo salar]	41668	16.1	Tentative 1 significant peptide	0.12	4			x
50	3.5	00023358|UI-S-GN1-abt-o-08-18-UI.r23	tissue alpha-L-fucosidase precursor [Bos taurus]	26868	21.8		0.18	1			x
31	270	00020389|UI-S-GN1-abo-i-18-0-UI.contig	TM2 domain-containing protein 3 precursor [Xenopus laevis]	47274	53.2	Tentative 1 significant peptide	0.1	26	x
274	1.4e-22	00018628|UI-S-GN0-abk-o-22-0-UI.s1	TPA: TPA_inf: eukaryotic translation elongation factor 1A [Heterodera glycines]	29704	65.2	Tentative 1 significant peptide	0.58	4	x
111	3e-06	00038520|UI-S-GU0-acy-k-23-0-UI.s1	transaldolase 1 [Xenopus laevis]	16362	56.1		2	5	x
63	0.17	00041826|UI-S-GU0-adn-h-03-0-UI.s1	transaldolase 1 [Xenopus laevis]	25747	37.2	Tentative 1 significant peptide	0.42	8		x
247	7e-20	00041826|UI-S-GU0-adn-h-03-0-UI.s1	transaldolase 1 [Xenopus laevis]	25747	61	Tentative 1 significant peptide	2.44	4			x
159	4e-11	00017177|UI-S-GG1-abh-m-13-0-UI.s1	transferrin [Ictalurus punctatus]	24929	47.1		1.48	1		x
178	5.4e-13	00032676|UI-S-GS1-acm-n-02-0-UI.s1	transferrin [Ictalurus punctatus]	24563	79.2		1.1	21	x
159	4e-11	00032676|UI-S-GS1-acm-n-02-0-UI.s1	transferrin [Ictalurus punctatus]	24563	72.4		1.52	1		x
159	4e-11	00038611|UI-S-GU0-acy-o-01-0-UI.s1	transferrin [Ictalurus punctatus]	19609	52.7		2.15	8		x
274	1.4e-22	00017686|UI-S-GN0-abi-m-19-18-UI.r23	translation elongation factor 1-alpha [Capsaspora owczarzaki]	23818	71.2		0.77	12	x
135	1.1e-08	00049551|UI-S-HH0-adg-m-07-0-UI.s1	translation elongation factor EF-1 alpha/tu [Glossina morsitans morsitans]	28101	26.1		0.91	3			x
59	0.44	00009590|UI-S-GG0-aau-m-22-0-UI.contig	translation elongation factor-1 gamma [Locusta migratoria]	51170	66.7	Tentative 1 significant peptide	0.09	33	x
20	3300	00009590|UI-S-GG0-aau-m-22-0-UI.contig	translation elongation factor-1 gamma [Locusta migratoria]	48742	34.6	Tentative 1 significant peptide	0.1	12		x
20	3300	00009592|UI-S-GG0-aau-m-22-18-UI.r23	translation elongation factor-1 gamma [Locusta migratoria]	27017	54		0.18	1		x
42	23	00028472|UI-S-GS0-acd-d-16-18-UI.r23	translation factor Sui1, putative [Ixodes scapularis]	30627	65.1	Tentative 1 significant peptide	0.16	18	x
15	10000	00012807|UI-S-GG1-aba-i-18-0-UI.contig	translation initiation factor 2, alpha subunit, putative [Ixodes scapularis]	46230	25.4		0.1	12		x
114	1.5e-06	00042264|UI-S-GU0-ado-k-01-0-UI.contig	translation initiation factor 4F, helicase subunit, putative [Ixodes scapularis]	42502	57.9		0.24	33	x
69	0.046	00042264|UI-S-GU0-ado-k-01-0-UI.contig	translation initiation factor 4F, helicase subunit, putative [Ixodes scapularis]	43504	19.7		0.37	8			x
154	1.3e-10	00041015|UI-S-GU0-adl-f-07-0-UI.contig	translational elongation factor-2 [Eremocosta gigasella]	40362	72.2		0.76	31	x
79	0.0039	00041015|UI-S-GU0-adl-f-07-0-UI.contig	translational elongation factor-2 [Eremocosta gigasella]	42629	33.8		0.24	5		x
124	1.2e-07	00041015|UI-S-GU0-adl-f-07-0-UI.contig	translational elongation factor-2 [Eremocosta gigasella]	42629	26.5		0.54	9			x
124	1.5e-07	00028920|UI-S-GS0-ace-e-09-0-UI.s1	translationally controlled tumor protein [Schizosaccharomyces japonicus yFS275]	29088	41.1		0.6	2			x
147	7.6e-10	00042892|UI-S-GU0-adp-p-24-0-UI.s1	translationally controlled tumor protein [Schizosaccharomyces japonicus yFS275]	28331	36.4		0.9	6			x
159	4.6e-11	00056225|UI-S-HH0-adz-i-17-0-UI.contig	translationally controlled tumor protein [Schizosaccharomyces japonicus yFS275]	29083	54.5		0.6	18	x
148	5.1e-10	00009262|UI-S-GG0-aau-a-11-0-UI.contig	triosephosphate isomerase 1 [Saccoglossus kowalevskii]	38668	62.4		0.81	13	x
149	4.1e-10	00009262|UI-S-GG0-aau-a-11-0-UI.contig	triosephosphate isomerase 1 [Saccoglossus kowalevskii]	38668	33.1		0.27	4		x
221	2.6e-17	00009262|UI-S-GG0-aau-a-11-0-UI.contig	triosephosphate isomerase 1 [Saccoglossus kowalevskii]	38376	30.3		0.81	5			x
35	110	00009264|UI-S-GG0-aau-a-11-18-UI.r23	triosephosphate isomerase B [Danio rerio]	23023	44.4		0.22	10		x
93	0.00017	00019093|UI-S-GN0-abm-a-18-0-UI.s1	tropomyosin [Crassostrea gigas]	29347	23.6	Tentative 1 significant peptide	0.36	1		x
182	2.2e-13	00019093|UI-S-GN0-abm-a-18-0-UI.s1	tropomyosin [Crassostrea gigas]	29347	20.8	Tentative 1 significant peptide	1.18	1			x
47	7	00042087|UI-S-GU0-ado-c-17-0-UI.s1	tropomyosin [Euprymna scolopes]	20487	21.1		0.25	7		x
152	2.3e-10	00017325|UI-S-GN0-abi-a-08-0-UI.contig	tropomyosin [Sepioteuthis lessoniana]	45556	33		0.66	5		x
935	1e-88	00017325|UI-S-GN0-abi-a-08-0-UI.contig	tropomyosin [Sepioteuthis lessoniana]	46241	59.2		12.18	33			x
343	1.6e-29	00043381|UI-S-GU0-adr-d-15-0-UI.contig	tropomyosin [Sepioteuthis lessoniana]	47590	64.1		1.38	0	x
68	0.059	00049900|UI-S-HH0-adh-f-01-0-UI.s1	tropomyosin [Sepioteuthis lessoniana]	24558	28.9		0.2	3		x
80	0.0038	00001410|UI-S-GB0-aad-j-04-0-UI.s1	tropomyosin [Todarodes pacificus]	26873	28.2		0.4	2		x
117	6.3e-07	00008468|UI-S-GG0-aas-c-20-0-UI.s1	tropomyosin [Todarodes pacificus]	25492	43.2		1.43	1		x
395	1.1e-34	00008649|UI-S-GG0-aas-j-05-0-UI.s1	tropomyosin [Todarodes pacificus]	30675	38.7		7.03	1			x
204	1.5e-15	00024043|UI-S-GN1-abv-a-20-0-UI.s1	tropomyosin [Todarodes pacificus]	26575	36.6		2.32	14	x
145	9.9e-10	00039275|UI-S-GU0-ada-f-21-0-UI.s1	tropomyosin [Todarodes pacificus]	26812	47.9		1.76	4		x
117	7.2e-07	00001288|UI-S-GB0-aad-d-20-18-UI.r23	tropomysin-like protein [Todarodes pacificus]	27074	51.5		0.65	1		x
340	3.4e-29	00001998|UI-S-GB1-aae-p-09-0-UI.contig	tropomysin-like protein [Todarodes pacificus]	38412	47.1		1.92	19	x
117	7.2e-07	00001998|UI-S-GB1-aae-p-09-0-UI.contig	tropomysin-like protein [Todarodes pacificus]	41432	34.5		0.39	12		x
476	9e-43	00001998|UI-S-GB1-aae-p-09-0-UI.contig	tropomysin-like protein [Todarodes pacificus]	41432	41.2		3.71	20			x
531	2.9e-48	00017623|UI-S-GN0-abi-k-24-18-UI.r23	tropomysin-like protein [Todarodes pacificus]	19630	62		14.7	20			x
99	4.3e-05	00032817|UI-S-GS1-acn-b-03-0-UI.contig	tropomysin-like protein [Todarodes pacificus]	33031	40.6		0.15	13	x
51	2.8	00032817|UI-S-GS1-acn-b-03-0-UI.contig	tropomysin-like protein [Todarodes pacificus]	36966	20.4		0.28	7			x
666	8.6e-62	00043868|UI-S-GU1-aeb-e-15-0-UI.s1	tropomysin-like protein [Todarodes pacificus]	25016	60.5		7.85	28	x
236	9e-19	00043868|UI-S-GU1-aeb-e-15-0-UI.s1	tropomysin-like protein [Todarodes pacificus]	25016	47.1		1.07	15		x
117	7.2e-07	00047071|UI-S-GU1-aeg-i-12-0-UI.s1	tropomysin-like protein [Todarodes pacificus]	21803	40.7		0.87	4		x
204	1.4e-15	00057011|UI-S-HH0-aea-n-18-0-UI.s1	tropomysin-like protein [Todarodes pacificus]	31358	16.4		2.2	11			x
97	6.7e-05	00000906|UI-S-GB0-aac-g-03-0-UI.contig	troponin T [Mizuhopecten yessoensis]	46086	82.8		0.65	6	x
95	0.00011	00000906|UI-S-GB0-aac-g-03-0-UI.contig	troponin T [Mizuhopecten yessoensis]	46086	40.8		0.49	8		x
89	0.00039	00000906|UI-S-GB0-aac-g-03-0-UI.contig	troponin T [Mizuhopecten yessoensis]	46086	12.2		0.35	3			x
93	0.00017	00009204|UI-S-GG0-aat-n-23-0-UI.s1	troponin T [Mizuhopecten yessoensis]	15828	31.2		0.76	3			x
233	1.7e-18	00041173|UI-S-GU0-adl-k-14-0-UI.contig	troponin-I [Chlamys nipponensis]	41460	54.9		0.94	30	x
45	10	00041173|UI-S-GU0-adl-k-14-0-UI.contig	troponin-I [Chlamys nipponensis]	42385	30.2		0.11	12		x
136	8.1e-09	00041173|UI-S-GU0-adl-k-14-0-UI.contig	troponin-I [Chlamys nipponensis]	42385	18.2		0.38	7			x
30	310	00029899|UI-S-GS0-acg-m-03-0-UI.s1	troponin-I, TnI {C-terminal} [Chlamys nipponensis=Akazara scallop, akazara, striated adductor muscle, Peptide Partial, 135 aa]	19742	69.8	Tentative 1 significant peptide	0.26	4	x
117	6.2e-07	00043586|UI-S-GU0-adr-l-04-18-UI.r23	tubulin alpha-1D chain [Danio rerio]	27391	37.7	Tentative 1 significant peptide	0.94	4			x
65	0.1	00000610|UI-S-GB0-aab-k-16-0-UI.s1	tubulin alpha-2 [Fasciola hepatica]	25626	69	Tentative 1 significant peptide	0.43	19	x
175	1.2e-12	00029759|UI-S-GS0-acg-f-24-0-UI.s1	tubulin alpha-3 chain, putative [Pediculus humanus corporis]	26177	52.3		3	14			x
39	45	00056041|UI-S-HH0-adz-e-16-0-UI.contig	twitchin [Mytilus galloprovincialis]	48918	5.2	Tentative 1 significant peptide	0.1	2			x
89	0.00046	00003710|UI-S-GB1-aai-g-07-0-UI.contig	tyrosine 3-monooxygenase/tryptophan 5-monooxygenase activation protein, epsilon polypeptide 2 [Danio rerio]	38261	32.4		0.43	3		x
326	8.1e-28	00003710|UI-S-GB1-aai-g-07-0-UI.contig	tyrosine 3-monooxygenase/tryptophan 5-monooxygenase activation protein, epsilon polypeptide 2 [Danio rerio]	38719	48		2.67	13			x
65	0.11	00019963|UI-S-GN1-abn-m-16-0-UI.s1	Ubc protein [Penaeus monodon]	26677	24.3		0.19	5		x
44	14	00038160|UI-S-GU0-acx-n-03-0-UI.s1	ubiquitin C-terminal hydrolase, putative [Ixodes scapularis]	27789	48.4	Tentative 1 significant peptide	0.18	14	x
28	550	00051240|UI-S-HH0-adj-g-10-0-UI.s1	Ubiquitin-conjugating enzyme E2 variant 2 [Salmo salar]	26418	34.3	Tentative 1 significant peptide	0.19	9		x
31	280	00047571|UI-S-HH0-add-g-11-0-UI.s1	ubiquitin-fold modifier 1 precursor [Rattus norvegicus]	22761	13.7	Tentative 1 significant peptide	0.22	1			x
56	0.89	00006432|UI-S-GB1-aan-o-09-0-UI.contig	ubiquitin-like modifier-activating enzyme 1 [Saccoglossus kowalevskii]	45544	15.1		0.22	5			x
65	0.11	00025344|UI-S-GN1-abx-f-18-0-UI.contig	universal minicircle sequence binding protein (UMSBP) [Leishmania braziliensis MHOM/BR/75/M2904]	41302	64.3	Tentative 1 significant peptide	0.12	19	x
22	2300	00044766|UI-S-GU1-aec-m-04-18-UI.r23	unnamed protein product [Homo sapiens]	26147	30.4	Tentative 1 significant peptide	0.19	7		x
37	69	00048211|UI-S-HH0-ade-k-13-0-UI.contig	unnamed protein product [Homo sapiens]	32530	55.1	Tentative 1 significant peptide	0.15	15	x
40	34	00000600|UI-S-GB0-aab-k-02-18-UI.r23	unnamed protein product [Tetraodon nigroviridis]	25014	60.3	Tentative 1 significant peptide	0.2	15	x
190	3.2e-14	00007872|UI-S-GB1-aaq-n-09-18-UI.r23	unnamed protein product [Tetraodon nigroviridis]	24813	77.2	Tentative 1 significant peptide	0.73	16	x
67	0.063	00007872|UI-S-GB1-aaq-n-09-18-UI.r23	unnamed protein product [Tetraodon nigroviridis]	25734	39.5		0.42	5			x
54	1.5	00010999|UI-S-GG1-aax-f-05-0-UI.s1	unnamed protein product [Tetraodon nigroviridis]	27658	39.8	Tentative 1 significant peptide	0.18	12	x
77	0.0071	00018242|UI-S-GN0-abk-b-08-0-UI.contig	unnamed protein product [Tetraodon nigroviridis]	38963	8.6		0.26	2			x
55	1.1	00024164|UI-S-GN1-abv-e-10-0-UI.s1	unnamed protein product [Tetraodon nigroviridis]	28736	52.3		0.17	16	x
96	8.6e-05	00033749|UI-S-GS1-aco-m-09-0-UI.s1	unnamed protein product [Tetraodon nigroviridis]	25172	76.6		0.43	21	x
31	280	00041207|UI-S-GU0-adl-m-01-0-UI.contig	unnamed protein product [Tetraodon nigroviridis]	44865	18.5	Tentative 1 significant peptide	0.11	9		x
35	110	00043540|UI-S-GU0-adr-j-01-0-UI.s1	unnamed protein product [Tetraodon nigroviridis]	27568	6.2	Tentative 1 significant peptide	0.18	2			x
25	1100	00044485|UI-S-GU1-aec-e-23-0-UI.s1	unnamed protein product [Tetraodon nigroviridis]	24187	59.5	Tentative 1 significant peptide	0.21	16	x
32	210	00052440|UI-S-HH0-adt-h-18-0-UI.s1	unnamed protein product [Tetraodon nigroviridis]	26858	41.6	Tentative 1 significant peptide	0.18	12	x
89	0.00047	00055061|UI-S-HH0-adx-k-18-0-UI.s1	von Willebrand factor A domain containing 5A, gene 2 [Xenopus (Silurana) tropicalis]	27788	11	Tentative 1 significant peptide	0.18	2			x
123	1.6e-07	00017744|UI-S-GN0-abi-o-14-0-UI.s1	von Willebrand factor A domain containing 5A, gene 2 [Xenopus laevis]	24563	73.6	Tentative 1 significant peptide	0.45	20	x
71	0.025	00017744|UI-S-GN0-abi-o-14-0-UI.s1	von Willebrand factor A domain containing 5A, gene 2 [Xenopus laevis]	25984	16.9		0.42	3			x
55	1.1	00020845|UI-S-GN1-abp-f-18-0-UI.s1	von Willebrand factor A domain containing 5A, gene 2 [Xenopus laevis]	26255	16.7	Tentative 1 significant peptide	0.41	1			x
20	3200	00033514|UI-S-GS1-aco-f-21-0-UI.contig	Wnt7 [Euprymna scolopes]	38604	62.8	Tentative 1 significant peptide	0.13	22	x
49	4.3	00004187|UI-S-GB1-aaj-e-08-0-UI.s1	Zgc:55605 protein [Danio rerio]	27474	68.3	Tentative 1 significant peptide	0.39	6	x
44	13	00004187|UI-S-GB1-aaj-e-08-0-UI.s1	Zgc:55605 protein [Danio rerio]	28144	29.7		0.38	7			x
37	72	00035293|UI-S-GS1-acr-p-14-0-UI.contig	zinc finger protein, putative [Ixodes scapularis]	47422	27.7		0.1	14		x
291	3e-24	00037360|UI-S-GS1-acw-c-12-0-UI.s1	A Chain A, Crystal Structure Of Rigor-Like Squid Myosin S1	26342	73.4		1.37	22	x
47	7	00037360|UI-S-GS1-acw-c-12-0-UI.s1	A Chain A, Crystal Structure Of Rigor-Like Squid Myosin S1	26342	27.8		0.41	6		x
59	0.47	00052178|UI-S-HH0-adt-b-06-18-UI.r23	A Chain A, Recombinant Actophorin	23650	37.5	Tentative 1 significant peptide	0.21	7			x
41	29	00009164|UI-S-GG0-aat-m-09-0-UI.s1	ACTM_APLCA RecName: Full=Actin, muscle	23510	28.5		0.21	1		x
448	5.5e-40	00027934|UI-S-GN1-acc-b-19-0-UI.s1	ACTM_APLCA RecName: Full=Actin, muscle	23337	39		3.73	2			x
588	6e-54	00030464|UI-S-GS0-aci-f-02-0-UI.s1	ACTM_APLCA RecName: Full=Actin, muscle	23613	44.4		7.24	1			x
40	37	00008360|UI-S-GB1-aar-p-06-0-UI.contig	AF072519_1 centrin [Nicotiana tabacum]	43883	59.6	Tentative 1 significant peptide	0.11	25	x
47	6.3	00000741|UI-S-GB0-aac-a-10-0-UI.s1	AF109924_1 sulfatase 1 precursor [Helix pomatia]	29143	73.6		0.6	22	x
136	8.5e-09	00032312|UI-S-GS1-acm-c-02-0-UI.s1	AF117271_1 ferritin [Enteroctopus dofleini]	26115	35.3		0.69	7			x
183	1.8e-13	00040475|UI-S-GU0-adk-b-23-0-UI.contig	AF124742_1 guanine nucleotide-binding protein [Euprymna scolopes]	36783	60.5		0.65	26	x
80	0.0038	00040475|UI-S-GU0-adk-b-23-0-UI.contig	AF124742_1 guanine nucleotide-binding protein [Euprymna scolopes]	38116	51		0.27	7		x
104	1.2e-05	00053409|UI-S-HH0-adv-a-11-0-UI.s1	AF180336_1 cyclophilin A [Cryptococcus neoformans var. grubii]	21139	59.9		0.53	15	x
79	0.0045	00053409|UI-S-HH0-adv-a-11-0-UI.s1	AF180336_1 cyclophilin A [Cryptococcus neoformans var. grubii]	21139	44.7		0.53	7		x
52	2.2	00053409|UI-S-HH0-adv-a-11-0-UI.s1	AF180336_1 cyclophilin A [Cryptococcus neoformans var. grubii]	21139	33	Tentative 1 significant peptide	0.53	7			x
122	2.4e-07	00037844|UI-S-GU0-acx-b-11-18-UI.r23	AF199488_1 beta-actin [Coturnix japonica]	26055	59.4		0.42	3		x
109	4.3e-06	00024866|UI-S-GN1-abw-h-23-0-UI.contig	AF339450_1 hillarin [Hirudo medicinalis]	53492	58.3	Tentative 1 significant peptide	0.09	36	x
24	1300	00024866|UI-S-GN1-abw-h-23-0-UI.contig	AF339450_1 hillarin [Hirudo medicinalis]	53055	27.4	Tentative 1 significant peptide	0.09	14		x
124	1.3e-07	00024866|UI-S-GN1-abw-h-23-0-UI.contig	AF339450_1 hillarin [Hirudo medicinalis]	56202	34.2		0.63	15			x
113	1.7e-06	00031400|UI-S-GS1-ack-f-21-0-UI.s1	AF339450_1 hillarin [Hirudo medicinalis]	25259	61.9	Tentative 1 significant peptide	0.2	19	x
198	5.5e-15	00031400|UI-S-GS1-ack-f-21-0-UI.s1	AF339450_1 hillarin [Hirudo medicinalis]	26083	39.3		2.38	12			x
38	53	00044407|UI-S-GU1-aec-c-19-0-UI.contig	AF339450_1 hillarin [Hirudo medicinalis]	38442	18.1	Tentative 1 significant peptide	0.13	7		x
64	0.13	00051888|UI-S-HH0-ads-k-04-0-UI.s1	AF339450_1 hillarin [Hirudo medicinalis]	27259	21.5	Tentative 1 significant peptide	0.18	5			x
46	7.9	00008429|UI-S-GG0-aas-b-10-18-UI.r23	AF390561_1 malate dehydrogenase [Sphyraena idiastes]	26605	79.9	Tentative 1 significant peptide	0.19	19	x
97	6.5e-05	00008429|UI-S-GG0-aas-b-10-18-UI.r23	AF390561_1 malate dehydrogenase [Sphyraena idiastes]	25438	12.1	Tentative 1 significant peptide	0.2	2			x
24	1400	00017222|UI-S-GG1-abh-n-17-0-UI.s1	AF399934_1 RNA helicase p47 [Spisula solidissima]	24668	71.1	Tentative 1 significant peptide	0.2	18	x
764	1.3e-71	00017726|UI-S-GN0-abi-n-21-0-UI.s1	AF401231_1 hemocyanin [Sepia officinalis]	19220	84.2		4.17	3	x
308	5.6e-26	00017726|UI-S-GN0-abi-n-21-0-UI.s1	AF401231_1 hemocyanin [Sepia officinalis]	19857	53.7	Tentative 1 significant peptide	2.9	2		x
789	4.4e-74	00037993|UI-S-GU0-acx-h-05-0-UI.s1	AF401231_1 hemocyanin [Sepia officinalis]	24245	74.3	Tentative 1 significant peptide	2.71	14	x
151	2.9e-10	00039320|UI-S-GU0-ada-h-23-0-UI.s1	AF401231_1 hemocyanin [Sepia officinalis]	21198	33		0.9	1			x
1070	3.4e-102	00043305|UI-S-GU0-adr-a-06-0-UI.s1	AF401231_1 hemocyanin [Sepia officinalis]	25641	84.1		7.38	12	x
383	1.9e-33	00043305|UI-S-GU0-adr-a-06-0-UI.s1	AF401231_1 hemocyanin [Sepia officinalis]	24612	54.2		2.63	12		x
240	3.6e-19	00043305|UI-S-GU0-adr-a-06-0-UI.s1	AF401231_1 hemocyanin [Sepia officinalis]	24612	37.9		1.51	4			x
101	3e-05	00009878|UI-S-GG1-aav-f-23-0-UI.contig	AF484962_1 alpha-actinin [Biomphalaria glabrata]	47258	83.3		0.47	46	x
42	20	00009878|UI-S-GG1-aav-f-23-0-UI.contig	AF484962_1 alpha-actinin [Biomphalaria glabrata]	47258	22.4		0.1	11		x
170	3.2e-12	00009878|UI-S-GG1-aav-f-23-0-UI.contig	AF484962_1 alpha-actinin [Biomphalaria glabrata]	47258	28.7		0.79	11			x
306	8.8e-26	00003222|UI-S-GB1-aah-h-12-0-UI.s1	C Chain C, Crystal Structure Of Rigor-Like Squid Myosin S1	28365	51.6		2.6	6			x
106	8.7e-06	00013271|UI-S-GG1-abb-g-24-0-UI.s1	C Chain C, Crystal Structure Of Rigor-Like Squid Myosin S1	28830	86.9		0.61	3	x
174	1.4e-12	00054011|UI-S-HH0-adv-p-09-0-UI.s1	C Chain C, Crystal Structure Of Rigor-Like Squid Myosin S1	25946	44.8		1.01	11			x
399	4.6e-35	00043702|UI-S-GU1-aeb-a-06-0-UI.contig	CAH2_TRIHK RecName: Full=Carbonic anhydrase 2; AltName: Full=Carbonic anhydrase II; Short=CA-II; AltName: Full=Carbonate dehydratase II	48615	68.6		2.75	0	x
65	0.11	00043702|UI-S-GU1-aeb-a-06-0-UI.contig	CAH2_TRIHK RecName: Full=Carbonic anhydrase 2; AltName: Full=Carbonic anhydrase II; Short=CA-II; AltName: Full=Carbonate dehydratase II	46731	38.7	Tentative 1 significant peptide	0.22	18		x
273	1.6e-22	00043702|UI-S-GU1-aeb-a-06-0-UI.contig	CAH2_TRIHK RecName: Full=Carbonic anhydrase 2; AltName: Full=Carbonic anhydrase II; Short=CA-II; AltName: Full=Carbonate dehydratase II	48552	33		0.76	13			x
39	39	00039091|UI-S-GU0-acz-o-17-18-UI.r23	CROM_OMMSL RecName: Full=Omega-crystallin	23666	41.2	Tentative 1 significant peptide	0.21	10	x
76	0.0081	00039091|UI-S-GU0-acz-o-17-18-UI.r23	CROM_OMMSL RecName: Full=Omega-crystallin	23387	44	Tentative 1 significant peptide	0.21	10		x
440	3.4e-39	00039091|UI-S-GU0-acz-o-17-18-UI.r23	CROM_OMMSL RecName: Full=Omega-crystallin	24304	33.3		3.45	9			x
43	15	00001208|UI-S-GB0-aad-a-11-0-UI.s1	ENO_LOLPE RecName: Full=Enolase; AltName: Full=2-phosphoglycerate dehydratase; AltName: Full=2-phospho-D-glycerate hydro-lyase	25530	52	Tentative 1 significant peptide	0.19	8	x
357	6.4e-31	00001208|UI-S-GB0-aad-a-11-0-UI.s1	ENO_LOLPE RecName: Full=Enolase; AltName: Full=2-phosphoglycerate dehydratase; AltName: Full=2-phospho-D-glycerate hydro-lyase	27011	48		4.4	11			x
210	3.4e-16	00008621|UI-S-GG0-aas-i-07-0-UI.s1	ENO_LOLPE RecName: Full=Enolase; AltName: Full=2-phosphoglycerate dehydratase; AltName: Full=2-phospho-D-glycerate hydro-lyase	27298	34.1		1.72	1			x
47	7.5	00007297|UI-S-GB1-aap-k-18-0-UI.contig	GBB_LOLFO RecName: Full=Guanine nucleotide-binding protein subunit beta	48685	67.6	Tentative 1 significant peptide	0.1	42	x
64	0.13	00042916|UI-S-GU0-adq-a-24-0-UI.s1	GELS2_LUMTE RecName: Full=Gelsolin-like protein 2; AltName: Full=Actin-modulator; Short=EWAM-P2	28081	53.6	Tentative 1 significant peptide	0.18	8		x
52	2.2	00013939|UI-S-GG1-abc-k-03-0-UI.contig	H2A_SEPOF RecName: Full=Histone H2A	15796	57.1	Tentative 1 significant peptide	0.33	10	x
62	0.21	00013939|UI-S-GG1-abc-k-03-0-UI.contig	H2A_SEPOF RecName: Full=Histone H2A	15796	32		0.76	3		x
62	0.21	00013942|UI-S-GG1-abc-k-04-0-UI.s1	H2A_SEPOF RecName: Full=Histone H2A	12321	28.4		1.05	2		x
62	0.21	00051712|UI-S-HH0-ads-f-09-18-UI.r23	H2A_SEPOF RecName: Full=Histone H2A	26380	32	Tentative 1 significant peptide	0.41	11		x
261	2.6e-21	00019811|UI-S-GN1-abn-i-12-0-UI.s1	HCYA_OCTDO RecName: Full=Hemocyanin A-type, units Ode to Odg	27346	65.3		1.72	24	x
19	4400	00019811|UI-S-GN1-abn-i-12-0-UI.s1	HCYA_OCTDO RecName: Full=Hemocyanin A-type, units Ode to Odg	27346	22.6		0.18	6		x
94	0.00014	00019811|UI-S-GN1-abn-i-12-0-UI.s1	HCYA_OCTDO RecName: Full=Hemocyanin A-type, units Ode to Odg	27346	42.7		0.4	7			x
179	4.2e-13	00029635|UI-S-GS0-acg-a-21-0-UI.s1	HCYG_SEPOF RecName: Full=Hemocyanin, units G and H	17199	52.8		1.19	2		x
40	38	00040478|UI-S-GU0-adk-b-24-0-UI.s1	HCYG_SEPOF RecName: Full=Hemocyanin, units G and H	13256	35.2	Tentative 1 significant peptide	0.96	5		x
45	12	00040478|UI-S-GU0-adk-b-24-0-UI.s1	HCYG_SEPOF RecName: Full=Hemocyanin, units G and H	13256	30.6	Tentative 1 significant peptide	0.4	1			x
192	2e-14	00041476|UI-S-GU0-adm-h-08-0-UI.s1	HCYG_SEPOF RecName: Full=Hemocyanin, units G and H	19953	40.4		1.47	6		x
79	0.0044	00042302|UI-S-GU0-ado-l-09-0-UI.s1	HCYG_SEPOF RecName: Full=Hemocyanin, units G and H	17306	27		0.3	2		x
56	0.85	00031303|UI-S-GS1-ack-c-19-0-UI.s1	HSP7C_CRIGR RecName: Full=Heat shock cognate 71 kDa protein; AltName: Full=Heat shock 70 kDa protein 8	27267	9.1	Tentative 1 significant peptide	0.18	2			x
463	1.8e-41	00000985|UI-S-GB0-aac-i-24-0-UI.r1	MLR_TODPA RecName: Full=Myosin regulatory light chain LC-2, mantle muscle; Short=RLC	26935	53.1		5.39	15			x
463	1.8e-41	00010948|UI-S-GG1-aax-d-18-0-UI.s1	MLR_TODPA RecName: Full=Myosin regulatory light chain LC-2, mantle muscle; Short=RLC	25913	54.1		5.9	1			x
33	170	00010972|UI-S-GG1-aax-e-13-0-UI.s1	MLR_TODPA RecName: Full=Myosin regulatory light chain LC-2, mantle muscle; Short=RLC	27091	16.4		0.18	2			x
56	0.93	00016419|UI-S-GG1-abg-i-17-0-UI.s1	MLR_TODPA RecName: Full=Myosin regulatory light chain LC-2, mantle muscle; Short=RLC	29652	69.4	Tentative 1 significant peptide	0.36	1	x
55	1.2	00019491|UI-S-GN0-abm-p-20-0-UI.s1	MLR_TODPA RecName: Full=Myosin regulatory light chain LC-2, mantle muscle; Short=RLC	28268	72	Tentative 1 significant peptide	0.62	4	x
360	3.2e-31	00019491|UI-S-GN0-abm-p-20-0-UI.s1	MLR_TODPA RecName: Full=Myosin regulatory light chain LC-2, mantle muscle; Short=RLC	28268	37.6		2.62	2			x
56	0.93	00025593|UI-S-GN1-abx-m-13-0-UI.s1	MLR_TODPA RecName: Full=Myosin regulatory light chain LC-2, mantle muscle; Short=RLC	29886	76.9		0.36	3	x
188	5.6e-14	00033960|UI-S-GS1-acp-d-03-0-UI.s1	MLR_TODPA RecName: Full=Myosin regulatory light chain LC-2, mantle muscle; Short=RLC	23411	24.9		1.17	1			x
404	1.5e-35	00002418|UI-S-GB1-aaf-n-05-0-UI.s1	MYSP_MYTGA RecName: Full=Paramyosin	32945	62.9		2.03	9	x
58	0.52	00002418|UI-S-GB1-aaf-n-05-0-UI.s1	MYSP_MYTGA RecName: Full=Paramyosin	29902	33.7		0.16	4		x
68	0.053	00002418|UI-S-GB1-aaf-n-05-0-UI.s1	MYSP_MYTGA RecName: Full=Paramyosin	32945	19.2	Tentative 1 significant peptide	0.32	0			x
423	1.7e-37	00006306|UI-S-GB1-aan-k-14-0-UI.s1	MYSP_MYTGA RecName: Full=Paramyosin	30577	73.1		2.3	28	x
124	1.5e-07	00006306|UI-S-GB1-aan-k-14-0-UI.s1	MYSP_MYTGA RecName: Full=Paramyosin	27660	22.4		0.39	1		x
210	3.8e-16	00006306|UI-S-GB1-aan-k-14-0-UI.s1	MYSP_MYTGA RecName: Full=Paramyosin	30577	34.3		0.57	8			x
60	0.38	00006467|UI-S-GB1-aan-p-11-0-UI.s1	MYSP_MYTGA RecName: Full=Paramyosin	26367	31.2		0.19	11		x
296	9.5e-25	00019785|UI-S-GN1-abn-h-20-0-UI.s1	MYSP_MYTGA RecName: Full=Paramyosin	26213	60.3		3.76	5	x
372	2.1e-32	00021127|UI-S-GN1-abp-n-22-18-UI.r23	MYSP_MYTGA RecName: Full=Paramyosin	24209	85.7		3.48	19	x
86	0.00087	00021127|UI-S-GN1-abp-n-22-18-UI.r23	MYSP_MYTGA RecName: Full=Paramyosin	25264	43.7	Tentative 1 significant peptide	0.2	8		x
93	0.00019	00021127|UI-S-GN1-abp-n-22-18-UI.r23	MYSP_MYTGA RecName: Full=Paramyosin	25114	24.7		0.44	6			x
241	2.8e-19	00050373|UI-S-HH0-adi-a-08-0-UI.contig	MYSP_MYTGA RecName: Full=Paramyosin	39761	70.2		1.24	40	x
56	0.89	00050373|UI-S-HH0-adi-a-08-0-UI.contig	MYSP_MYTGA RecName: Full=Paramyosin	39761	21.8		0.12	3			x
124	1.2e-07	00055217|UI-S-HH0-adx-p-08-0-UI.contig	MYSP_MYTGA RecName: Full=Paramyosin	35813	61.7		0.89	10		x
63	0.19	00055217|UI-S-HH0-adx-p-08-0-UI.contig	MYSP_MYTGA RecName: Full=Paramyosin	35609	17.6	Tentative 1 significant peptide	0.29	6			x
130	3.4e-08	00048301|UI-S-HH0-ade-m-16-0-UI.s1	NF70_LOLPE RecName: Full=70 kDa neurofilament protein; Short=NF70	29331	26.4		0.59	8	x
120	3.5e-07	00048301|UI-S-HH0-ade-m-16-0-UI.s1	NF70_LOLPE RecName: Full=70 kDa neurofilament protein; Short=NF70	29331	39.8		0.59	8			x
30	360	00025701|UI-S-GN1-aby-a-09-0-UI.s1	RNOY_CRAGI RecName: Full=Ribonuclease Oy; Short=RNase Oy	26689	88.2	Tentative 1 significant peptide	0.19	18	x
171	2.6e-12	00043431|UI-S-GU0-adr-f-07-18-UI.r23	RS2_URECA RecName: Full=40S ribosomal protein S2	26345	78.5		1.37	17	x
93	0.00016	00040081|UI-S-GU0-adc-d-18-0-UI.s1	RSSA_PINFU RecName: Full=40S ribosomal protein SA	27044	35.1		0.4	4		x
123	1.8e-07	00001717|UI-S-GB1-aae-f-13-0-UI.contig	TNNC_TODPA RecName: Full=Troponin C; Short=TN-C	31822	68		0.54	24	x
78	0.0049	00001718|UI-S-GB1-aae-f-13-0-UI.s1	TNNC_TODPA RecName: Full=Troponin C; Short=TN-C	26861	28.8		0.4	7			x
92	0.00023	00053005|UI-S-HH0-adu-f-08-0-UI.contig	UCHL_APLCA RecName: Full=Ubiquitin carboxyl-terminal hydrolase; AltName: Full=Ubiquitin thioesterase	30557	25.1		0.57	5			x
72	0.022	00053007|UI-S-HH0-adu-f-08-18-UI.r23	UCHL_APLCA RecName: Full=Ubiquitin carboxyl-terminal hydrolase; AltName: Full=Ubiquitin thioesterase	22908	66.4		0.49	11	x
30	380	00038539|UI-S-GU0-acy-l-15-0-UI.s1	VP33_APLCA RecName: Full=Vesicle-associated membrane protein/synaptobrevin-binding protein; AltName: Full=VAP-33	25866	62.2	Tentative 1 significant peptide	0.19	20	x
30	330	00008434|UI-S-GG0-aas-b-13-0-UI.s1	YBOXH_APLCA RecName: Full=Y-box factor homolog; AltName: Full=APY1	29846	18.9		0.16	6		x

## Sheet: Combined Host Mascot Unique
Score	Expectation	Protein ID	Protein Name	MW	% Coverage	empai	Peptides
32	240	00016403|UI-S-GG1-abg-i-09-18-UI.r23	14-3-3E1 protein [Oncorhynchus mykiss]	29833	49.4	0.36	3
39	46	00014090|UI-S-GG1-abc-o-16-0-UI.s1	26S proteasome regulatory complex ATPase RPT6 [Glossina morsitans morsitans]	24847	18.8	0.2	4
163	1.6e-11	00043429|UI-S-GU0-adr-f-07-0-UI.contig	40S ribosomal protein S2 [Danio rerio]	32300	66.3	1.03	7
65	0.12	00031008|UI-S-GS1-acj-i-09-0-UI.s1	60S ribosomal protein L13 [Brugia malayi]	26647	71.7	0.19	24
39	47	00048906|UI-S-HH0-adf-l-24-0-UI.s1	60S ribosomal protein L23a-like protein [Euprymna scolopes]	23221	44.4	0.48	14
100	3.6e-05	00017091|UI-S-GG1-abh-k-03-0-UI.contig	60S ribosomal protein L32 [Culex quinquefasciatus]	41037	43.7	0.25	19
61	0.3	00039941|UI-S-GU0-adb-o-18-0-UI.contig	60S ribosomal protein L6 [Salmo salar]	39755	28.3	0.41	9
100	3.5e-05	00043949|UI-S-GU1-aeb-g-19-0-UI.contig	78kDa glucose regulated protein [Crassostrea gigas]	42635	23.9	0.54	7
77	0.0069	00019390|UI-S-GN0-abm-l-18-0-UI.s1	84kDa heat shock protein [Haliotis tuberculata]	23389	42.8	0.21	5
52	1.9	00000816|UI-S-GB0-aac-c-18-0-UI.r1	A+U-rich RNA-binding protein [Mus musculus]	29839	52.1	0.16	14
52	2.1	00035775|UI-S-GS1-acs-n-06-0-UI.s1	acireductone dioxygenase, putative [Ixodes scapularis]	25188	56.6	0.43	15
576	8.2e-53	00025624|UI-S-GN1-abx-n-19-18-UI.r23	actin [Marsupenaeus japonicus]	28313	48	7.09	3
2398	0	00037842|UI-S-GU0-acx-b-11-0-UI.contig	Actin 2 [Crassostrea gigas]	41588	63.8	13.05	27
41	29	00031113|UI-S-GS1-acj-m-14-0-UI.s1	actin 5 [Dictyostelium discoideum]	16367	30.5	0.32	3
746	9.1e-70	00000964|UI-S-GB0-aac-i-06-0-UI.s1	actin A1 [Haliotis iris]	29246	60.4	6.6	1
228	5.6e-18	00012262|UI-S-GG1-aaz-j-14-0-UI.contig	actin-binding/filamin-like protein [Schistosoma mansoni]	46047	24.8	1.01	11
36	96	00026218|UI-S-GN1-aby-p-14-0-UI.s1	adenosine kinase a [Danio rerio]	30444	23.6	0.16	6
67	0.062	00043624|UI-S-GU0-adr-m-21-0-UI.s1	adenosylhomocysteinase A [Xenopus laevis]	28748	31.1	0.37	9
58	0.57	00000179|UI-S-GB0-aaa-h-15-0-UI.s1	adenylate cyclase-associated protein 1 [Crassostrea gigas]	27199	12.2	0.18	3
103	1.6e-05	00017502|UI-S-GN0-abi-h-03-18-UI.r23	adenylosuccinate lyase [Xenopus (Silurana) tropicalis]	25706	80	0.42	30
25	1100	00040391|UI-S-GU0-adc-o-14-0-UI.contig	ADP-ribosylation factor-like protein 6 [Saccoglossus kowalevskii]	35730	30.8	0.14	9
305	9.8e-26	00029222|UI-S-GS0-acf-a-09-0-UI.s1	AGAP001151-PA [Anopheles gambiae str. PEST]	29431	50.8	2.45	1
41	30	00003436|UI-S-GB1-aah-o-02-0-UI.s1	AGAP001407-PA [Anopheles gambiae str. PEST]	28420	10.6	0.17	2
55	1.1	00009948|UI-S-GG1-aav-h-21-0-UI.s1	AGAP005134-PA [Anopheles gambiae str. PEST]	28536	23.8	0.17	6
245	1.2e-19	00043059|UI-S-GU0-adq-g-13-18-UI.r23	AGAP009623-PA [Anopheles gambiae str. PEST]	23085	65.3	0.8	21
16	9200	00011577|UI-S-GG1-aay-e-19-18-UI.r23	AGAP011338-PA [Anopheles gambiae str. PEST]	28502	38.6	0.17	9
129	4.6e-08	00025775|UI-S-GN1-aby-c-06-0-UI.contig	AGAP011617-PA [Anopheles gambiae str. PEST]	43380	63	0.53	24
109	4.4e-06	00028284|UI-S-GN1-acc-n-04-0-UI.s1	alcohol dehydrogenase [Bombyx mori]	23954	44.7	0.76	5
180	3.5e-13	00040747|UI-S-GU0-adk-l-16-0-UI.s1	aldo-keto reductase [Polysphondylium pallidum PN500]	23057	46	0.22	5
282	2e-23	00001322|UI-S-GB0-aad-f-09-0-UI.s1	alpha tubulin [Saccoglossus kowalevskii]	27327	52.9	2.21	3
222	2e-17	00040520|UI-S-GU0-adk-d-07-0-UI.contig	alpha-actinin, putative [Ixodes scapularis]	35130	22.6	0.92	7
37	63	00022287|UI-S-GN1-abs-b-07-0-UI.contig	Aminoacylase-1 [Salmo salar]	48598	30.8	0.1	13
29	390	00025287|UI-S-GN1-abx-e-06-0-UI.s1	AMP deaminase [Aedes aegypti]	27939	74.9	0.18	20
32	210	00027434|UI-S-GN1-acb-c-19-18-UI.r23	ankyrin 2,3/unc44, putative [Ixodes scapularis]	24528	18.3	0.2	4
84	0.0015	00046166|UI-S-GU1-aef-a-09-18-UI.s23	ankyrin-1, putative [Pediculus humanus corporis]	27352	22.9	0.4	5
47	7.3	00011752|UI-S-GG1-aay-k-08-0-UI.s1	annexin A4 [Rana catesbeiana]	25211	13.6	0.2	3
160	3.3e-11	00025213|UI-S-GN1-abx-b-21-18-UI.r23	annexin A7 [Branchiostoma floridae]	19824	39.7	0.98	7
94	0.00013	00005391|UI-S-GB1-aal-m-24-18-UI.r23	AP-2 complex subunit beta-1, putative [Ixodes scapularis]	24554	74.4	0.2	12
1493	0	00030553|UI-S-GS0-aci-i-19-0-UI.contig	arginine kinase [Sepioteuthis lessoniana]	47500	61.2	4.7	2
32	230	00035893|UI-S-GS1-act-a-20-0-UI.contig	arp2/3 complex 20 kd subunit [Aedes aegypti]	30986	61.8	0.16	5
34	140	00037369|UI-S-GS1-acw-c-20-0-UI.contig	arp2/3, putative [Pediculus humanus corporis]	45574	47.8	0.11	30
135	1e-08	00018352|UI-S-GN0-abk-f-08-0-UI.s1	aspartate aminotransferase 2 [Danio rerio]	27506	38.2	0.94	6
62	0.22	00031705|UI-S-GS1-ack-p-03-0-UI.contig	aspartyl-tRNA synthetase [Danio rerio]	37682	39.6	0.13	6
72	0.021	00003373|UI-S-GB1-aah-m-06-0-UI.s1	aspartyl-tRNA synthetase, putative [Ixodes scapularis]	26729	55.9	0.4	18
252	2.3e-20	00045508|UI-S-GU1-aed-o-22-0-UI.s1	AT15141p [Drosophila melanogaster]	29252	64.9	1.54	5
43	18	00018619|UI-S-GN0-abk-o-16-0-UI.s1	ATP synthase [Bombyx mori]	26437	71.2	0.19	15
170	3.5e-12	00000783|UI-S-GB0-aac-b-20-18-UI.r23	ATP synthase beta subunit [Schistosoma mansoni]	15094	64.6	0.81	12
112	2.3e-06	00001252|UI-S-GB0-aad-c-10-0-UI.s1	ATP synthase, H+ transporting, mitochondrial F1 complex, beta polypeptide [Saccoglossus kowalevskii]	27702	70.5	0.64	3
37	74	00000087|UI-S-GB0-aaa-d-16-0-UI.contig	ATP-dependent 26S proteasome regulatory subunit [Pfiesteria piscicida]	49232	62.9	0.1	31
605	1.1e-55	00044711|UI-S-GU1-aec-k-16-0-UI.s1	beta actin [Loligo pealei]	29992	69.6	6.22	12
2102	0	00053146|UI-S-HH0-adu-i-23-0-UI.s1	beta actin-like 1 protein [Macrostomum lignano]	27577	72.2	26.24	8
536	7.8e-49	00045944|UI-S-GU1-aee-k-08-0-UI.contig	beta-tubulin [Loligo pealei]	37384	89	1.66	6
75	0.012	00000923|UI-S-GB0-aac-g-18-0-UI.r1	bifunctional purine biosynthesis protein PURH [Danio rerio]	24084	28.8	0.46	5
36	93	00043834|UI-S-GU1-aeb-d-16-0-UI.s1	Binding protein 2 like protein [Crassostrea gigas]	24606	23.4	0.2	5
22	2000	00025165|UI-S-GN1-abx-a-11-0-UI.contig	brain protein 16 [Salmo salar]	40537	71.6	0.12	32
74	0.012	00053782|UI-S-HH0-adv-j-19-0-UI.contig	Caffeoyl-CoA O-methyltransferase [Crocosphaera watsonii WH 8501]	39203	34.1	0.12	2
167	7.1e-12	00033168|UI-S-GS1-acn-l-03-0-UI.s1	calcium-dependent protein kinase [Crassostrea gigas]	29375	31.9	0.86	8
135	1.2e-08	00009461|UI-S-GG0-aau-h-23-0-UI.s1	calmodulin [Culex quinquefasciatus]	26210	22.6	0.41	2
451	2.9e-40	00048963|UI-S-HH0-adf-n-10-0-UI.s1	calponin-like protein [Mytilus galloprovincialis]	27306	73.3	7.72	19
152	2.1e-10	00038842|UI-S-GU0-acz-g-14-0-UI.contig	calponin-related [Schistosoma mansoni]	43514	23.5	0.69	9
39	40	00036607|UI-S-GS1-acu-l-07-0-UI.s1	calponin, putative [Ixodes scapularis]	19401	38.8	0.26	7
711	2.4e-66	00000981|UI-S-GB0-aac-i-20-0-UI.r1	calreticulin [Pinctada fucata]	22411	83.6	8.21	30
93	0.00016	00006807|UI-S-GB1-aao-l-14-0-UI.s1	CalReTiculin family member (crt-1) [Caenorhabditis elegans]	28397	27.4	0.38	3
38	54	00045257|UI-S-GU1-aed-i-11-0-UI.contig	carnitine O-acyltransferase CPTI [Glossina morsitans morsitans]	40873	70.2	0.12	31
27	660	00009572|UI-S-GG0-aau-m-06-0-UI.contig	casein kinase II beta subunit [Acyrthosiphon pisum]	41598	67.8	0.12	27
169	4.4e-12	00016717|UI-S-GG1-abh-a-07-18-UI.r23	cathepsin D [Todarodes pacificus]	7920	60.6	4.16	4
173	1.7e-12	00023859|UI-S-GN1-abu-l-18-0-UI.contig	cathepsin L2 cysteine protease [Pinctada fucata]	51943	47.2	0.3	20
198	5.9e-15	00005439|UI-S-GB1-aal-o-15-0-UI.s1	cathepsin Z [Cyprinus carpio]	28591	31.4	0.61	13
198	5.9e-15	00027566|UI-S-GN1-acb-g-19-18-UI.r23	cathepsin Z precursor [Fundulus heteroclitus]	27677	36.6	0.64	4
179	4.2e-13	00038906|UI-S-GU0-acz-i-12-0-UI.s1	CD63 antigen [Rana catesbeiana]	26260	72.2	0.68	26
38	51	00012301|UI-S-GG1-aaz-k-19-0-UI.s1	CD63 antigen-like protein [Haliotis diversicolor]	21391	33.5	0.23	4
43	18	00041272|UI-S-GU0-adl-n-21-0-UI.contig	Cdc42 protein, putative [Ixodes scapularis]	29676	28	0.17	5
29	450	00052450|UI-S-HH0-adt-h-22-0-UI.s1	cell cycle associated protein 1 [Xenopus laevis]	23857	50.4	0.21	7
45	10	00048316|UI-S-HH0-ade-n-02-0-UI.contig	cell division cycle 37 homolog [Xenopus (Silurana) tropicalis]	53608	14.7	0.09	6
54	1.5	00001352|UI-S-GB0-aad-g-13-18-UI.r23	Chit3 protein [Crassostrea gigas]	25870	78.5	0.19	23
36	80	00005668|UI-S-GB1-aam-g-10-0-UI.s1	clathrin heavy chain, putative [Pediculus humanus corporis]	26363	4.6	0.19	1
54	1.5	00006266|UI-S-GB1-aan-j-08-18-UI.r23	Coactosin-like protein [Caligus rogercresseyi]	13951	19.4	0.37	3
71	0.026	00056229|UI-S-HH0-adz-i-20-0-UI.s1	coatomer subunit delta [Rattus norvegicus]	28752	84.4	0.37	28
34	140	00002465|UI-S-GB1-aaf-o-16-0-UI.s1	coatomer subunit epsilon [Gallus gallus]	25490	72.5	0.19	24
225	9.9e-18	00006728|UI-S-GB1-aao-i-11-0-UI.s1	complement component C3 precursor [Nematostella vectensis]	23994	69.6	1.57	4
61	0.27	00018673|UI-S-GN0-abl-a-23-0-UI.s1	conserved hypothetical protein [Culex quinquefasciatus]	25750	11.9	0.42	4
21	2600	00008573|UI-S-GG0-aas-g-12-18-UI.r23	conserved hypothetical protein [Ixodes scapularis]	22011	62.8	0.23	20
68	0.053	00010235|UI-S-GG1-aaw-a-05-18-UI.s23	conserved hypothetical protein [Ixodes scapularis]	25430	63.4	0.43	17
48	5.5	00020651|UI-S-GN1-abp-a-09-0-UI.contig	conserved hypothetical protein [Ixodes scapularis]	39394	48.7	0.12	20
172	2.3e-12	00024892|UI-S-GN1-abw-i-16-0-UI.contig	conserved hypothetical protein [Ixodes scapularis]	33268	79.9	1.28	14
22	1900	00035785|UI-S-GS1-acs-n-10-0-UI.contig	conserved hypothetical protein [Ixodes scapularis]	38992	25.2	0.12	8
118	5.7e-07	00020762|UI-S-GN1-abp-d-09-0-UI.s1	conserved hypothetical protein [Pediculus humanus corporis]	25461	17.5	0.2	7
27	710	00038867|UI-S-GU0-acz-h-08-0-UI.contig	conserved hypothetical protein [Pediculus humanus corporis]	40112	66.3	0.12	26
210	3.2e-16	00008687|UI-S-GG0-aas-k-12-0-UI.s1	conserved hypothetical protein [Perkinsus marinus ATCC 50983]	24245	57.7	4.4	13
743	1.8e-69	00049826|UI-S-HH0-adh-c-23-0-UI.s1	conserved hypothetical protein [Perkinsus marinus ATCC 50983]	28245	68.9	24.24	3
41	29	00030209|UI-S-GS0-ach-j-13-18-UI.r23	Contactin precursor, putative [Pediculus humanus corporis]	26888	65.7	0.4	16
47	6.5	00046209|UI-S-GU1-aef-b-12-18-UI.r23	Coronin, putative [Ixodes scapularis]	19965	68.2	0.25	17
56	0.8	00055175|UI-S-HH0-adx-o-08-0-UI.contig	cortactin [Xenopus laevis]	46766	40	0.1	16
1010	3.5e-96	00050709|UI-S-HH0-adi-h-17-0-UI.s1	Cu/Zn-superoxide dismutase [Haliotis discus discus]	20883	71.1	3.55	17
22	2000	00017955|UI-S-GN0-abj-g-15-0-UI.s1	cullin, putative [Ixodes scapularis]	26880	32.1	0.18	2
83	0.0018	00012914|UI-S-GG1-aba-m-14-0-UI.contig	CutA homolog precursor [Salmo salar]	51287	40.3	0.09	25
33	170	00003831|UI-S-GB1-aai-j-16-0-UI.contig	cyclophilin [Taenia taeniaeformis]	27701	26.3	0.18	4
153	1.5e-10	00056097|UI-S-HH0-adz-f-23-18-UI.r23	cyclophilin family peptidyl-prolyl cis-trans isomerase Cyp2 [Schizosaccharomyces pombe]	24422	56.3	0.2	16
161	2.5e-11	00048721|UI-S-HH0-adf-h-13-0-UI.s1	cysteine and glycine-rich protein [Lycosa singoriensis]	21054	31.8	1.36	9
247	6.6e-20	00008816|UI-S-GG0-aas-p-18-0-UI.contig	cysteine protease inhibitor [Haliotis diversicolor supertexta]	30670	57.7	2.29	2
45	11	00018675|UI-S-GN0-abl-b-01-0-UI.s1	cytosolic glyceraldehyde 3-phosphate dehydrogenase [Porphyra yezoensis]	25795	19.5	0.19	5
184	1.2e-13	00009411|UI-S-GG0-aau-f-24-0-UI.s1	cytosolic malate dehydrogenase [Mytilus galloprovincialis]	30802	22	1.1	2
77	0.0067	00046809|UI-S-GU1-aeg-c-02-0-UI.contig	DEC-1 [Lymnaea stagnalis]	52201	59.7	0.3	32
42	23	00029862|UI-S-GS0-acg-k-18-0-UI.contig	diamine acetyltransferase 2 [Sus scrofa]	35247	68.3	0.14	25
89	0.00047	00034123|UI-S-GS1-acp-h-13-18-UI.r23	Dihydropteridine reductase, putative [Pediculus humanus corporis]	23787	35	0.77	7
22	2000	00001507|UI-S-GB0-aad-n-09-18-UI.r23	DNA polymerase delta processivity factor, putative [Ixodes scapularis]	27281	74.8	0.18	15
49	3.9	00045357|UI-S-GU1-aed-l-06-0-UI.contig	DNA replication factor/protein phosphatase inhibitor SET/SPR-2, putative [Ixodes scapularis]	37206	60.7	0.13	20
49	4.1	00013144|UI-S-GG1-abb-c-08-18-UI.r23	dynactin subunit 2-A [Xenopus laevis]	26062	23.1	0.19	4
33	190	00045194|UI-S-GU1-aed-g-23-0-UI.contig	E3 ubiquitin ligase, putative [Ixodes scapularis]	39507	74.2	0.26	24
27	630	00035880|UI-S-GS1-act-a-12-0-UI.contig	echinoderm microtubule-associated protein-like 1 [Danio rerio]	40824	17.2	0.12	4
20	3200	00048558|UI-S-HH0-adf-d-13-0-UI.s1	ectonucleotide pyrophosphatase/phosphodiesterase 2 (autotaxin) [Xenopus laevis]	28033	54.7	0.18	14
54	1.3	00052731|UI-S-HH0-adt-o-10-0-UI.s1	EF-hand domain family, member D1 [Xenopus laevis]	26554	50.4	0.19	15
73	0.016	00005540|UI-S-GB1-aam-b-17-18-UI.r23	ELAV 2-like protein [Aplysia californica]	23991	47.9	0.46	8
350	3.2e-30	00001031|UI-S-GB0-aac-k-16-0-UI.r1	elongation factor 1 alpha [Axinella verrucosa]	27531	90	1.7	5
104	1.5e-05	00048406|UI-S-HH0-ade-p-21-0-UI.contig	elongation factor 1-beta homolog [Mus musculus]	27128	66.9	0.96	0
77	0.0074	00041017|UI-S-GU0-adl-f-07-18-UI.r23	elongation factor 2 [Ribautia sp. 'Rib']	23985	43.8	0.46	1
84	0.0014	00040122|UI-S-GU0-adc-f-02-0-UI.contig	elongation factor, putative [Ixodes scapularis]	48440	64.6	0.46	16
1319	4.7e-127	00000861|UI-S-GB0-aac-e-12-0-UI.r1	enteropeptidase-1 [Oryzias latipes]	27962	68	10.47	35
198	5.2e-15	00046894|UI-S-GU1-aeg-d-24-0-UI.s1	ER-resident chaperone calreticulin [Ictalurus punctatus]	27105	58.7	0.65	17
91	0.0003	00015433|UI-S-GG1-abe-p-22-0-UI.contig	es1 protein [Haliotis discus discus]	36420	69.5	0.29	25
53	1.6	00055832|UI-S-HH0-ady-p-16-0-UI.s1	eukaryotic initiation factor 5A [Papilio xuthus]	25577	19.9	0.43	4
182	2.4e-13	00006321|UI-S-GB1-aan-l-02-0-UI.contig	eukaryotic translation initiation factor 3 subunit G-A [Xenopus laevis]	38681	53	0.13	19
64	0.14	00003514|UI-S-GB1-aai-a-08-0-UI.contig	expressed hypothetical protein [Trichoplax adhaerens]	44431	15.7	0.23	4
64	0.15	00043715|UI-S-GU1-aeb-a-14-0-UI.s1	ezrin/radixin/moesin [Biomphalaria glabrata]	25428	29.6	0.71	11
145	1.2e-09	00019449|UI-S-GN0-abm-n-23-0-UI.contig	fatty acid-binding protein, liver [Danio rerio]	35822	18.6	0.47	5
106	8.1e-06	00032220|UI-S-GS1-acl-p-13-0-UI.s1	fibrillar collagen [Arenicola marina]	19267	33	0.59	4
80	0.0031	00012263|UI-S-GG1-aaz-j-14-0-UI.s1	filamin [Schistosoma mansoni]	24668	44.2	0.2	7
73	0.019	00043720|UI-S-GU1-aeb-a-17-18-UI.r23	fimbrin/plastin [Aedes aegypti]	21151	69.8	0.9	18
44	12	00016327|UI-S-GG1-abg-g-10-0-UI.s1	Four and a half LIM domains protein 2 [Schistosoma japonicum]	26375	24.2	0.19	2
36	88	00034626|UI-S-GS1-acq-j-08-0-UI.s1	fructose-1,6-bisphosphatase, putative [Ixodes scapularis]	18380	84	0.28	6
205	1.2e-15	00000453|UI-S-GB0-aab-d-11-18-UI.r23	fructose-bisphosphate aldolase [Haliotis discus discus]	23156	47.4	2.92	1
32	230	00037040|UI-S-GS1-acv-i-05-0-UI.s1	G alpha q subunit [Euprymna scolopes]	25908	23.4	0.19	4
22	2000	00003535|UI-S-GB1-aai-a-23-0-UI.contig	galactosyltransferase, putative [Ixodes scapularis]	49887	61.2	0.1	38
96	9.2e-05	00045386|UI-S-GU1-aed-l-20-0-UI.contig	galectin [Pinctada fucata]	51065	42.1	0.57	13
41	29	00037817|UI-S-GU0-acx-a-06-0-UI.s1	gamma-actin [Homo sapiens]	17635	18	0.29	1
102	2.4e-05	00037748|UI-S-GS1-acw-o-05-0-UI.s1	ganglioside GM2 activator precursor [Euprymna scolopes]	24805	83.3	0.73	31
284	1.5e-23	00042915|UI-S-GU0-adq-a-24-0-UI.contig	gelsolin [Suberites ficus]	44649	42.1	3.22	18
110	3.8e-06	00006043|UI-S-GB1-aan-c-16-18-UI.r23	geranylgeranyl diphosphate synthase 1 [Xenopus (Silurana) tropicalis]	28588	61	0.37	16
182	2.3e-13	00000803|UI-S-GB0-aac-c-09-0-UI.s1	GF13875 [Drosophila ananassae]	25061	46.7	1.06	7
93	0.00017	00040481|UI-S-GU0-adk-c-01-18-UI.r23	GF14408 [Drosophila ananassae]	29398	22.2	0.17	3
35	110	00004939|UI-S-GB1-aak-n-09-0-UI.s1	GF18493 [Drosophila ananassae]	26766	61	0.19	18
189	4.4e-14	00040738|UI-S-GU0-adk-l-09-18-UI.r23	GF20891 [Drosophila ananassae]	28501	72.7	1.61	29
73	0.018	00000184|UI-S-GB0-aaa-h-19-0-UI.s1	GF21238 [Drosophila ananassae]	27399	65.3	0.64	20
188	5e-14	00000810|UI-S-GB0-aac-c-14-0-UI.r1	GI20756 [Drosophila mojavensis]	25535	47.5	0.71	3
228	5.6e-18	00007442|UI-S-GB1-aap-p-06-0-UI.s1	GI22446 [Drosophila mojavensis]	26799	47.9	0.97	5
224	1.5e-17	00057060|UI-S-HH0-aea-o-24-0-UI.s1	GJ10449 [Drosophila virilis]	26841	64.2	1.76	10
38	51	00001909|UI-S-GB1-aae-m-06-0-UI.s1	GJ11293 [Drosophila virilis]	26372	29.2	0.19	5
34	120	00014806|UI-S-GG1-abe-a-13-0-UI.contig	GJ11867 [Drosophila virilis]	53688	58.8	0.09	32
82	0.0023	00025951|UI-S-GN1-aby-h-11-18-UI.r23	GJ13390 [Drosophila virilis]	26981	30.9	0.66	5
123	1.8e-07	00033464|UI-S-GS1-aco-e-13-0-UI.s1	GK20514 [Drosophila willistoni]	26101	61	0.42	21
175	1.2e-12	00000054|UI-S-GB0-aaa-c-09-18-UI.r23	glucose-regulated protein 94 [Crassostrea gigas]	21929	51.4	2.44	17
35	100	00035994|UI-S-GS1-act-e-20-0-UI.contig	Glutamate dehydrogenase 1, mitochondrial precursor [Salmo salar]	35841	10.5	0.14	3
209	4.2e-16	00018575|UI-S-GN0-abk-n-08-18-UI.r23	glutamine synthetase [Crassostrea gigas]	26830	81.7	0.97	22
197	6.4e-15	00035199|UI-S-GS1-acr-m-15-0-UI.s1	glutathione S-transferase mu class protein [Crassostrea ariakensis]	27174	47.5	1.31	13
40	31	00057044|UI-S-HH0-aea-o-15-0-UI.s1	glutathione-S-transferase isoform [Haliotis diversicolor]	27088	21.4	0.18	9
269	4.5e-22	00008570|UI-S-GG0-aas-g-10-0-UI.s1	glyceraldehyde 3-phosphate dehydrogenase [Haliotis discus discus]	27371	55.1	2.77	9
153	1.8e-10	00004759|UI-S-GB1-aak-h-03-0-UI.s1	glycerol-3-phosphate dehydrogenase 1 (soluble) [Xenopus laevis]	25822	48.7	0.42	9
63	0.18	00003095|UI-S-GB1-aah-d-10-18-UI.r23	glycinamide ribonucleotide synthetase-aminoimidazole ribonucleotide synthetase-glycinamide ribonucleotide transformylase [Branchiostoma belcheri]	20413	26.6	0.25	4
101	2.8e-05	00039416|UI-S-GU0-ada-l-24-0-UI.s1	glycogen phosphorylase [Crassostrea gigas]	27219	47.5	0.4	11
189	3.9e-14	00034321|UI-S-GS1-acp-n-15-18-UI.r23	GM10965 [Drosophila sechellia]	27304	62.8	1.3	2
52	2.4	00008028|UI-S-GB1-aar-d-08-0-UI.contig	GM16470 [Drosophila sechellia]	46001	12.4	0.11	5
169	4.4e-12	00011361|UI-S-GG1-aax-o-23-0-UI.contig	Haloacid dehalogenase-like hydrolase domain-containing protein 1A [Salmo salar]	52473	59.1	0.42	41
114	1.3e-06	00049252|UI-S-HH0-adg-e-07-0-UI.contig	heat shock protein 22 isoform 1 [Venerupis philippinarum]	57264	51.5	0.27	21
78	0.0054	00001069|UI-S-GB0-aac-m-01-0-UI.s1	heat shock protein 60 [Biomphalaria glabrata]	28412	8.8	0.17	2
293	1.6e-24	00010765|UI-S-GG1-aaw-o-24-0-UI.contig	heat shock protein 70 [Pteria penguin]	34800	42.7	2.71	14
229	3.9e-18	00023247|UI-S-GN1-abt-l-12-0-UI.s1	heat shock protein 90 [Apis mellifera]	31261	73.7	1.07	23
32	220	00027614|UI-S-GN1-acb-i-06-0-UI.contig	hedgehog [Euprymna scolopes]	42912	55.6	0.11	23
3694	0	00036167|UI-S-GS1-act-l-01-0-UI.contig	hemocyanin subunit 1 [Sepia officinalis]	41633	68.6	26.2	63
3516	0	00000808|UI-S-GB0-aac-c-12-0-UI.r1	hemocyanin subunit 2 [Sepia officinalis]	24733	73.8	292.64	53
23	1800	00054124|UI-S-HH0-adw-b-22-0-UI.contig	hemoglobin [Carcinus maenas]	36420	26.5	0.13	6
63	0.18	00042463|UI-S-GU0-adp-b-10-0-UI.contig	heterogeneous nuclear ribonucleoprotein A3 homolog 1 [Xenopus laevis]	38018	76.5	0.27	16
82	0.0021	00037276|UI-S-GS1-acv-p-19-0-UI.s1	heterogeneous nuclear ribonucleoprotein L [Aplysia californica]	26366	66.7	0.19	20
95	9.9e-05	00035216|UI-S-GS1-acr-n-04-0-UI.contig	Heterogeneous nuclear ribonucleoprotein U-like protein 1 [Schistosoma japonicum]	37679	58.9	0.28	22
69	0.046	00045382|UI-S-GU1-aed-l-18-0-UI.contig	hexokinase [Crassostrea gigas]	51075	63	0.2	27
94	0.00014	00034746|UI-S-GS1-acq-n-10-0-UI.s1	histidine triad nucleotide-binding protein, putative [Pediculus humanus corporis]	19190	69	0.26	16
34	120	00035724|UI-S-GS1-acs-m-01-18-UI.r23	histone H2B [Chaetopterus variopedatus]	24704	54.8	0.2	7
44	12	00039806|UI-S-GU0-adb-k-10-0-UI.contig	Homo sapiens DnaJ (Hsp40) homolog, subfamily B, member 11 [synthetic construct]	44140	59.9	0.11	24
68	0.05	00018015|UI-S-GN0-abj-i-11-18-UI.r23	homogentisate 1,2-dioxygenase [Danio rerio]	26230	21.1	0.19	4
129	4.4e-08	00014387|UI-S-GG1-abd-g-07-18-UI.r23	HsjCib isoform2 [Hodotermopsis sjoestedti]	24688	70.3	1.09	30
113	1.7e-06	00028044|UI-S-GN1-acc-f-06-0-UI.s1	Hsp90A [Haliotis asinina]	28913	46.4	0.61	10
50	3.8	00035470|UI-S-GS1-acs-e-15-0-UI.contig	hydroxyacyl-CoA dehydrogenase/3-ketoacyl-CoA thiolase/enoyl-CoA hydratase (trifunctional protein), beta subunit [Xenopus laevis]	39780	58.8	0.12	25
215	1.2e-16	00039444|UI-S-GU0-ada-m-23-0-UI.contig	hypothetical protein [Euprymna scolopes]	35115	66.8	0.92	29
54	1.3	00010527|UI-S-GG1-aaw-i-09-0-UI.contig	hypothetical protein [Gallus gallus]	31316	4.8	0.16	1
61	0.27	00028945|UI-S-GS0-ace-f-11-0-UI.s1	hypothetical protein [Platynereis dumerilii]	26728	65.4	0.4	25
55	1.2	00008532|UI-S-GG0-aas-f-03-0-UI.contig	hypothetical protein [Schistosoma japonicum]	43738	12.1	0.11	3
27	760	00002588|UI-S-GB1-aag-c-19-0-UI.s1	hypothetical protein [Schistosoma mansoni]	26186	13.7	0.19	4
113	1.7e-06	00004160|UI-S-GB1-aaj-d-12-18-UI.r23	hypothetical protein [Schistosoma mansoni]	24070	53.6	0.21	1
64	0.12	00049589|UI-S-HH0-adg-n-03-18-UI.r23	hypothetical protein [Schistosoma mansoni]	25888	37.6	0.42	6
327	7.6e-28	00007656|UI-S-GB1-aaq-g-05-0-UI.contig	hypothetical protein BACINT_00524 [Bacteroides intestinalis DSM 17393]	33964	67.9	1.56	20
45	12	00022130|UI-S-GN1-abr-m-22-0-UI.s1	hypothetical protein BRAFLDRAFT_114091 [Branchiostoma floridae]	26283	82.4	0.19	22
1046	8.5e-100	00016769|UI-S-GG1-abh-b-13-0-UI.contig	hypothetical protein BRAFLDRAFT_114381 [Branchiostoma floridae]	48932	52.7	0.46	22
61	0.3	00038148|UI-S-GU0-acx-m-17-0-UI.s1	hypothetical protein BRAFLDRAFT_114734 [Branchiostoma floridae]	23694	26.1	0.78	1
53	1.6	00004447|UI-S-GB1-aaj-m-06-18-UI.r23	hypothetical protein BRAFLDRAFT_115208 [Branchiostoma floridae]	22952	69	0.22	19
47	7.6	00015437|UI-S-GG1-abf-a-01-18-UI.r23	hypothetical protein BRAFLDRAFT_115608 [Branchiostoma floridae]	17531	19.3	0.29	1
95	0.00012	00044615|UI-S-GU1-aec-i-04-0-UI.contig	hypothetical protein BRAFLDRAFT_115743 [Branchiostoma floridae]	36899	45.3	0.86	16
593	1.8e-54	00018253|UI-S-GN0-abk-b-23-0-UI.contig	hypothetical protein BRAFLDRAFT_116044 [Branchiostoma floridae]	53077	65.3	3.36	19
25	1100	00009297|UI-S-GG0-aau-b-20-0-UI.contig	hypothetical protein BRAFLDRAFT_117286 [Branchiostoma floridae]	37728	40.6	0.13	14
144	1.3e-09	00055381|UI-S-HH0-ady-d-14-0-UI.contig	hypothetical protein BRAFLDRAFT_117319 [Branchiostoma floridae]	48656	49.7	0.21	24
28	510	00052588|UI-S-HH0-adt-l-05-0-UI.contig	hypothetical protein BRAFLDRAFT_118155 [Branchiostoma floridae]	41117	21.9	0.12	8
433	1.8e-38	00026733|UI-S-GN1-abz-p-01-0-UI.contig	hypothetical protein BRAFLDRAFT_118533 [Branchiostoma floridae]	40646	54	0.97	15
27	620	00052734|UI-S-HH0-adt-o-13-0-UI.contig	hypothetical protein BRAFLDRAFT_119590 [Branchiostoma floridae]	50164	15	0.1	7
22	2000	00053894|UI-S-HH0-adv-m-14-0-UI.s1	hypothetical protein BRAFLDRAFT_119756 [Branchiostoma floridae]	25708	42.3	0.19	15
26	930	00046647|UI-S-GU1-aef-o-07-18-UI.r23	hypothetical protein BRAFLDRAFT_120433 [Branchiostoma floridae]	26457	36.2	0.19	9
177	6.6e-13	00008808|UI-S-GG0-aas-p-10-0-UI.s1	hypothetical protein BRAFLDRAFT_120483 [Branchiostoma floridae]	28749	46.3	2.03	23
91	0.00025	00019688|UI-S-GN1-abn-f-08-0-UI.contig	hypothetical protein BRAFLDRAFT_124430 [Branchiostoma floridae]	48548	63.7	0.1	26
36	79	00024654|UI-S-GN1-abw-b-22-18-UI.r23	hypothetical protein BRAFLDRAFT_124573 [Branchiostoma floridae]	27368	63.8	0.18	17
85	0.00098	00052626|UI-S-HH0-adt-m-03-0-UI.contig	hypothetical protein BRAFLDRAFT_124727 [Branchiostoma floridae]	38755	14.4	0.27	4
37	68	00014051|UI-S-GG1-abc-n-09-0-UI.contig	hypothetical protein BRAFLDRAFT_124740 [Branchiostoma floridae]	35032	54.4	0.14	20
21	2800	00046598|UI-S-GU1-aef-n-02-0-UI.contig	hypothetical protein BRAFLDRAFT_125873 [Branchiostoma floridae]	34820	15	0.14	3
64	0.15	00003468|UI-S-GB1-aah-o-23-0-UI.s1	hypothetical protein BRAFLDRAFT_125875 [Branchiostoma floridae]	32122	38	0.15	2
34	150	00031780|UI-S-GS1-acl-b-02-0-UI.contig	hypothetical protein BRAFLDRAFT_126276 [Branchiostoma floridae]	37674	49.3	0.13	19
964	1.2e-91	00040945|UI-S-GU0-adl-c-19-0-UI.contig	hypothetical protein BRAFLDRAFT_126556 [Branchiostoma floridae]	33131	87.8	5.02	0
37	76	00031328|UI-S-GS1-ack-d-16-0-UI.s1	hypothetical protein BRAFLDRAFT_128289 [Branchiostoma floridae]	19689	63.1	0.26	9
28	560	00033458|UI-S-GS1-aco-e-08-0-UI.s1	hypothetical protein BRAFLDRAFT_128727 [Branchiostoma floridae]	28991	71.8	0.17	22
56	0.84	00039563|UI-S-GU0-adb-b-19-0-UI.s1	hypothetical protein BRAFLDRAFT_131352 [Branchiostoma floridae]	23752	82.9	0.21	20
18	5500	00020875|UI-S-GN1-abp-g-14-18-UI.r23	hypothetical protein BRAFLDRAFT_131988 [Branchiostoma floridae]	26930	17.3	0.18	5
20	3800	00020891|UI-S-GN1-abp-h-01-0-UI.contig	hypothetical protein BRAFLDRAFT_147761 [Branchiostoma floridae]	36523	32.6	0.13	13
161	2.7e-11	00026022|UI-S-GN1-aby-j-12-0-UI.contig	hypothetical protein BRAFLDRAFT_205508 [Branchiostoma floridae]	37345	57.8	0.28	21
26	790	00039749|UI-S-GU0-adb-i-19-0-UI.contig	hypothetical protein BRAFLDRAFT_220425 [Branchiostoma floridae]	33460	70.4	0.15	22
43	16	00046751|UI-S-GU1-aeg-a-16-0-UI.contig	hypothetical protein BRAFLDRAFT_221394 [Branchiostoma floridae]	38108	63.1	0.13	26
36	96	00000775|UI-S-GB0-aac-b-15-0-UI.s1	hypothetical protein BRAFLDRAFT_223365 [Branchiostoma floridae]	29318	13.6	0.17	2
36	80	00008391|UI-S-GG0-aas-a-05-0-UI.s1	hypothetical protein BRAFLDRAFT_223703 [Branchiostoma floridae]	24524	50.4	0.2	13
23	1600	00030594|UI-S-GS0-aci-k-13-18-UI.r23	hypothetical protein BRAFLDRAFT_226235 [Branchiostoma floridae]	21832	60.2	0.23	14
32	190	00029756|UI-S-GS0-acg-f-21-0-UI.s1	hypothetical protein BRAFLDRAFT_228268 [Branchiostoma floridae]	27045	39.8	0.18	3
33	170	00002350|UI-S-GB1-aaf-l-02-0-UI.s1	hypothetical protein BRAFLDRAFT_231367 [Branchiostoma floridae]	28894	23.6	0.17	7
88	0.00053	00030590|UI-S-GS0-aci-k-09-0-UI.s1	hypothetical protein BRAFLDRAFT_235773 [Branchiostoma floridae]	27276	72	0.4	20
53	1.8	00033697|UI-S-GS1-aco-l-01-0-UI.contig	hypothetical protein BRAFLDRAFT_247843 [Branchiostoma floridae]	47859	46.2	0.1	24
86	0.00096	00027584|UI-S-GN1-acb-h-08-0-UI.s1	hypothetical protein BRAFLDRAFT_255626 [Branchiostoma floridae]	22766	69	0.82	14
25	1200	00027584|UI-S-GN1-acb-h-08-0-UI.s1	hypothetical protein BRAFLDRAFT_255626 [Branchiostoma floridae]	22766	18.5	0.22	2
78	0.0056	00021659|UI-S-GN1-abq-o-19-0-UI.contig	hypothetical protein BRAFLDRAFT_257976 [Branchiostoma floridae]	39641	73.7	0.59	28
35	100	00048619|UI-S-HH0-adf-e-24-18-UI.r23	hypothetical protein BRAFLDRAFT_260512 [Branchiostoma floridae]	22620	23.6	0.22	3
23	1600	00012210|UI-S-GG1-aaz-i-05-0-UI.contig	hypothetical protein BRAFLDRAFT_260634 [Branchiostoma floridae]	37877	55.1	0.13	19
59	0.4	00004188|UI-S-GB1-aaj-e-08-18-UI.r23	hypothetical protein BRAFLDRAFT_262219 [Branchiostoma floridae]	23502	81.3	0.78	27
42	20	00031737|UI-S-GS1-ack-p-18-0-UI.contig	hypothetical protein BRAFLDRAFT_263946 [Branchiostoma floridae]	34714	25.1	0.14	6
116	9.2e-07	00050432|UI-S-HH0-adi-b-16-0-UI.contig	hypothetical protein BRAFLDRAFT_269635 [Branchiostoma floridae]	49117	18.4	0.21	5
47	6.2	00040647|UI-S-GU0-adk-i-01-0-UI.s1	hypothetical protein BRAFLDRAFT_275316 [Branchiostoma floridae]	22835	38.5	0.49	4
32	220	00013090|UI-S-GG1-abb-a-24-0-UI.contig	hypothetical protein BRAFLDRAFT_278614 [Branchiostoma floridae]	41606	76.3	0.12	36
90	0.00033	00030639|UI-S-GS0-aci-l-24-0-UI.s1	hypothetical protein BRAFLDRAFT_57198 [Branchiostoma floridae]	24604	30.5	0.74	1
106	8.5e-06	00021315|UI-S-GN1-abq-d-03-0-UI.s1	hypothetical protein BRAFLDRAFT_59748 [Branchiostoma floridae]	26432	49	0.41	13
29	390	00015511|UI-S-GG1-abf-b-24-0-UI.contig	hypothetical protein BRAFLDRAFT_63343 [Branchiostoma floridae]	36054	24	0.14	12
33	180	00004836|UI-S-GB1-aak-j-22-0-UI.s1	hypothetical protein BRAFLDRAFT_66041 [Branchiostoma floridae]	27879	72.9	0.18	14
16	7900	00035999|UI-S-GS1-act-e-22-18-UI.r23	hypothetical protein BRAFLDRAFT_68269 [Branchiostoma floridae]	22927	41.7	0.22	11
31	250	00018841|UI-S-GN0-abl-g-20-18-UI.r23	hypothetical protein BRAFLDRAFT_68589 [Branchiostoma floridae]	19731	62.5	0.26	13
57	0.62	00008802|UI-S-GG0-aas-p-04-0-UI.s1	hypothetical protein BRAFLDRAFT_69005 [Branchiostoma floridae]	26664	35.1	0.19	5
47	7.4	00018014|UI-S-GN0-abj-i-11-0-UI.s1	hypothetical protein BRAFLDRAFT_73486 [Branchiostoma floridae]	29116	56.6	0.37	19
36	89	00041761|UI-S-GU0-adn-e-08-0-UI.s1	hypothetical protein BRAFLDRAFT_76421 [Branchiostoma floridae]	21537	53.4	0.23	7
33	170	00001994|UI-S-GB1-aae-p-07-18-UI.r23	hypothetical protein BRAFLDRAFT_76728 [Branchiostoma floridae]	19278	18.3	0.26	2
40	32	00005405|UI-S-GB1-aal-n-12-18-UI.r23	hypothetical protein BRAFLDRAFT_77017 [Branchiostoma floridae]	23182	36.6	0.22	12
15	9800	00044686|UI-S-GU1-aec-k-03-0-UI.contig	hypothetical protein BRAFLDRAFT_77293 [Branchiostoma floridae]	43871	22.5	0.11	6
191	2.8e-14	00029605|UI-S-GS0-acf-p-18-0-UI.contig	hypothetical protein BRAFLDRAFT_77605 [Branchiostoma floridae]	42189	72.5	0.54	26
18	5000	00035847|UI-S-GS1-acs-p-08-0-UI.contig	hypothetical protein BRAFLDRAFT_81769 [Branchiostoma floridae]	46082	9.8	0.1	4
507	6.1e-46	00001459|UI-S-GB0-aad-l-04-0-UI.s1	hypothetical protein BRAFLDRAFT_82353 [Branchiostoma floridae]	26091	54.6	3.79	6
323	1.8e-27	00007833|UI-S-GB1-aaq-m-01-0-UI.s1	hypothetical protein BRAFLDRAFT_82353 [Branchiostoma floridae]	26582	62.9	8.27	18
45	9.8	00002909|UI-S-GB1-aag-n-08-0-UI.contig	hypothetical protein BRAFLDRAFT_88522 [Branchiostoma floridae]	43468	25.1	0.11	10
26	800	00000060|UI-S-GB0-aaa-c-15-18-UI.r23	hypothetical protein BRAFLDRAFT_93494 [Branchiostoma floridae]	21564	65.2	0.23	12
84	0.0015	00020915|UI-S-GN1-abp-h-14-0-UI.contig	hypothetical protein BRAFLDRAFT_98992 [Branchiostoma floridae]	44099	76.3	0.11	36
293	1.9e-24	00043216|UI-S-GU0-adq-m-11-0-UI.s1	Hypothetical protein CBG03646 [Caenorhabditis briggsae]	29025	65.8	2.52	12
72	0.024	00040348|UI-S-GU0-adc-m-24-0-UI.contig	hypothetical protein LOC100135365 [Xenopus (Silurana) tropicalis]	44443	22.8	0.23	9
83	0.0018	00010057|UI-S-GG1-aav-l-07-0-UI.contig	hypothetical protein LOC414644 [Xenopus laevis]	42000	7.5	0.12	2
125	1.1e-07	00032994|UI-S-GS1-acn-g-06-0-UI.s1	hypothetical protein LOC432187 [Xenopus laevis]	23598	26.7	0.47	2
48	5.7	00003845|UI-S-GB1-aai-k-03-0-UI.s1	hypothetical protein LOC495134 [Xenopus laevis]	28610	61.9	0.17	28
74	0.012	00038415|UI-S-GU0-acy-h-08-0-UI.s1	hypothetical protein LOC541322 [Danio rerio]	25874	34.3	0.19	7
37	65	00033716|UI-S-GS1-aco-l-15-0-UI.contig	hypothetical protein LOC57587 [Homo sapiens]	41339	34.5	0.12	17
75	0.012	00010994|UI-S-GG1-aax-f-01-0-UI.contig	hypothetical protein NEMVEDRAFT_v1g148952 [Nematostella vectensis]	39192	54.5	0.12	29
62	0.22	00001492|UI-S-GB0-aad-m-19-18-UI.r23	hypothetical protein NEMVEDRAFT_v1g236165 [Nematostella vectensis]	25568	19.1	0.19	5
43	16	00023280|UI-S-GN1-abt-m-07-0-UI.contig	hypothetical protein PANDA_018466 [Ailuropoda melanoleuca]	38676	7.9	0.27	3
71	0.025	00026031|UI-S-GN1-aby-j-19-0-UI.s1	hypothetical protein TcasGA2_TC000967 [Tribolium castaneum]	25421	11.7	0.2	3
25	1100	00047899|UI-S-HH0-ade-b-18-0-UI.s1	hypothetical protein TcasGA2_TC002492 [Tribolium castaneum]	25488	38.6	0.19	12
279	4e-23	00045782|UI-S-GU1-aee-g-03-0-UI.s1	hypothetical protein TcasGA2_TC004822 [Tribolium castaneum]	25811	76.3	2.42	26
42	24	00040459|UI-S-GU0-adk-b-11-0-UI.contig	hypothetical protein TcasGA2_TC007761 [Tribolium castaneum]	36907	74.7	0.13	29
65	0.11	00038474|UI-S-GU0-acy-j-07-0-UI.s1	hypothetical protein TcasGA2_TC009978 [Tribolium castaneum]	27655	30.5	0.18	1
80	0.0037	00001092|UI-S-GB0-aac-m-16-0-UI.r1	hypothetical protein TcasGA2_TC014041 [Tribolium castaneum]	25019	72.7	0.44	20
26	890	00042390|UI-S-GU0-ado-o-20-18-UI.r23	hypothetical protein TcasGA2_TC014121 [Tribolium castaneum]	28238	72.1	0.18	25
52	2.3	00030956|UI-S-GS1-acj-g-20-18-UI.r23	hypothetical protein TRIADDRAFT_37096 [Trichoplax adhaerens]	26954	92.5	0.4	26
32	200	00022733|UI-S-GN1-abs-o-05-18-UI.r23	hypothetical protein TRIADDRAFT_37272 [Trichoplax adhaerens]	25494	16.7	0.19	3
56	0.86	00045307|UI-S-GU1-aed-j-23-0-UI.s1	hypothetical protein TRIADDRAFT_37492 [Trichoplax adhaerens]	29486	67.8	0.36	8
1077	6.7e-103	00043583|UI-S-GU0-adr-l-01-0-UI.s1	hypothetical protein TRIADDRAFT_53031 [Trichoplax adhaerens]	26513	88.2	6.81	6
181	2.6e-13	00042870|UI-S-GU0-adp-p-05-0-UI.s1	hypothetical protein TRIADDRAFT_59472 [Trichoplax adhaerens]	29067	56.7	0.6	20
29	420	00025262|UI-S-GN1-abx-d-12-0-UI.s1	hypothetical protein TRIADDRAFT_63890 [Trichoplax adhaerens]	30969	49.6	0.16	17
59	0.45	00025884|UI-S-GN1-aby-f-14-0-UI.s1	hypothetical protein TRIADDRAFT_64160 [Trichoplax adhaerens]	29164	33.1	0.17	10
142	2.3e-09	00013028|UI-S-GG1-aba-p-13-0-UI.contig	hypothetical protein VOLCADRAFT_108787 [Volvox carteri f. nagariensis]	52131	62.6	0.85	15
37	68	00027617|UI-S-GN1-acb-i-07-0-UI.s1	hypothetical protein VOLCADRAFT_117556 [Volvox carteri f. nagariensis]	29460	42.1	0.36	12
35	110	00007314|UI-S-GB1-aap-l-04-18-UI.r23	IkappaB kinase gamma [Euprymna scolopes]	23241	36.1	0.22	12
137	6.4e-09	00031550|UI-S-GS1-ack-l-04-0-UI.s1	inosine monophosphate dehydrogenase 1 [Xenopus laevis]	27955	53.6	0.63	3
29	410	00026295|UI-S-GN1-abz-b-11-0-UI.s1	Inosine-5-monophosphate dehydrogenase 1 [Salmo salar]	27668	44.5	0.18	18
40	32	00027853|UI-S-GN1-acb-p-14-0-UI.s1	integral membrane protein, Tmp21-I (p23), putative [Aedes aegypti]	25235	26.1	0.2	2
143	1.6e-09	00049229|UI-S-HH0-adg-d-16-0-UI.s1	interferon gamma-inducible protein 30 [Branchiostoma belcheri tsingtauense]	26964	75.6	0.96	27
81	0.0026	00043758|UI-S-GU1-aeb-b-17-0-UI.contig	intermediate filament protein [Ommastrephes sloani]	36346	56.3	0.29	20
335	1.1e-28	00039819|UI-S-GU0-adb-k-18-0-UI.contig	isocitrate dehydrogenase [Crassostrea gigas]	32758	78.2	0.52	5
30	370	00002332|UI-S-GB1-aaf-k-11-0-UI.contig	kettin, putative [Ixodes scapularis]	44441	78.3	0.11	37
181	3e-13	00006981|UI-S-GB1-aap-b-08-0-UI.contig	l-3-hydroxyacyl-coenzyme a dehydrogenase, short chain [Haliotis discus discus]	41000	22.6	0.56	7
28	600	00013048|UI-S-GG1-aba-p-24-18-UI.r23	La/SS-B, putative [Pediculus humanus corporis]	27731	18.4	0.18	1
182	2e-13	00013536|UI-S-GG1-abb-o-20-18-UI.r23	leucine aminopeptidase-like protein [Crassostrea gigas]	25142	79.4	1.46	24
51	2.7	00007121|UI-S-GB1-aap-f-03-0-UI.s1	LIM domain-binding protein, putative [Ixodes scapularis]	24717	23	0.2	5
610	3.4e-56	00040231|UI-S-GU0-adc-j-06-0-UI.contig	LIM protein [Haliotis discus discus]	32924	67.5	2.03	0
89	0.0004	00032248|UI-S-GS1-acm-a-10-0-UI.contig	LIM, zinc-binding,domain-containing protein [Schistosoma japonicum]	20575	89	0.55	20
25	1100	00034604|UI-S-GS1-acq-i-06-18-UI.r23	LOC733307 protein [Xenopus laevis]	25904	27.1	0.19	10
40	38	00046642|UI-S-GU1-aef-o-06-0-UI.contig	LOC733781 protein [Xenopus (Silurana) tropicalis]	49651	21.7	0.1	11
71	0.027	00023505|UI-S-GN1-abu-c-11-0-UI.contig	lysosomal alpha-mannosidase [Danio rerio]	44860	57.8	0.11	12
71	0.03	00024040|UI-S-GN1-abv-a-18-18-UI.r23	malic enzyme [Culex tarsalis]	29461	19.3	0.17	5
34	140	00016966|UI-S-GG1-abh-g-23-18-UI.r23	maltase-glucoamylase [Mus musculus]	27008	54.9	0.18	12
36	91	00041052|UI-S-GU0-adl-g-12-18-UI.r23	mannose-6-phosphate isomerase [Mytilus trossulus]	21177	74.6	0.24	18
34	140	00004659|UI-S-GB1-aak-d-08-0-UI.contig	melanogenic peroxidase [Sepia officinalis]	52466	49.6	0.09	22
56	0.84	00048886|UI-S-HH0-adf-l-12-0-UI.contig	melanotransferrin [Rattus norvegicus]	37374	56.3	0.13	13
23	1900	00049468|UI-S-HH0-adg-j-22-18-UI.r23	membrane coat complex retromer, subunit VPS29/PEP11, putative [Ixodes scapularis]	25100	58.8	0.2	3
32	200	00015126|UI-S-GG1-abe-i-06-0-UI.contig	Microtubule-associated protein 1A, putative [Pediculus humanus corporis]	52837	10.8	0.09	4
35	100	00034869|UI-S-GS1-acr-b-20-0-UI.s1	mitochondrial ATP synthase coupling factor 6 [Culex quinquefasciatus]	23799	47.5	0.21	11
110	3.4e-06	00008428|UI-S-GG0-aas-b-10-0-UI.s1	mitochondrial malate dehydrogenase precursor [Sepia officinalis]	29100	24.4	0.37	2
51	2.7	00023569|UI-S-GN1-abu-e-05-0-UI.s1	molluscan indoleamine 2,3-dioxygenase like protein II [Sulculus diversicolor]	25932	46.4	0.19	14
89	0.00042	00003771|UI-S-GB1-aai-h-21-0-UI.s1	molting fluid carboxypeptidase A [Bombyx mori]	29759	74.1	0.36	17
207	6.7e-16	00016401|UI-S-GG1-abg-i-09-0-UI.contig	multifunctional chaperone [Glossina morsitans morsitans]	34675	57.1	2.28	6
379	4.4e-33	00018498|UI-S-GN0-abk-k-06-0-UI.contig	muscle myosin heavy chain [Loligo bleekeri]	53314	61.5	0.83	37
74	0.014	00048514|UI-S-HH0-adf-c-09-0-UI.s1	Myophilin [Schistosoma japonicum]	27641	14.4	0.39	3
159	4.5e-11	00018399|UI-S-GN0-abk-g-24-0-UI.contig	myosin II essential light chain-like protein [Scylla paramamosain]	40749	43.9	0.25	17
52	2.1	00048716|UI-S-HH0-adf-h-10-0-UI.s1	Myosin regulatory light chain 2, smooth muscle major isoform [Rana catesbeiana]	24678	49.3	0.2	5
113	1.8e-06	00047298|UI-S-GU1-aeg-n-20-0-UI.contig	myosinase-III [Loligo bleekeri]	45812	46.6	0.35	25
27	640	00035024|UI-S-GS1-acr-g-14-0-UI.contig	Na+/K+ ATPase beta subunit [Loligo pealei]	43664	12.7	0.11	5
25	1000	00036657|UI-S-GS1-acu-n-02-0-UI.s1	NAD(P) transhydrogenase, putative [Ixodes scapularis]	16888	67.7	0.3	12
18	5700	00022207|UI-S-GN1-abr-p-01-0-UI.s1	NADH dehydrogenase subunit 4 [Architeuthis dux]	26809	17	0.18	1
147	6.4e-10	00007051|UI-S-GB1-aap-d-05-18-UI.r23	nervous system adducin [Aplysia californica]	23141	25.1	0.8	5
89	0.00045	00041465|UI-S-GU0-adm-g-14-0-UI.s1	neurofilament protein [Loligo pealei]	23090	32	0.48	8
22	2000	00047724|UI-S-HH0-add-l-15-18-UI.r23	neuropeptide Y receptor Y6 [Latimeria chalumnae]	12262	80.2	0.44	11
41	25	00049548|UI-S-HH0-adg-m-05-0-UI.contig	NFKB repressing factor [Xenopus (Silurana) tropicalis]	36709	67.1	0.13	23
38	59	00026579|UI-S-GN1-abz-k-05-0-UI.s1	NG,NG-dimethylarginine dimethylaminohydrolase, putative [Pediculus humanus corporis]	28007	45.6	0.38	5
114	1.5e-06	00008102|UI-S-GB1-aar-f-24-0-UI.s1	non-muscle myosin II heavy chain [Loligo pealei]	31045	21.5	0.16	7
132	2.3e-08	00047555|UI-S-HH0-add-f-24-18-UI.s23	novel protein (zgc:101858) [Danio rerio]	26850	67.6	0.66	14
29	450	00029807|UI-S-GS0-acg-i-07-0-UI.s1	NSCDNSF-like protein [Saccoglossus kowalevskii]	19908	64	0.25	12
74	0.014	00001106|UI-S-GB0-aac-n-03-18-UI.r23	nucleolin [Gallus gallus]	24772	53.9	0.44	12
1644	0	00008796|UI-S-GG0-aas-o-21-0-UI.s1	nucleoredoxin-like 2 [Xenopus laevis]	20266	54.9	4.91	12
116	8e-07	00017114|UI-S-GG1-abh-k-17-18-UI.r23	nucleoside diphosphate kinase B [Haliotis discus discus]	18844	63.6	1.05	3
98	5.4e-05	00008359|UI-S-GB1-aar-p-05-18-UI.r23	nucleotide excision repair factor NEF2, RAD23 component, putative [Ixodes scapularis]	20427	22.2	0.25	3
58	0.56	00047329|UI-S-GU1-aeg-o-15-0-UI.contig	octopine dehydrogenase [Sepia officinalis]	38355	73.7	0.43	0
20	3200	00034118|UI-S-GS1-acp-h-11-0-UI.contig	osteonectin [Caenorhabditis remanei]	40770	26.3	0.12	10
23	1600	00050231|UI-S-HH0-adh-m-20-0-UI.contig	pantothenate kinase 4 [Bos taurus]	46310	27.6	0.1	10
75	0.012	00041389|UI-S-GU0-adm-c-22-0-UI.s1	paramyosin protein [Crassostrea gigas]	26138	45	0.42	14
49	4.2	00024035|UI-S-GN1-abv-a-16-0-UI.contig	peptidoglycan recognition protein 2 precursor [Euprymna scolopes]	30048	68.9	0.58	25
45	10	00007053|UI-S-GB1-aap-d-06-18-UI.r23	peptidoglycan recognition protein 3 precursor [Euprymna scolopes]	26961	64.3	0.18	17
113	1.5e-06	00044160|UI-S-GU1-aeb-m-10-0-UI.s1	peptidyl-prolyl cis-trans isomerase/cyclophilin, putative [Neosartorya fischeri NRRL 181]	21832	59.6	0.23	11
51	2.7	00031998|UI-S-GS1-acl-i-13-0-UI.contig	peptidylprolyl isomerase protein [Crassostrea gigas]	30640	64.1	0.16	17
96	8.9e-05	00000647|UI-S-GB0-aab-m-10-0-UI.s1	peroxidase-like protein [Euprymna scolopes]	25979	31.6	0.42	6
174	1.4e-12	00023958|UI-S-GN1-abu-o-19-0-UI.contig	peroxiredoxin [Fenneropenaeus indicus]	39201	68.3	0.42	28
77	0.0075	00024580|UI-S-GN1-abv-p-18-0-UI.contig	peroxiredoxin 4 precursor [Biomphalaria glabrata]	39217	58.5	0.26	24
27	710	00050396|UI-S-HH0-adi-a-18-0-UI.s1	peroxiredoxin-2 [Culex quinquefasciatus]	29866	67.4	0.16	18
18	4900	00023209|UI-S-GN1-abt-k-12-0-UI.s1	Peroxiredoxin-5, mitochondrial precursor [Anoplopoma fimbria]	27505	62.1	0.18	16
64	0.13	00024929|UI-S-GN1-abw-j-19-0-UI.s1	Phenylalanyl-tRNA synthetase beta chain [Salmo salar]	26841	6.6	0.18	1
74	0.014	00003135|UI-S-GB1-aah-e-17-0-UI.s1	phosphoglucomutase 1 [Xenopus laevis]	28286	31.4	0.62	8
50	3.8	00013695|UI-S-GG1-abc-d-09-0-UI.s1	phosphoglucose isomerase [Amia calva]	24741	32.9	0.2	8
144	1.4e-09	00031981|UI-S-GS1-acl-h-23-0-UI.s1	phosphoglycerate mutase [Brachionus plicatilis]	22355	73.7	0.5	15
91	0.00026	00020902|UI-S-GN1-abp-h-08-0-UI.s1	phosphoglyceromutase [Borrelia turicatae 91E135]	18156	80	0.28	7
132	2e-08	00013796|UI-S-GG1-abc-g-05-18-UI.r23	phospholipid-hydroperoxide glutathione peroxidase [Rhipicephalus microplus]	28291	29.4	0.38	6
41	26	00019789|UI-S-GN1-abn-i-01-0-UI.s1	phosphoribosylamidoimidazole-succinocarboxamide synthase, putative [Ixodes scapularis]	26335	24.6	0.19	2
62	0.2	00039699|UI-S-GU0-adb-g-22-0-UI.s1	phosphoribosylaminoimidazole carboxylase, phosphoribosylaminoribosylaminoimidazole succinocarboxamide synthetase [Xenopus laevis]	26611	18.7	0.41	6
21	2900	00051539|UI-S-HH0-ads-a-19-0-UI.contig	pol-like protein [Biomphalaria glabrata]	51212	60.5	0.09	28
30	330	00028004|UI-S-GN1-acc-e-02-0-UI.s1	poly(p)/ATP NAD kinase, putative [Ixodes scapularis]	24892	21.9	0.2	6
112	2e-06	00000051|UI-S-GB0-aaa-c-07-18-UI.r23	predicted protein [Nematostella vectensis]	18684	34.1	1.63	5
53	1.6	00002570|UI-S-GB1-aag-c-08-0-UI.s1	predicted protein [Nematostella vectensis]	28908	73.6	0.37	22
113	1.9e-06	00003136|UI-S-GB1-aah-e-17-18-UI.r23	predicted protein [Nematostella vectensis]	23922	30.9	0.46	7
51	2.7	00005229|UI-S-GB1-aal-h-07-18-UI.r23	predicted protein [Nematostella vectensis]	20360	75.4	0.25	16
151	2.8e-10	00006154|UI-S-GB1-aan-g-05-0-UI.contig	predicted protein [Nematostella vectensis]	35998	35.5	1.44	10
61	0.29	00007915|UI-S-GB1-aaq-o-19-0-UI.s1	predicted protein [Nematostella vectensis]	25486	23.2	0.19	3
62	0.21	00008663|UI-S-GG0-aas-j-14-18-UI.r23	predicted protein [Nematostella vectensis]	30534	62.7	0.16	29
34	150	00009793|UI-S-GG1-aav-d-15-0-UI.s1	predicted protein [Nematostella vectensis]	30380	62.1	0.16	24
92	0.00021	00012984|UI-S-GG1-aba-o-09-0-UI.s1	predicted protein [Nematostella vectensis]	26133	44.2	0.19	13
50	3.5	00015259|UI-S-GG1-abe-l-19-0-UI.contig	predicted protein [Nematostella vectensis]	35514	67.8	0.14	21
53	1.8	00016870|UI-S-GG1-abh-e-13-18-UI.r23	predicted protein [Nematostella vectensis]	24702	31.6	0.2	6
57	0.62	00018395|UI-S-GN0-abk-g-19-18-UI.r23	predicted protein [Nematostella vectensis]	32516	53.6	0.15	21
263	1.8e-21	00020930|UI-S-GN1-abp-i-01-0-UI.s1	predicted protein [Nematostella vectensis]	26209	50.4	3	7
1131	2.8e-108	00022821|UI-S-GN1-abt-a-09-0-UI.s1	predicted protein [Nematostella vectensis]	26804	77.3	9.79	33
37	72	00025263|UI-S-GN1-abx-d-12-18-UI.r23	predicted protein [Nematostella vectensis]	27923	77.4	0.18	20
53	1.6	00026363|UI-S-GN1-abz-d-15-18-UI.r23	predicted protein [Nematostella vectensis]	25920	56.9	0.42	10
77	0.0061	00026692|UI-S-GN1-abz-n-16-0-UI.s1	predicted protein [Nematostella vectensis]	25364	36.7	0.2	6
47	6.4	00028704|UI-S-GS0-acd-l-22-0-UI.contig	predicted protein [Nematostella vectensis]	35296	15.5	0.14	4
341	2.5e-29	00029097|UI-S-GS0-ace-l-12-0-UI.s1	predicted protein [Nematostella vectensis]	22002	34	1.8	2
33	180	00032495|UI-S-GS1-acm-h-12-0-UI.s1	predicted protein [Nematostella vectensis]	26787	40.9	0.19	8
41	26	00032993|UI-S-GS1-acn-g-05-0-UI.s1	predicted protein [Nematostella vectensis]	26284	12.9	0.19	4
54	1.3	00036570|UI-S-GS1-acu-j-21-0-UI.contig	predicted protein [Nematostella vectensis]	34512	65.2	0.14	26
81	0.0025	00038556|UI-S-GU0-acy-m-02-0-UI.contig	predicted protein [Nematostella vectensis]	44144	21.7	0.37	7
55	0.98	00038577|UI-S-GU0-acy-m-20-0-UI.s1	predicted protein [Nematostella vectensis]	23612	67.8	0.47	17
105	1.1e-05	00039921|UI-S-GU0-adb-o-02-0-UI.contig	predicted protein [Nematostella vectensis]	43668	72.8	0.52	11
117	6.5e-07	00043339|UI-S-GU0-adr-b-20-0-UI.contig	predicted protein [Nematostella vectensis]	36486	46	0.28	18
43	18	00045791|UI-S-GU1-aee-g-07-18-UI.r23	predicted protein [Nematostella vectensis]	21055	41.1	0.24	4
81	0.0027	00047350|UI-S-GU1-aeg-p-07-0-UI.contig	predicted protein [Nematostella vectensis]	50640	14.8	0.1	5
106	8.4e-06	00054055|UI-S-HH0-adw-a-06-0-UI.contig	predicted protein [Nematostella vectensis]	36059	56	0.14	23
460	3.8e-41	00043961|UI-S-GU1-aeb-g-23-18-UI.r23	predicted protein [Populus trichocarpa]	28261	43.6	4.86	14
13	16000	00034360|UI-S-GS1-acp-o-21-0-UI.s1	predicted protein [Thalassiosira pseudonana CCMP1335]	25845	34.7	0.19	4
42	24	00017756|UI-S-GN0-abi-o-23-18-UI.r23	predicted protein [Trichoplax adhaerens]	23471	21.1	0.21	6
35	100	00052125|UI-S-HH0-adt-a-03-0-UI.s1	predicted protein [Trichoplax adhaerens]	23800	73.3	0.21	19
108	5.3e-06	00014473|UI-S-GG1-abd-i-10-0-UI.s1	PREDICTED: 14-3-3 protein theta-like [Ailuropoda melanoleuca]	27809	17.9	0.18	2
139	4.1e-09	00013449|UI-S-GG1-abb-m-22-0-UI.contig	PREDICTED: 4-hydroxyphenylpyruvate dioxygenase-like [Saccoglossus kowalevskii]	41741	60.1	0.25	37
144	1.5e-09	00032262|UI-S-GS1-acm-a-19-0-UI.contig	PREDICTED: acyl-Coenzyme A dehydrogenase, very long chain-like [Saccoglossus kowalevskii]	39295	48.9	0.26	16
114	1.4e-06	00046227|UI-S-GU1-aef-c-01-0-UI.contig	PREDICTED: adenosine deaminase-like [Saccoglossus kowalevskii]	34880	66.3	0.48	13
46	9.2	00056024|UI-S-HH0-adz-e-08-0-UI.contig	PREDICTED: AGAP010217-PA-like [Saccoglossus kowalevskii]	45121	64.9	0.11	28
137	7.5e-09	00033541|UI-S-GS1-aco-g-12-18-UI.r23	PREDICTED: aldehyde dehydrogenase 1 family, member L1-like [Saccoglossus kowalevskii]	24618	53.1	1.51	8
1252	2.2e-120	00042525|UI-S-GU0-adp-d-13-0-UI.contig	PREDICTED: Alk-like [Danio rerio]	42169	63.4	3.11	16
59	0.42	00049616|UI-S-HH0-adg-n-20-18-UI.r23	PREDICTED: APAF1 interacting protein [Oryctolagus cuniculus]	25561	33.8	0.43	10
43	16	00013764|UI-S-GG1-abc-f-13-0-UI.contig	PREDICTED: aspartylglucosaminidase-like [Saccoglossus kowalevskii]	45774	69.3	0.11	35
17	6100	00023714|UI-S-GN1-abu-h-20-0-UI.s1	PREDICTED: ATP-dependent DNA helicase II-like [Danio rerio]	27551	27.1	0.18	10
147	7.6e-10	00018636|UI-S-GN0-abk-p-09-0-UI.contig	PREDICTED: biliverdin reductase A [Taeniopygia guttata]	39475	51.6	1.25	18
21	2500	00053705|UI-S-HH0-adv-h-16-0-UI.contig	PREDICTED: bullous pemphigoid antigen 1, isoforms 6/9/10-like [Macaca mulatta]	45287	56.4	0.11	25
312	2.1e-26	00039244|UI-S-GU0-ada-e-11-0-UI.s1	PREDICTED: calmodulin-like 3-like [Oryctolagus cuniculus]	26150	44.6	3	18
83	0.0019	00004205|UI-S-GB1-aaj-e-20-18-UI.r23	PREDICTED: CG12030-like [Saccoglossus kowalevskii]	28774	68.2	0.17	14
22	1900	00029015|UI-S-GS0-ace-i-06-0-UI.s1	PREDICTED: CG12241-like [Saccoglossus kowalevskii]	25632	33.9	0.19	7
58	0.56	00024970|UI-S-GN1-abw-l-01-0-UI.contig	PREDICTED: CG6359-like isoform 1 [Saccoglossus kowalevskii]	39192	44.4	0.26	26
32	230	00017388|UI-S-GN0-abi-c-20-0-UI.s1	PREDICTED: CG6415-like [Saccoglossus kowalevskii]	27225	36.5	0.18	8
25	1200	00041523|UI-S-GU0-adm-j-13-0-UI.s1	PREDICTED: clathrin, light polypeptide A-like [Saccoglossus kowalevskii]	24731	50.9	0.2	6
25	1100	00014913|UI-S-GG1-abe-d-01-0-UI.contig	PREDICTED: coiled-coil domain containing 115-like [Saccoglossus kowalevskii]	33731	24.8	0.14	10
28	530	00013757|UI-S-GG1-abc-f-09-0-UI.s1	PREDICTED: component of oligomeric golgi complex 6-like, partial [Saccoglossus kowalevskii]	23988	69.4	0.21	21
80	0.0032	00017525|UI-S-GN0-abi-h-18-0-UI.s1	PREDICTED: dipeptidyl peptidase III-like [Saccoglossus kowalevskii]	24475	12.7	0.2	1
66	0.079	00057043|UI-S-HH0-aea-o-14-18-UI.r23	PREDICTED: ectonucleotide pyrophosphatase/phosphodiesterase 3 [Equus caballus]	25814	63.8	0.69	22
22	2000	00048776|UI-S-HH0-adf-i-23-0-UI.contig	PREDICTED: electron transfer flavoprotein, alpha polypeptide-like isoform 2 [Saccoglossus kowalevskii]	40952	43.8	0.12	15
41	25	00045644|UI-S-GU1-aee-c-14-0-UI.s1	PREDICTED: eukaryotic translation initiation factor 4 gamma 2-like [Ailuropoda melanoleuca]	26623	38.2	0.19	10
78	0.0052	00004519|UI-S-GB1-aaj-o-17-18-UI.r23	PREDICTED: Fatty acid synthase-like [Saccoglossus kowalevskii]	15407	27.7	1.38	3
146	9.6e-10	00025673|UI-S-GN1-abx-p-13-0-UI.contig	PREDICTED: filamin A, alpha (actin binding protein 280)-like [Saccoglossus kowalevskii]	50767	38.5	0.89	15
62	0.2	00010546|UI-S-GG1-aaw-i-19-0-UI.s1	PREDICTED: fructose-1,6-bisphosphatase 1-like [Xenopus (Silurana) tropicalis]	24005	78.3	0.46	17
78	0.0056	00006042|UI-S-GB1-aan-c-16-0-UI.s1	PREDICTED: geranylgeranyl diphosphate synthase 1-like [Saccoglossus kowalevskii]	26077	46.9	0.19	10
78	0.0056	00019995|UI-S-GN1-abn-n-14-0-UI.contig	PREDICTED: glutathione-S-transferase omega 1-like [Saccoglossus kowalevskii]	31570	12.8	0.34	4
21	2800	00030683|UI-S-GS0-aci-o-06-0-UI.s1	PREDICTED: glycosyltransferase 8 domain containing 1-like [Saccoglossus kowalevskii]	27434	60.7	0.18	17
22	2400	00048718|UI-S-HH0-adf-h-11-0-UI.s1	PREDICTED: glypican 6 [Taeniopygia guttata]	30311	72.2	0.16	23
44	12	00029482|UI-S-GS0-acf-l-08-0-UI.contig	PREDICTED: GTP-binding protein SAR1B, putative-like [Saccoglossus kowalevskii]	27076	61.3	0.18	20
22	2000	00006111|UI-S-GB1-aan-e-20-0-UI.s1	PREDICTED: hedgehog acyltransferase [Oryctolagus cuniculus]	27382	30	0.18	5
78	0.0059	00018935|UI-S-GN0-abl-k-19-18-UI.r23	PREDICTED: heterogeneous nuclear ribonucleoprotein A1-like [Saccoglossus kowalevskii]	27665	58.3	0.64	17
80	0.0034	00018389|UI-S-GN0-abk-g-14-0-UI.s1	PREDICTED: heterogeneous nuclear ribonucleoprotein D-like [Saccoglossus kowalevskii]	28134	73.9	0.18	26
57	0.7	00055867|UI-S-HH0-adz-a-11-0-UI.contig	PREDICTED: histone H1-like [Saccoglossus kowalevskii]	31061	49	0.34	5
128	5.3e-08	00049560|UI-S-HH0-adg-m-14-0-UI.contig	PREDICTED: histone H4-like [Ailuropoda melanoleuca]	25434	55	1.04	11
16	7900	00029822|UI-S-GS0-acg-i-19-18-UI.r23	PREDICTED: huntingtin [Saccoglossus kowalevskii]	26318	31.5	0.19	7
26	910	00018126|UI-S-GN0-abj-n-04-18-UI.r23	PREDICTED: hypothetical protein [Gallus gallus]	25071	33.6	0.2	7
45	9.9	00019910|UI-S-GN1-abn-l-09-0-UI.contig	PREDICTED: hypothetical protein [Gallus gallus]	51481	48.6	0.09	20
246	9e-20	00022480|UI-S-GN1-abs-g-14-0-UI.contig	PREDICTED: hypothetical protein [Gallus gallus]	51451	40.2	1.67	16
21	2700	00055043|UI-S-HH0-adx-k-08-0-UI.contig	PREDICTED: hypothetical protein [Hydra magnipapillata]	33424	80	0.15	9
28	590	00047854|UI-S-HH0-ade-a-06-18-UI.r23	PREDICTED: hypothetical protein [Monodelphis domestica]	25598	49.6	0.19	15
75	0.01	00001555|UI-S-GB0-aad-p-08-0-UI.s1	PREDICTED: hypothetical protein [Nasonia vitripennis]	26149	74.2	0.68	17
316	9.6e-27	00030615|UI-S-GS0-aci-l-04-18-UI.r23	PREDICTED: hypothetical protein [Ornithorhynchus anatinus]	25362	60.1	2.51	11
32	240	00036267|UI-S-GS1-act-o-20-0-UI.s1	PREDICTED: hypothetical protein [Ornithorhynchus anatinus]	27049	62.5	0.18	19
29	390	00000433|UI-S-GB0-aab-c-15-0-UI.contig	PREDICTED: hypothetical protein [Saccoglossus kowalevskii]	43497	64.6	0.11	39
41	30	00004183|UI-S-GB1-aaj-e-05-0-UI.s1	PREDICTED: hypothetical protein [Saccoglossus kowalevskii]	27678	54.6	0.18	11
39	40	00004526|UI-S-GB1-aaj-o-23-0-UI.contig	PREDICTED: hypothetical protein [Saccoglossus kowalevskii]	46565	56.2	0.1	31
21	2900	00020315|UI-S-GN1-abo-g-07-0-UI.contig	PREDICTED: hypothetical protein [Saccoglossus kowalevskii]	34047	56.3	0.14	20
50	3.5	00023356|UI-S-GN1-abt-o-08-0-UI.contig	PREDICTED: hypothetical protein [Saccoglossus kowalevskii]	47152	19.9	0.1	6
31	270	00025863|UI-S-GN1-aby-e-21-0-UI.s1	PREDICTED: hypothetical protein [Saccoglossus kowalevskii]	26370	58.7	0.19	19
74	0.013	00041557|UI-S-GU0-adm-l-08-18-UI.r23	PREDICTED: hypothetical protein [Saccoglossus kowalevskii]	29385	18.1	0.36	4
30	330	00042510|UI-S-GU0-adp-d-01-0-UI.contig	PREDICTED: hypothetical protein [Saccoglossus kowalevskii]	42264	46.5	0.11	14
21	2900	00044951|UI-S-GU1-aed-a-22-0-UI.contig	PREDICTED: hypothetical protein [Saccoglossus kowalevskii]	34759	53	0.14	21
143	1.5e-09	00001563|UI-S-GB0-aad-p-21-0-UI.s1	PREDICTED: hypothetical protein [Strongylocentrotus purpuratus]	28085	32.4	0.63	6
26	900	00025729|UI-S-GN1-aby-b-02-0-UI.contig	PREDICTED: hypothetical protein [Strongylocentrotus purpuratus]	45393	65.4	0.22	15
117	6.8e-07	00035091|UI-S-GS1-acr-i-22-0-UI.s1	PREDICTED: hypothetical protein [Strongylocentrotus purpuratus]	26784	52.1	0.66	16
37	61	00039136|UI-S-GU0-ada-a-07-0-UI.contig	PREDICTED: hypothetical protein [Strongylocentrotus purpuratus]	40413	72.1	0.12	15
210	3.1e-16	00047014|UI-S-GU1-aeg-h-04-0-UI.contig	PREDICTED: hypothetical protein [Strongylocentrotus purpuratus]	29621	57.8	1.16	23
49	3.9	00028849|UI-S-GS0-ace-a-24-0-UI.s1	PREDICTED: hypothetical protein [Taeniopygia guttata]	20664	59.2	0.55	11
292	2.2e-24	00047343|UI-S-GU1-aeg-p-02-0-UI.s1	PREDICTED: hypothetical protein [Taeniopygia guttata]	26494	90.7	4.55	20
70	0.038	00003078|UI-S-GB1-aah-c-18-0-UI.s1	PREDICTED: hypothetical protein isoform 1 [Nasonia vitripennis]	27580	80.3	0.18	21
36	88	00043438|UI-S-GU0-adr-f-14-18-UI.r23	PREDICTED: hypothetical protein isoform 1 [Nasonia vitripennis]	26888	51.9	0.18	3
36	88	00053329|UI-S-HH0-adu-o-08-0-UI.s1	PREDICTED: hypothetical protein isoform 1 [Nasonia vitripennis]	23828	66.8	0.21	18
66	0.079	00004337|UI-S-GB1-aaj-i-17-18-UI.r23	PREDICTED: hypothetical protein LOC100437967 [Pongo abelii]	22953	19	0.48	5
25	980	00023234|UI-S-GN1-abt-l-04-0-UI.contig	PREDICTED: hypothetical protein XP_002345809, partial [Homo sapiens]	43525	24.4	0.11	10
22	2400	00017748|UI-S-GN0-abi-o-17-0-UI.s1	PREDICTED: hypothetical protein, partial [Strongylocentrotus purpuratus]	25248	30.2	0.2	5
43	19	00003123|UI-S-GB1-aah-e-09-18-UI.r23	PREDICTED: karyopherin (importin) alpha 3-like [Oryctolagus cuniculus]	22713	65.5	0.22	18
19	4600	00044408|UI-S-GU1-aec-c-19-0-UI.s1	PREDICTED: kyphoscoliosis peptidase-like [Ailuropoda melanoleuca]	27625	18.8	0.18	4
99	4.3e-05	00038321|UI-S-GU0-acy-d-14-0-UI.s1	PREDICTED: l-3-hydroxyacyl-coenzyme a dehydrogenase, short chain-like isoform 1 [Saccoglossus kowalevskii]	27574	25.6	0.39	1
104	1.5e-05	00017002|UI-S-GG1-abh-i-02-0-UI.contig	PREDICTED: lethal giant larvae homolog 1-like [Saccoglossus kowalevskii]	51627	64	0.09	35
60	0.31	00029055|UI-S-GS0-ace-j-19-0-UI.s1	PREDICTED: low density lipoprotein-related protein 1B [Oryctolagus cuniculus]	24259	67.1	0.21	7
35	110	00038485|UI-S-GU0-acy-j-17-0-UI.s1	PREDICTED: LOW QUALITY PROTEIN: tubulin alpha-3C/D chain-like [Pongo abelii]	24670	42	0.2	7
60	0.36	00000542|UI-S-GB0-aab-h-07-18-UI.r23	PREDICTED: methylenetetrahydrofolate dehydrogenase 1-like [Saccoglossus kowalevskii]	17089	19	0.3	3
29	430	00011925|UI-S-GG1-aay-p-18-0-UI.s1	PREDICTED: MGC83239 protein-like [Saccoglossus kowalevskii]	27194	13.4	0.18	3
21	2400	00045623|UI-S-GU1-aee-b-21-0-UI.s1	PREDICTED: MICAL-like [Saccoglossus kowalevskii]	25910	57.8	0.19	19
122	2e-07	00056871|UI-S-HH0-aea-j-06-0-UI.s1	PREDICTED: mitochondrial aldehyde dehydrogenase 2-like [Saccoglossus kowalevskii]	25440	47.4	1.44	1
42	23	00029125|UI-S-GS0-ace-m-17-0-UI.contig	PREDICTED: mitogen-activated protein kinase-activated protein kinase 3-like [Saccoglossus kowalevskii]	44835	69.4	0.11	33
50	3.8	00040737|UI-S-GU0-adk-l-09-0-UI.s1	PREDICTED: multifunctional protein ADE2-like isoform 2 [Ailuropoda melanoleuca]	27554	29.1	0.39	2
123	1.9e-07	00052670|UI-S-HH0-adt-n-01-0-UI.s1	PREDICTED: myosin-1-like isoform 1 [Pongo abelii]	25450	74	1.04	13
15	11000	00024067|UI-S-GN1-abv-b-13-0-UI.contig	PREDICTED: oocyte zinc finger protein XlCOF7.1-like, partial [Xenopus (Silurana) tropicalis]	48622	31.8	0.1	16
45	11	00044839|UI-S-GU1-aec-o-03-0-UI.s1	PREDICTED: peptidylprolyl isomerase E-like [Saccoglossus kowalevskii]	26294	67.7	0.19	17
117	6.2e-07	00055375|UI-S-HH0-ady-d-11-0-UI.contig	PREDICTED: phosphoribosylglycinamide formyltransferase, phosphoribosylglycinamide synthetase, phosphoribosylaminoimidazole synthetase-like [Saccoglossus kowalevskii]	32909	50.5	0.32	1
77	0.0071	00019309|UI-S-GN0-abm-j-01-0-UI.contig	PREDICTED: potassium voltage-gated channel, shaker-related subfamily, beta member 2-like [Saccoglossus kowalevskii]	47242	18.4	0.47	2
53	1.8	00002210|UI-S-GB1-aaf-g-10-18-UI.r23	PREDICTED: predicted protein-like [Saccoglossus kowalevskii]	23221	71	0.22	14
41	27	00021734|UI-S-GN1-abr-a-23-0-UI.s1	PREDICTED: predicted protein-like [Saccoglossus kowalevskii]	29747	63.6	0.36	21
27	670	00023647|UI-S-GN1-abu-g-07-0-UI.contig	PREDICTED: predicted protein-like [Saccoglossus kowalevskii]	37964	52.6	0.13	15
51	3	00023868|UI-S-GN1-abu-l-21-18-UI.r23	PREDICTED: predicted protein-like [Saccoglossus kowalevskii]	26578	58.1	0.19	3
125	1.2e-07	00023917|UI-S-GN1-abu-n-12-0-UI.s1	PREDICTED: predicted protein-like [Saccoglossus kowalevskii]	25663	73.6	0.7	14
34	130	00039488|UI-S-GU0-ada-o-19-0-UI.s1	PREDICTED: predicted protein-like [Saccoglossus kowalevskii]	27733	37.5	0.18	14
84	0.0014	00044556|UI-S-GU1-aec-g-20-18-UI.r23	PREDICTED: predicted protein-like [Saccoglossus kowalevskii]	23217	35.3	0.22	4
115	1.2e-06	00045091|UI-S-GU1-aed-e-15-0-UI.contig	PREDICTED: predicted protein-like [Saccoglossus kowalevskii]	44872	75.3	0.85	12
57	0.75	00049116|UI-S-HH0-adg-b-02-0-UI.contig	PREDICTED: predicted protein-like [Saccoglossus kowalevskii]	35583	5.1	0.14	1
40	32	00006415|UI-S-GB1-aan-n-21-0-UI.contig	PREDICTED: predicted protein-like, partial [Saccoglossus kowalevskii]	44197	60.5	0.11	31
124	1.5e-07	00002369|UI-S-GB1-aaf-l-15-0-UI.s1	PREDICTED: probable 10-formyltetrahydrofolate dehydrogenase ALDH1L2 [Xenopus (Silurana) tropicalis]	29501	50.4	2.44	8
70	0.036	00024604|UI-S-GN1-abw-a-14-0-UI.contig	PREDICTED: programmed cell death 8 [Taeniopygia guttata]	45866	55.2	0.11	25
44	15	00033239|UI-S-GS1-acn-n-07-0-UI.s1	PREDICTED: proteasome 26S non-ATPase subunit 2-like [Saccoglossus kowalevskii]	20936	32.3	0.54	3
76	0.0087	00034236|UI-S-GS1-acp-l-08-0-UI.contig	PREDICTED: proteasome alpha 2 subunit-like isoform 1 [Saccoglossus kowalevskii]	31717	62.8	0.15	15
31	280	00014568|UI-S-GG1-abd-k-20-0-UI.contig	PREDICTED: proteasome beta 5 subunit-like [Saccoglossus kowalevskii]	34630	65.6	0.14	23
35	100	00050680|UI-S-HH0-adi-h-04-0-UI.contig	PREDICTED: proteasome subunit alpha type-1-like isoform 2 [Callithrix jacchus]	40814	65.3	0.12	4
63	0.19	00024311|UI-S-GN1-abv-i-05-0-UI.s1	PREDICTED: protein DJ-1-like isoform 1 [Saccoglossus kowalevskii]	28423	12.8	0.17	2
128	5.3e-08	00001840|UI-S-GB1-aae-j-14-0-UI.s1	PREDICTED: protein phosphatase 1, catalytic subunit, gamma-like isoform 3 [Saccoglossus kowalevskii]	24484	58.8	0.45	14
56	0.96	00034121|UI-S-GS1-acp-h-13-0-UI.contig	PREDICTED: quinoid dihydropteridine reductase-like [Saccoglossus kowalevskii]	31498	55.2	0.16	19
87	0.00071	00000431|UI-S-GB0-aab-c-11-18-UI.r23	PREDICTED: radixin, partial [Xenopus (Silurana) tropicalis]	16242	90.4	2.02	15
89	0.00043	00047619|UI-S-HH0-add-h-24-0-UI.s1	PREDICTED: ras homolog gene family, member A-like isoform 2 [Saccoglossus kowalevskii]	25973	54.2	0.42	18
22	1900	00035787|UI-S-GS1-acs-n-10-18-UI.r23	PREDICTED: RB1-inducible coiled-coil protein 1 [Xenopus (Silurana) tropicalis]	24740	36.4	0.2	2
61	0.29	00018280|UI-S-GN0-abk-c-19-0-UI.contig	PREDICTED: ribosomal protein P0-like [Saccoglossus kowalevskii]	39581	43.2	0.12	15
40	36	00042210|UI-S-GU0-ado-h-24-0-UI.s1	PREDICTED: ribosomal protein S3-like [Saccoglossus kowalevskii]	17454	48.4	0.67	2
44	13	00010760|UI-S-GG1-aaw-o-20-0-UI.contig	PREDICTED: Rpn12-like [Saccoglossus kowalevskii]	32790	65.3	0.32	18
41	28	00024672|UI-S-GN1-abw-c-11-0-UI.contig	PREDICTED: secretory carrier membrane protein 1-like [Saccoglossus kowalevskii]	45861	21.7	0.11	7
38	61	00039980|UI-S-GU0-adb-p-24-18-UI.r23	PREDICTED: serine proteinase inhibitor, clade B, member 4 (predicted)-like isoform 2 [Oryctolagus cuniculus]	20245	74	0.25	20
36	78	00002571|UI-S-GB1-aag-c-08-18-UI.r23	PREDICTED: similar to acetyl-CoA synthetase 2 [Strongylocentrotus purpuratus]	21176	62	0.24	10
100	3.5e-05	00007327|UI-S-GB1-aap-l-15-0-UI.s1	PREDICTED: similar to Acetyl-Coenzyme A acyltransferase 2 (mitochondrial 3-oxoacyl-Coenzyme A thiolase) [Monodelphis domestica]	27406	63.7	0.39	16
58	0.49	00009844|UI-S-GG1-aav-f-07-0-UI.contig	PREDICTED: similar to aconitase, mitochondrial [Nasonia vitripennis]	30612	7.9	0.16	3
119	4.2e-07	00000617|UI-S-GB0-aab-k-22-18-UI.r23	PREDICTED: similar to adenosylhomocysteinase [Strongylocentrotus purpuratus]	25714	31.9	0.42	9
154	1.4e-10	00029364|UI-S-GS0-acf-g-08-0-UI.s1	PREDICTED: similar to AGAP003398-PA [Tribolium castaneum]	25734	30.1	0.42	6
42	24	00038669|UI-S-GU0-acz-a-05-0-UI.contig	PREDICTED: similar to AGAP011535-PA [Tribolium castaneum]	39135	54.6	0.12	19
109	4.4e-06	00001557|UI-S-GB0-aad-p-12-0-UI.s1	PREDICTED: similar to alcohol dehydrogenase [Nasonia vitripennis]	27705	34.6	0.64	1
32	210	00022481|UI-S-GN1-abs-g-14-0-UI.s1	PREDICTED: similar to aldehyde dehydrogenase 1A2 isoform 2 [Strongylocentrotus purpuratus]	30127	42.7	0.16	1
76	0.0088	00006761|UI-S-GB1-aao-j-14-18-UI.r23	PREDICTED: similar to Alkaline phosphatase 4 CG1462-PA, isoform A [Apis mellifera]	23783	69.1	0.46	22
74	0.012	00006338|UI-S-GB1-aan-l-13-0-UI.s1	PREDICTED: similar to alpha-n-acetylglucosaminidase [Nasonia vitripennis]	25941	66.4	0.19	24
150	3.4e-10	00018268|UI-S-GN0-abk-c-10-18-UI.r23	PREDICTED: similar to aspartate aminotransferase [Tribolium castaneum]	23422	44.7	0.79	10
127	7.6e-08	00018072|UI-S-GN0-abj-k-18-18-UI.r23	PREDICTED: similar to beta chain spectrin [Nasonia vitripennis]	29832	35.8	0.58	7
145	1.1e-09	00009551|UI-S-GG0-aau-l-13-0-UI.s1	PREDICTED: similar to beta-tubulin [Hydra magnipapillata]	30240	34	1.13	4
183	1.5e-13	00023161|UI-S-GN1-abt-j-03-18-UI.r23	PREDICTED: similar to calpain B [Nasonia vitripennis]	29970	29	0.58	7
38	51	00025056|UI-S-GN1-abw-n-13-18-UI.r23	PREDICTED: similar to cAMP-dependent protein kinase C1 [Acyrthosiphon pisum]	20844	25	0.54	6
30	330	00052940|UI-S-HH0-adu-d-20-18-UI.r23	PREDICTED: similar to CG1553 CG1553-PA [Ciona intestinalis]	30352	24.4	0.16	9
17	6100	00003139|UI-S-GB1-aah-e-20-18-UI.r23	PREDICTED: similar to CG17723 CG17723-PA [Hydra magnipapillata]	22038	22.9	0.23	4
63	0.18	00003543|UI-S-GB1-aai-b-07-18-UI.r23	PREDICTED: similar to CG30084-PC, isoform C [Apis mellifera]	24364	42.2	0.45	1
110	3.2e-06	00014980|UI-S-GG1-abe-e-19-18-UI.r23	PREDICTED: similar to CG3937-PD [Nasonia vitripennis]	29286	47.8	1.54	3
73	0.019	00039093|UI-S-GU0-acz-o-20-0-UI.s1	PREDICTED: similar to CG7248 CG7248-PA, partial [Hydra magnipapillata]	25426	73.2	0.43	17
41	28	00043815|UI-S-GU1-aeb-d-05-18-UI.r23	PREDICTED: similar to CG9911 CG9911-PA [Tribolium castaneum]	26474	55.5	0.19	14
21	2900	00040948|UI-S-GU0-adl-c-20-0-UI.contig	PREDICTED: similar to coiled-coil and C2 domain containing 2A [Hydra magnipapillata]	48032	12.2	0.1	4
113	1.6e-06	00022165|UI-S-GN1-abr-n-20-0-UI.s1	PREDICTED: similar to Collagen alpha-1(XII) chain [Hydra magnipapillata]	26788	70.4	0.66	25
123	1.8e-07	00009107|UI-S-GG0-aat-k-03-0-UI.s1	PREDICTED: similar to conserved hypothetical protein [Nasonia vitripennis]	26215	74.5	0.68	22
70	0.032	00051509|UI-S-HH0-adj-p-23-18-UI.r23	PREDICTED: similar to coracle protein, putative [Acyrthosiphon pisum]	24442	61.4	0.2	19
21	2800	00050044|UI-S-HH0-adh-i-11-0-UI.contig	PREDICTED: similar to DEAD (Asp-Glu-Ala-Asp) box polypeptide 1 isoform 5 [Canis familiaris]	37508	43.4	0.13	16
34	130	00055877|UI-S-HH0-adz-a-16-0-UI.contig	PREDICTED: similar to endonuclease-reverse transcriptase [Strongylocentrotus purpuratus]	36014	76.4	0.14	25
62	0.24	00036915|UI-S-GS1-acv-e-07-0-UI.contig	PREDICTED: similar to ENSANGP00000011437 [Nasonia vitripennis]	39178	16.5	0.12	5
156	9.3e-11	00029681|UI-S-GS0-acg-c-16-0-UI.s1	PREDICTED: similar to ENSANGP00000011707 [Nasonia vitripennis]	26236	35.5	0.68	8
29	460	00054811|UI-S-HH0-adx-d-16-0-UI.s1	PREDICTED: similar to ENSANGP00000020207 [Nasonia vitripennis]	27617	25.7	0.18	3
63	0.18	00011638|UI-S-GG1-aay-g-15-18-UI.r23	PREDICTED: similar to F-actin-capping protein subunit alpha [Tribolium castaneum]	6479	61	0.93	3
38	60	00014563|UI-S-GG1-abd-k-14-18-UI.r23	PREDICTED: similar to GA18075-PA [Tribolium castaneum]	29607	63.4	0.17	17
83	0.0016	00033381|UI-S-GS1-aco-c-01-0-UI.s1	PREDICTED: similar to glycinamide ribonucleotide synthetase-aminoimidazole ribonucleotide synthetase-glycinamide ribonucleotide transformylase isoform 2 [Strongylocentrotus purpuratus]	23590	60	0.21	15
143	1.6e-09	00049346|UI-S-HH0-adg-h-04-0-UI.contig	PREDICTED: similar to glyoxalase 1 [Hydra magnipapillata]	30530	59.3	0.82	25
28	480	00051375|UI-S-HH0-adj-k-19-18-UI.r23	PREDICTED: similar to golgi phosphoprotein 3 (coat-protein GPP34) [Tribolium castaneum]	25877	37.1	0.19	11
43	16	00056066|UI-S-HH0-adz-f-07-0-UI.contig	PREDICTED: similar to heat shock protein 1, alpha [Apis mellifera]	50988	12.3	0.09	4
66	0.095	00016555|UI-S-GG1-abg-m-03-18-UI.r23	PREDICTED: similar to heat shock protein 70 [Hydra magnipapillata]	21663	29.9	0.52	1
105	1.2e-05	00045618|UI-S-GU1-aee-b-18-0-UI.s1	PREDICTED: similar to heme oxygenase (decyclizing) 1 [Monodelphis domestica]	22814	37.1	0.49	6
67	0.068	00003481|UI-S-GB1-aah-p-10-0-UI.s1	PREDICTED: similar to HrTT-1-like [Strongylocentrotus purpuratus]	28103	76.3	0.63	4
54	1.3	00004128|UI-S-GB1-aaj-c-14-0-UI.s1	PREDICTED: similar to lamin [Tribolium castaneum]	28087	16.9	0.18	3
92	0.00021	00007923|UI-S-GB1-aaq-p-05-0-UI.s1	PREDICTED: similar to Membrane-associated progesterone receptor component 2 [Monodelphis domestica]	28114	62.1	0.38	15
147	7.6e-10	00018638|UI-S-GN0-abk-p-09-18-UI.r23	PREDICTED: similar to MGC155110 protein [Equus caballus]	26197	52.4	1.83	1
23	1700	00027228|UI-S-GN1-aca-m-11-0-UI.s1	PREDICTED: similar to Mouse ortholog of human ACTL6-like [Equus caballus]	27507	56.7	0.18	16
389	4.8e-34	00055793|UI-S-HH0-ady-o-11-18-UI.r23	PREDICTED: similar to Myophilin [Hydra magnipapillata]	24830	58.6	9.72	17
27	680	00006992|UI-S-GB1-aap-b-14-18-UI.r23	PREDICTED: similar to N-acetylglucosamine-phosphate mutase [Gallus gallus]	22591	62.8	0.22	11
28	520	00047885|UI-S-HH0-ade-b-07-0-UI.s1	PREDICTED: similar to PHD finger protein 8 [Tribolium castaneum]	26609	69.5	0.19	16
35	110	00005828|UI-S-GB1-aam-l-21-0-UI.s1	PREDICTED: similar to Polymerase (DNA directed), delta 2, regulatory subunit 50kDa [Monodelphis domestica]	28180	61.9	0.18	19
75	0.01	00021770|UI-S-GN1-abr-c-04-0-UI.s1	PREDICTED: similar to predicted protein [Ciona intestinalis]	30708	81.1	0.56	16
28	530	00001101|UI-S-GB0-aac-m-23-18-UI.r23	PREDICTED: similar to predicted protein [Hydra magnipapillata]	28200	26.8	0.18	10
228	4.9e-18	00003332|UI-S-GB1-aah-l-03-18-UI.r23	PREDICTED: similar to predicted protein [Hydra magnipapillata]	28616	64	1.21	23
36	80	00007320|UI-S-GB1-aap-l-09-18-UI.r23	PREDICTED: similar to predicted protein [Hydra magnipapillata]	27865	53.1	0.18	15
65	0.097	00005206|UI-S-GB1-aal-g-13-0-UI.s1	PREDICTED: similar to Probable pyruvate dehydrogenase E1 component alpha subunit, mitochondrial precursor (PDHE1-A) [Strongylocentrotus purpuratus]	26291	38.8	0.19	13
25	1000	00016610|UI-S-GG1-abg-n-13-0-UI.s1	PREDICTED: similar to Protein kinase C substrate 80K-H, partial [Strongylocentrotus purpuratus]	25449	34.6	0.2	9
55	1.2	00001110|UI-S-GB0-aac-n-08-0-UI.s1	PREDICTED: similar to Puromycin sensitive aminopeptidase CG1009-PC, isoform C isoform 1 [Apis mellifera]	28073	65.9	0.18	19
29	430	00025188|UI-S-GN1-abx-b-01-0-UI.contig	PREDICTED: similar to rCG31986 [Ciona intestinalis]	41040	35.2	0.12	10
36	80	00003438|UI-S-GB1-aah-o-03-0-UI.s1	PREDICTED: similar to reticulocalbin [Tribolium castaneum]	25651	39.8	0.43	5
101	2.9e-05	00037738|UI-S-GS1-acw-o-01-0-UI.s1	PREDICTED: similar to RH02823p [Nasonia vitripennis]	22144	18	0.23	3
69	0.043	00032276|UI-S-GS1-acm-b-05-0-UI.contig	PREDICTED: similar to Ribosomal protein S2 [Ornithorhynchus anatinus]	40892	52.4	0.25	24
148	4.9e-10	00041023|UI-S-GU0-adl-f-11-18-UI.r23	PREDICTED: similar to RPS27A protein [Pan troglodytes]	20592	29.6	1.4	6
41	27	00017892|UI-S-GN0-abj-e-04-0-UI.s1	PREDICTED: similar to S-adenosylhomocysteine hydrolase [Taeniopygia guttata]	28172	23.3	0.18	5
414	1.3e-36	00017163|UI-S-GG1-abh-m-04-0-UI.contig	PREDICTED: similar to serine protease [Nasonia vitripennis]	34461	71.2	2.3	8
32	220	00022509|UI-S-GN1-abs-h-04-0-UI.contig	PREDICTED: similar to Solute carrier family 27 (fatty acid transporter), member 1 [Monodelphis domestica]	48150	57.6	0.1	29
186	9.5e-14	00047068|UI-S-GU1-aeg-i-10-0-UI.contig	PREDICTED: similar to spectrin [Tribolium castaneum]	30521	64.4	1.45	37
87	0.00074	00006715|UI-S-GB1-aao-h-24-0-UI.s1	PREDICTED: similar to Spectrin beta chain [Apis mellifera]	20707	32.6	0.92	4
118	5e-07	00009317|UI-S-GG0-aau-c-10-18-UI.r23	PREDICTED: similar to SRY interacting protein 1 CG10939-PA [Apis mellifera]	28276	65.3	0.17	13
18	5900	00015042|UI-S-GG1-abe-g-05-0-UI.contig	PREDICTED: similar to succinate dehydrogenase complex, subunit C [Hydra magnipapillata]	33716	9.3	0.14	2
28	490	00022982|UI-S-GN1-abt-e-14-0-UI.contig	PREDICTED: similar to sunday driver CG8110-PA, isoform A [Apis mellifera]	48530	27.1	0.1	18
26	800	00009070|UI-S-GG0-aat-i-14-0-UI.contig	PREDICTED: similar to t-SNARE domain containing 1 [Taeniopygia guttata]	46780	64.7	0.1	25
94	0.00013	00007420|UI-S-GB1-aap-o-11-18-UI.r23	PREDICTED: similar to TBPH CG10327-PA, isoform A [Apis mellifera]	21542	46.2	0.52	11
134	1.5e-08	00027209|UI-S-GN1-aca-l-18-0-UI.s1	PREDICTED: similar to teratocyte released chitinase [Nasonia vitripennis]	21230	87.4	1.35	20
218	5.5e-17	00002022|UI-S-GB1-aaf-a-06-0-UI.contig	PREDICTED: similar to transgelin [Nasonia vitripennis]	42266	25	0.72	10
514	1.2e-46	00000172|UI-S-GB0-aaa-h-04-18-UI.r23	PREDICTED: similar to transketolase [Nasonia vitripennis]	13002	62.2	20.65	25
36	80	00041085|UI-S-GU0-adl-h-18-0-UI.contig	PREDICTED: similar to tricarboxylate transport protein [Tribolium castaneum]	45268	31.5	0.11	13
317	7e-27	00034319|UI-S-GS1-acp-n-15-0-UI.contig	PREDICTED: similar to tubulin, alpha 2 isoform 2 [Strongylocentrotus purpuratus]	31982	56.1	2.13	8
60	0.34	00012475|UI-S-GG1-aaz-p-07-18-UI.r23	PREDICTED: similar to twinfilin 1 [Monodelphis domestica]	25646	7	0.19	1
32	200	00006440|UI-S-GB1-aan-o-14-0-UI.s1	PREDICTED: similar to tyrosyl-tRNA synthetase [Strongylocentrotus purpuratus]	27982	39.8	0.18	10
17	6300	00040667|UI-S-GU0-adk-i-22-0-UI.contig	PREDICTED: similar to UBX domain containing 1 [Strongylocentrotus purpuratus]	49852	35.9	0.1	12
67	0.061	00003939|UI-S-GB1-aai-m-15-18-UI.r23	PREDICTED: similar to X-prolyl aminopeptidase (aminopeptidase P) 1, soluble [Gallus gallus]	27810	9.8	0.18	3
155	1.2e-10	00016387|UI-S-GG1-abg-h-24-0-UI.contig	PREDICTED: similar to YWHAZ protein [Monodelphis domestica]	36423	41.6	0.65	15
37	67	00049148|UI-S-HH0-adg-b-17-0-UI.contig	PREDICTED: Solute carrier organic anion transporter family, member 4A1-like [Saccoglossus kowalevskii]	25725	36.8	0.19	10
54	1.4	00056139|UI-S-HH0-adz-g-15-18-UI.r23	PREDICTED: sorting nexin 2 [Taeniopygia guttata]	27603	11.3	0.18	2
30	320	00031234|UI-S-GS1-ack-a-17-0-UI.contig	PREDICTED: Spectrin beta chain, putative-like [Saccoglossus kowalevskii]	43958	28.6	0.11	10
303	1.8e-25	00024392|UI-S-GN1-abv-k-10-0-UI.contig	PREDICTED: spermidine synthase-like [Saccoglossus kowalevskii]	42230	40.4	1.39	24
28	540	00008269|UI-S-GB1-aar-l-19-18-UI.r23	PREDICTED: sphingosine-1-phosphate phosphatase 2-like [Xenopus (Silurana) tropicalis]	27568	68.4	0.18	19
49	3.9	00016965|UI-S-GG1-abh-g-23-0-UI.s1	PREDICTED: sucrase-isomaltase-like [Saccoglossus kowalevskii]	26630	59.4	0.41	14
296	9e-25	00049261|UI-S-HH0-adg-e-10-0-UI.s1	PREDICTED: transaldolase-like [Macaca mulatta]	28742	55.2	4.71	2
40	32	00016763|UI-S-GG1-abh-b-09-0-UI.s1	PREDICTED: transmembrane emp24 domain containing 3-like [Saccoglossus kowalevskii]	26490	39.5	0.19	10
163	1.6e-11	00018152|UI-S-GN0-abj-o-01-0-UI.s1	PREDICTED: transmembrane protease serine 9-like [Xenopus (Silurana) tropicalis]	29870	77.3	2.39	35
55	1.2	00056507|UI-S-HH0-adz-p-04-0-UI.contig	PREDICTED: tripeptidyl-peptidase 2-like [Ailuropoda melanoleuca]	44146	57.7	0.11	27
91	0.0003	00029938|UI-S-GS0-acg-o-15-18-UI.r23	PREDICTED: twinstar-like [Saccoglossus kowalevskii]	29036	16.2	0.17	3
111	2.5e-06	00028442|UI-S-GS0-acd-c-16-0-UI.contig	PREDICTED: ubiquitin-conjugating enzyme E2L 3-like [Saccoglossus kowalevskii]	44535	13.5	0.11	4
41	28	00032645|UI-S-GS1-acm-m-03-18-UI.r23	PREDICTED: ubiquitin-conjugating enzyme E2N-like [Saccoglossus kowalevskii]	24823	60.4	0.2	18
38	52	00028666|UI-S-GS0-acd-k-15-0-UI.s1	PREDICTED: vacuolar protein sorting 45 homolog (S. cerevisiae) [Equus caballus]	27727	18.3	0.18	6
38	54	00037499|UI-S-GS1-acw-g-24-0-UI.s1	PREDICTED: vesicle amine transport protein 1-like [Saccoglossus kowalevskii]	25027	50.2	0.2	12
235	1.1e-18	00045287|UI-S-GU1-aed-j-04-0-UI.s1	PREDICTED: WW domain-containing oxidoreductase-like [Saccoglossus kowalevskii]	25976	33.6	1.86	9
81	0.0027	00050015|UI-S-HH0-adh-h-20-0-UI.s1	profilin [Strongylocentrotus purpuratus]	25675	48.3	0.43	18
61	0.27	00006745|UI-S-GB1-aao-j-05-0-UI.s1	prolyl 4-hydroxylase alpha subunit, putative [Ixodes scapularis]	26381	61.8	0.19	17
47	7.6	00051377|UI-S-HH0-adj-k-21-0-UI.contig	Proteasome subunit alpha type-4 [Salmo salar]	35142	13.7	0.14	2
68	0.049	00022508|UI-S-GN1-abs-h-03-0-UI.s1	protein disulfide isomerase [Haliotis discus discus]	28395	37.8	0.38	16
121	3e-07	00024751|UI-S-GN1-abw-e-19-18-UI.r23	protein kinase C and casein kinase substrate in neurons protein 1 [Danio rerio]	26516	34.3	0.19	7
71	0.026	00030915|UI-S-GS1-acj-f-18-0-UI.s1	pur-alpha, putative [Pediculus humanus corporis]	22701	54.2	0.22	13
115	1.2e-06	00030739|UI-S-GS1-acj-a-14-18-UI.r23	putative 40S ribosomal protein RPS10 [Novocrania anomala]	20997	68.1	0.91	2
37	66	00014763|UI-S-GG1-abd-p-10-0-UI.s1	putative 60S ribosomal protein RPL26 [Phoronis muelleri]	25174	39.2	0.2	9
130	3.1e-08	00031806|UI-S-GS1-acl-c-05-0-UI.s1	putative calmodulin variant 1 [Taeniopygia guttata]	24478	21.4	1.1	1
29	430	00021840|UI-S-GN1-abr-e-07-0-UI.s1	putative disulphide isomerase [Ascaris suum]	28044	29.6	0.18	8
33	150	00042662|UI-S-GU0-adp-i-12-18-UI.r23	putative methyltransferase NSUN4 [Xenopus laevis]	25136	23.1	0.2	8
69	0.047	00031922|UI-S-GS1-acl-f-24-0-UI.s1	putative ribosomal protein S3 [Taeniopygia guttata]	27430	60.8	0.18	23
107	7.1e-06	00039078|UI-S-GU0-acz-o-05-0-UI.s1	putative ribosomal protein S4e [Graphocephala atropunctata]	23732	71.9	0.46	8
103	1.9e-05	00030477|UI-S-GS0-aci-f-14-0-UI.contig	putative ribosomal protein S7 [Sipunculus nudus]	22593	70.4	0.22	21
53	1.9	00019231|UI-S-GN0-abm-g-06-0-UI.s1	PvLEA3 protein [Polypedilum vanderplanki]	28472	38.3	0.17	1
78	0.005	00038473|UI-S-GU0-acy-j-06-0-UI.s1	pyruvate kinase [Crassostrea gigas]	26647	23.2	0.41	5
49	4.6	00015068|UI-S-GG1-abe-g-20-0-UI.s1	RAS-like protein [Bombus ignitus]	28783	67	0.17	27
71	0.026	00015180|UI-S-GG1-abe-j-21-0-UI.s1	Ras-related protein Rab-1A [Haliotis discus discus]	28022	63.6	0.38	17
35	98	00033157|UI-S-GS1-acn-k-21-0-UI.contig	RAS-related protein, putative [Ixodes scapularis]	43505	31.6	0.11	9
219	4e-17	00041012|UI-S-GU0-adl-f-06-0-UI.contig	rCG25445, isoform CRA_c [Rattus norvegicus]	41909	68.7	0.73	38
59	0.39	00051241|UI-S-HH0-adj-g-12-0-UI.s1	reflectin 2c [Euprymna scolopes]	28565	79	0.38	7
158	5e-11	00001009|UI-S-GB0-aac-j-22-0-UI.s1	retinal dehydrogenase [Lymnaea stagnalis]	30085	41.5	1.13	8
46	9.4	00032273|UI-S-GS1-acm-b-03-0-UI.s1	Rh-related protein [Branchiostoma floridae]	25298	8.9	0.2	2
177	7.5e-13	00014809|UI-S-GG1-abe-a-14-0-UI.contig	Rho GDP dissociation inhibitor [Acyrthosiphon pisum]	24484	31	1.1	5
111	2.9e-06	00029474|UI-S-GS0-acf-k-24-0-UI.contig	Rho-class glutathione S-transferase [Danio rerio]	37663	33.3	0.44	10
204	1.4e-15	00053384|UI-S-HH0-adu-p-20-0-UI.contig	ribose 5-phosphate isomerase A [Xenopus laevis]	39444	14.4	0.42	4
15	11000	00042535|UI-S-GU0-adp-d-20-0-UI.contig	ribosomal protein l [Haliotis discus discus]	30338	11.5	0.16	4
36	85	00046153|UI-S-GU1-aef-a-02-18-UI.r23	ribosomal protein L19 [Argopecten irradians]	25742	33.5	0.19	8
72	0.02	00044738|UI-S-GU1-aec-l-13-0-UI.s1	ribosomal protein L21 [Helicoverpa zea]	25677	25.4	0.43	5
121	2.5e-07	00043434|UI-S-GU0-adr-f-12-0-UI.s1	ribosomal protein L5 [Branchiostoma lanceolatum]	27378	76.2	0.64	5
82	0.0023	00009231|UI-S-GG0-aat-p-01-0-UI.s1	ribosomal protein L7 [Crassostrea gigas]	26271	51.6	1	24
32	230	00032774|UI-S-GS1-acm-p-22-0-UI.s1	ribosomal protein L9 [Argopecten irradians]	24733	71.5	0.2	25
47	6.7	00042418|UI-S-GU0-adp-a-01-0-UI.contig	ribosomal protein rpl10 [Eurythoe complanata]	26779	82.7	0.19	26
38	54	00025141|UI-S-GN1-abw-p-19-0-UI.s1	ribosomal protein rpl24 [Arenicola marina]	20094	56.5	0.25	7
53	1.8	00012424|UI-S-GG1-aaz-o-06-0-UI.contig	ribosomal protein rpl6 [Arenicola marina]	36625	13.3	0.13	2
82	0.0023	00042537|UI-S-GU0-adp-d-20-18-UI.r23	ribosomal protein rpl8 [Eurythoe complanata]	22023	61.9	0.51	7
199	4.7e-15	00016952|UI-S-GG1-abh-g-13-0-UI.s1	ribosomal protein rps19 [Lineus viridis]	21467	66.3	1.87	16
40	36	00052118|UI-S-HH0-ads-p-22-0-UI.s1	ribosomal protein rps3 [Lineus viridis]	27895	42.3	0.39	11
139	4.2e-09	00049471|UI-S-HH0-adg-k-01-0-UI.s1	ribosomal protein S15 [Argopecten irradians]	20132	62.9	0.96	8
28	520	00043626|UI-S-GU0-adr-n-02-0-UI.s1	ribosomal protein S3a [Crassostrea gigas]	27721	72.3	0.18	5
69	0.047	00037831|UI-S-GU0-acx-b-01-0-UI.s1	ribosomal protein S3B [Hypophthalmichthys molitrix]	20087	59.2	0.25	6
87	0.00063	00009216|UI-S-GG0-aat-o-11-0-UI.s1	Ribosomal protein SA [Mus musculus]	28929	38.7	0.17	16
57	0.7	00017264|UI-S-GG1-abh-o-19-0-UI.s1	RNA recognition motif containing protein [Brugia malayi]	26486	62.2	0.19	12
70	0.031	00008329|UI-S-GB1-aar-o-01-0-UI.s1	RNA transcript variant b adenosine deaminase [Loligo opalescens]	29141	65.1	0.87	20
35	110	00005492|UI-S-GB1-aam-a-07-0-UI.s1	saposin B domain-containing protein [Polysphondylium pallidum PN500]	28378	69.2	0.17	22
47	6.8	00003391|UI-S-GB1-aah-m-20-0-UI.contig	SCO-spondin precursor [Gallus gallus]	41283	45.5	0.12	24
83	0.0019	00000804|UI-S-GB0-aac-c-10-0-UI.r1	selenium dependent salivary glutathione peroxidase [Ixodes scapularis]	29515	41.3	1.16	15
24	1500	00000779|UI-S-GB0-aac-b-18-18-UI.r23	selenophosphate synthetase 1 [Bombyx mori]	21152	34.4	0.24	6
339	4.3e-29	00049626|UI-S-HH0-adg-o-02-0-UI.s1	selenoprotein J [Danio rerio]	26327	75.6	2.35	21
146	9.6e-10	00048436|UI-S-HH0-adf-a-14-0-UI.contig	serine protease 1 [Loligo bleekeri]	33125	92.4	0.32	37
105	9.8e-06	00025419|UI-S-GN1-abx-h-16-18-UI.r23	serine protease 2 [Loligo bleekeri]	30345	78	0.57	28
34	130	00001534|UI-S-GB0-aad-o-13-0-UI.contig	SET translocation (myeloid leukemia-associated) B [Salmo salar]	36129	14.2	0.14	3
52	2.1	00046762|UI-S-GU1-aeg-a-21-18-UI.r23	short-chain dehydrogenase/reductase SDR [Cyanothece sp. PCC 8801]	25589	59.2	0.19	19
28	550	00038224|UI-S-GU0-acx-p-16-0-UI.s1	short-chain specific acyl-CoA dehydrogenase, mitochondrial [Danio rerio]	25683	20.3	0.19	2
53	1.7	00036232|UI-S-GS1-act-n-12-18-UI.r23	signal recognition particle 54 kDa protein [Danio rerio]	30809	60.9	0.16	17
73	0.016	00020332|UI-S-GN1-abo-g-19-0-UI.contig	SJCHGC01894 protein [Schistosoma japonicum]	42721	16.8	0.24	7
143	1.7e-09	00001825|UI-S-GB1-aae-i-24-18-UI.r23	SJCHGC05968 protein [Schistosoma japonicum]	24465	46.3	0.45	10
118	5.5e-07	00021150|UI-S-GN1-abp-o-11-0-UI.contig	SJCHGC06016 protein [Schistosoma japonicum]	51138	76.6	0.2	15
408	6.1e-36	00054214|UI-S-HH0-adw-e-02-0-UI.contig	sodium-calcium exchanger [Loligo pealei]	30944	33.6	2.25	14
55	1.2	00029774|UI-S-GS0-acg-g-20-0-UI.s1	sodium-dependent phosphate transport protein 2B [Rattus norvegicus]	27890	65.1	0.18	17
58	0.54	00054459|UI-S-HH0-adw-k-16-0-UI.contig	SP2G [Solanum lycopersicum]	34591	50.3	0.3	15
171	2.5e-12	00045520|UI-S-GU1-aed-p-07-0-UI.s1	spectrin, alpha, non-erythrocytic 1 (alpha-fodrin) [Xenopus (Silurana) tropicalis]	17918	74.3	0.65	17
37	70	00015895|UI-S-GG1-abf-m-10-18-UI.r23	sperm adenylate kinase [Strongylocentrotus purpuratus]	22320	10.4	0.22	2
30	320	00003188|UI-S-GB1-aah-g-06-18-UI.r23	spermatogenesis-associated protein 17 [Sus scrofa]	18729	34.3	0.27	12
67	0.065	00043375|UI-S-GU0-adr-d-05-0-UI.s1	spermidine synthase [Xenopus laevis]	24863	51.2	0.73	5
37	74	00002999|UI-S-GB1-aah-a-07-18-UI.s23	succinate dehydrogenase complex, subunit A, flavoprotein (Fp) [Nasonia vitripennis]	23513	72.8	0.21	14
51	2.5	00024449|UI-S-GN1-abv-m-04-0-UI.s1	Succinyl-CoA ligase subunit beta, mitochondrial [Lepeophtheirus salmonis]	21686	26.8	0.52	4
460	3.1e-41	00056098|UI-S-HH0-adz-f-24-0-UI.contig	TALDO1 protein [Homo sapiens]	44340	49.5	3.73	24
27	670	00030747|UI-S-GS1-acj-a-19-0-UI.s1	TEP2 protein [Glossina morsitans morsitans]	25735	32.5	0.42	7
236	9.3e-19	00038035|UI-S-GU0-acx-i-20-18-UI.r23	thioester-containing protein-G [Chlamys farreri]	23747	79	1.15	23
135	1.1e-08	00036713|UI-S-GS1-acu-o-19-18-UI.r23	Thioredoxin-like protein 1 [Lepeophtheirus salmonis]	24223	59.2	0.45	17
36	85	00042893|UI-S-GU0-adq-a-01-0-UI.contig	thymidine kinase 2, mitochondrial [Xenopus (Silurana) tropicalis]	27401	9.1	0.18	1
23	1900	00018822|UI-S-GN0-abl-g-06-0-UI.contig	TIP41-like protein [Salmo salar]	41668	16.1	0.12	4
50	3.5	00023358|UI-S-GN1-abt-o-08-18-UI.r23	tissue alpha-L-fucosidase precursor [Bos taurus]	26868	21.8	0.18	1
31	270	00020389|UI-S-GN1-abo-i-18-0-UI.contig	TM2 domain-containing protein 3 precursor [Xenopus laevis]	47274	53.2	0.1	26
247	7e-20	00041826|UI-S-GU0-adn-h-03-0-UI.s1	transaldolase 1 [Xenopus laevis]	25747	61	2.44	4
178	5.4e-13	00032676|UI-S-GS1-acm-n-02-0-UI.s1	transferrin [Ictalurus punctatus]	24563	79.2	1.1	21
59	0.44	00009590|UI-S-GG0-aau-m-22-0-UI.contig	translation elongation factor-1 gamma [Locusta migratoria]	51170	66.7	0.09	33
42	23	00028472|UI-S-GS0-acd-d-16-18-UI.r23	translation factor Sui1, putative [Ixodes scapularis]	30627	65.1	0.16	18
15	10000	00012807|UI-S-GG1-aba-i-18-0-UI.contig	translation initiation factor 2, alpha subunit, putative [Ixodes scapularis]	46230	25.4	0.1	12
114	1.5e-06	00042264|UI-S-GU0-ado-k-01-0-UI.contig	translation initiation factor 4F, helicase subunit, putative [Ixodes scapularis]	42502	57.9	0.24	33
154	1.3e-10	00041015|UI-S-GU0-adl-f-07-0-UI.contig	translational elongation factor-2 [Eremocosta gigasella]	40362	72.2	0.76	31
159	4.6e-11	00056225|UI-S-HH0-adz-i-17-0-UI.contig	translationally controlled tumor protein [Schizosaccharomyces japonicus yFS275]	29083	54.5	0.6	18
221	2.6e-17	00009262|UI-S-GG0-aau-a-11-0-UI.contig	triosephosphate isomerase 1 [Saccoglossus kowalevskii]	38376	30.3	0.81	5
935	1e-88	00017325|UI-S-GN0-abi-a-08-0-UI.contig	tropomyosin [Sepioteuthis lessoniana]	46241	59.2	12.18	33
666	8.6e-62	00043868|UI-S-GU1-aeb-e-15-0-UI.s1	tropomysin-like protein [Todarodes pacificus]	25016	60.5	7.85	28
97	6.7e-05	00000906|UI-S-GB0-aac-g-03-0-UI.contig	troponin T [Mizuhopecten yessoensis]	46086	82.8	0.65	6
233	1.7e-18	00041173|UI-S-GU0-adl-k-14-0-UI.contig	troponin-I [Chlamys nipponensis]	41460	54.9	0.94	30
39	45	00056041|UI-S-HH0-adz-e-16-0-UI.contig	twitchin [Mytilus galloprovincialis]	48918	5.2	0.1	2
326	8.1e-28	00003710|UI-S-GB1-aai-g-07-0-UI.contig	tyrosine 3-monooxygenase/tryptophan 5-monooxygenase activation protein, epsilon polypeptide 2 [Danio rerio]	38719	48	2.67	13
65	0.11	00019963|UI-S-GN1-abn-m-16-0-UI.s1	Ubc protein [Penaeus monodon]	26677	24.3	0.19	5
44	14	00038160|UI-S-GU0-acx-n-03-0-UI.s1	ubiquitin C-terminal hydrolase, putative [Ixodes scapularis]	27789	48.4	0.18	14
28	550	00051240|UI-S-HH0-adj-g-10-0-UI.s1	Ubiquitin-conjugating enzyme E2 variant 2 [Salmo salar]	26418	34.3	0.19	9
31	280	00047571|UI-S-HH0-add-g-11-0-UI.s1	ubiquitin-fold modifier 1 precursor [Rattus norvegicus]	22761	13.7	0.22	1
56	0.89	00006432|UI-S-GB1-aan-o-09-0-UI.contig	ubiquitin-like modifier-activating enzyme 1 [Saccoglossus kowalevskii]	45544	15.1	0.22	5
65	0.11	00025344|UI-S-GN1-abx-f-18-0-UI.contig	universal minicircle sequence binding protein (UMSBP) [Leishmania braziliensis MHOM/BR/75/M2904]	41302	64.3	0.12	19
22	2300	00044766|UI-S-GU1-aec-m-04-18-UI.r23	unnamed protein product [Homo sapiens]	26147	30.4	0.19	7
37	69	00048211|UI-S-HH0-ade-k-13-0-UI.contig	unnamed protein product [Homo sapiens]	32530	55.1	0.15	15
40	34	00000600|UI-S-GB0-aab-k-02-18-UI.r23	unnamed protein product [Tetraodon nigroviridis]	25014	60.3	0.2	15
190	3.2e-14	00007872|UI-S-GB1-aaq-n-09-18-UI.r23	unnamed protein product [Tetraodon nigroviridis]	24813	77.2	0.73	16
54	1.5	00010999|UI-S-GG1-aax-f-05-0-UI.s1	unnamed protein product [Tetraodon nigroviridis]	27658	39.8	0.18	12
77	0.0071	00018242|UI-S-GN0-abk-b-08-0-UI.contig	unnamed protein product [Tetraodon nigroviridis]	38963	8.6	0.26	2
55	1.1	00024164|UI-S-GN1-abv-e-10-0-UI.s1	unnamed protein product [Tetraodon nigroviridis]	28736	52.3	0.17	16
96	8.6e-05	00033749|UI-S-GS1-aco-m-09-0-UI.s1	unnamed protein product [Tetraodon nigroviridis]	25172	76.6	0.43	21
31	280	00041207|UI-S-GU0-adl-m-01-0-UI.contig	unnamed protein product [Tetraodon nigroviridis]	44865	18.5	0.11	9
35	110	00043540|UI-S-GU0-adr-j-01-0-UI.s1	unnamed protein product [Tetraodon nigroviridis]	27568	6.2	0.18	2
25	1100	00044485|UI-S-GU1-aec-e-23-0-UI.s1	unnamed protein product [Tetraodon nigroviridis]	24187	59.5	0.21	16
32	210	00052440|UI-S-HH0-adt-h-18-0-UI.s1	unnamed protein product [Tetraodon nigroviridis]	26858	41.6	0.18	12
123	1.6e-07	00017744|UI-S-GN0-abi-o-14-0-UI.s1	von Willebrand factor A domain containing 5A, gene 2 [Xenopus laevis]	24563	73.6	0.45	20
20	3200	00033514|UI-S-GS1-aco-f-21-0-UI.contig	Wnt7 [Euprymna scolopes]	38604	62.8	0.13	22
49	4.3	00004187|UI-S-GB1-aaj-e-08-0-UI.s1	Zgc:55605 protein [Danio rerio]	27474	68.3	0.39	6
37	72	00035293|UI-S-GS1-acr-p-14-0-UI.contig	zinc finger protein, putative [Ixodes scapularis]	47422	27.7	0.1	14
59	0.47	00052178|UI-S-HH0-adt-b-06-18-UI.r23	A Chain A, Recombinant Actophorin	23650	37.5	0.21	7
40	37	00008360|UI-S-GB1-aar-p-06-0-UI.contig	AF072519_1 centrin [Nicotiana tabacum]	43883	59.6	0.11	25
47	6.3	00000741|UI-S-GB0-aac-a-10-0-UI.s1	AF109924_1 sulfatase 1 precursor [Helix pomatia]	29143	73.6	0.6	22
136	8.5e-09	00032312|UI-S-GS1-acm-c-02-0-UI.s1	AF117271_1 ferritin [Enteroctopus dofleini]	26115	35.3	0.69	7
183	1.8e-13	00040475|UI-S-GU0-adk-b-23-0-UI.contig	AF124742_1 guanine nucleotide-binding protein [Euprymna scolopes]	36783	60.5	0.65	26
198	5.5e-15	00031400|UI-S-GS1-ack-f-21-0-UI.s1	AF339450_1 hillarin [Hirudo medicinalis]	26083	39.3	2.38	12
97	6.5e-05	00008429|UI-S-GG0-aas-b-10-18-UI.r23	AF390561_1 malate dehydrogenase [Sphyraena idiastes]	25438	12.1	0.2	2
24	1400	00017222|UI-S-GG1-abh-n-17-0-UI.s1	AF399934_1 RNA helicase p47 [Spisula solidissima]	24668	71.1	0.2	18
101	3e-05	00009878|UI-S-GG1-aav-f-23-0-UI.contig	AF484962_1 alpha-actinin [Biomphalaria glabrata]	47258	83.3	0.47	46
399	4.6e-35	00043702|UI-S-GU1-aeb-a-06-0-UI.contig	CAH2_TRIHK RecName: Full=Carbonic anhydrase 2; AltName: Full=Carbonic anhydrase II; Short=CA-II; AltName: Full=Carbonate dehydratase II	48615	68.6	2.75	0
440	3.4e-39	00039091|UI-S-GU0-acz-o-17-18-UI.r23	CROM_OMMSL RecName: Full=Omega-crystallin	24304	33.3	3.45	9
357	6.4e-31	00001208|UI-S-GB0-aad-a-11-0-UI.s1	ENO_LOLPE RecName: Full=Enolase; AltName: Full=2-phosphoglycerate dehydratase; AltName: Full=2-phospho-D-glycerate hydro-lyase	27011	48	4.4	11
47	7.5	00007297|UI-S-GB1-aap-k-18-0-UI.contig	GBB_LOLFO RecName: Full=Guanine nucleotide-binding protein subunit beta	48685	67.6	0.1	42
64	0.13	00042916|UI-S-GU0-adq-a-24-0-UI.s1	GELS2_LUMTE RecName: Full=Gelsolin-like protein 2; AltName: Full=Actin-modulator; Short=EWAM-P2	28081	53.6	0.18	8
62	0.21	00013939|UI-S-GG1-abc-k-03-0-UI.contig	H2A_SEPOF RecName: Full=Histone H2A	15796	32	0.76	3
261	2.6e-21	00019811|UI-S-GN1-abn-i-12-0-UI.s1	HCYA_OCTDO RecName: Full=Hemocyanin A-type, units Ode to Odg	27346	65.3	1.72	24
192	2e-14	00041476|UI-S-GU0-adm-h-08-0-UI.s1	HCYG_SEPOF RecName: Full=Hemocyanin, units G and H	19953	40.4	1.47	6
56	0.85	00031303|UI-S-GS1-ack-c-19-0-UI.s1	HSP7C_CRIGR RecName: Full=Heat shock cognate 71 kDa protein; AltName: Full=Heat shock 70 kDa protein 8	27267	9.1	0.18	2
423	1.7e-37	00006306|UI-S-GB1-aan-k-14-0-UI.s1	MYSP_MYTGA RecName: Full=Paramyosin	30577	73.1	2.3	28
130	3.4e-08	00048301|UI-S-HH0-ade-m-16-0-UI.s1	NF70_LOLPE RecName: Full=70 kDa neurofilament protein; Short=NF70	29331	26.4	0.59	8
30	360	00025701|UI-S-GN1-aby-a-09-0-UI.s1	RNOY_CRAGI RecName: Full=Ribonuclease Oy; Short=RNase Oy	26689	88.2	0.19	18
123	1.8e-07	00001717|UI-S-GB1-aae-f-13-0-UI.contig	TNNC_TODPA RecName: Full=Troponin C; Short=TN-C	31822	68	0.54	24
92	0.00023	00053005|UI-S-HH0-adu-f-08-0-UI.contig	UCHL_APLCA RecName: Full=Ubiquitin carboxyl-terminal hydrolase; AltName: Full=Ubiquitin thioesterase	30557	25.1	0.57	5
30	380	00038539|UI-S-GU0-acy-l-15-0-UI.s1	VP33_APLCA RecName: Full=Vesicle-associated membrane protein/synaptobrevin-binding protein; AltName: Full=VAP-33	25866	62.2	0.19	20
30	330	00008434|UI-S-GG0-aas-b-13-0-UI.s1	YBOXH_APLCA RecName: Full=Y-box factor homolog; AltName: Full=APY1	29846	18.9	0.16	6

## Sheet: Combined Host Protein Budapest
Table S2: BUDAPEST analysis of host proteins detected in light organ exudates and central cores by MudPIT and LC MS/MS.
										Location Identified
EST ID and Reading Frame (RF)	Peptide Sequences	Total Peptides	Non-Reading Frame Peptides	Reading Frame Peptides	Scorea	Top Blast Hit to the NCBI nr database	E-valueb	gi	KOG Categoryc	Exudate	Central Core	Both
UI-S-GN0-abi-a-08-0-UI.contig_RF-3	EDSYEETIR,EVATDKAEQTEQSLR,EVDRLEDELLAEK,FANLENDFDNANEQLTAANTNLEASEK,IDLLEK,IEEDLSTLQK,IQLLEEDLER,IVELEEELK,KFANLENDFDNANEQLTAANTNLEASEK,KLAITEVDLER,LEDELLAEK,NKIEEDLSTLQK,RVAECESEIQGLNR,SISDELDQTFAELAGY,SLEISEQEASQR,SLEISEQEASQREDSYEETIR,SQGDEERIDLLEK,VAECESEIQGLNR,VAECESEIQGLNRR,WIAEDADR,WIAEDADRK	21	0	21	21	tropomyosin [Sepioteuthis lessoniana]	1e-99	gi|83715930|dbj|BAE54430.1|	Z			x
UI-S-GB0-aac-c-12-0-UI.r1_RF2	AYCALDQMAFPMKPFIWDSNPNPTTR,EMHIPMEALFEHDSK,HALAAVQSDK,KLPHDK,KNVNSLSPSEIENLR,MDITHVLK,MDITHVLKEMHIPMEALFEHDSK,TDRVFAGFLLHGIK,TEMPWHFDR,TSADVHLK,VCNEADCNDAGVVFVLGGK,VCNEADCNDAGVVFVLGGKTEMPWHFDR,VFAGFLLHGIK,YDNLDFHGMDVAQLDAAIK	14	0	14	14	hemocyanin subunit 2 [Sepia officinalis]	1e-104	gi|88657469|gb|ABD47516.1|				x
UI-S-GN0-abk-b-23-0-UI.contig_RF-2	AMESLVK,DIVVIPK,DLFITTK,DRWDDASTTPSMGQK,ELELHDLTK,GDGDLKPLNSQGER,IFDFSLSQADMDK,KDLFITTK,LTYVDMLLIHNPWGLK,NIVMTSYSTFGSPK,NRGDGDLKPLNSQGER,VPSVYLGPNDVSICLEK,WDDASTTPSMGQK,YIGTALR	14	0	14	14	hypothetical protein BRAFLDRAFT_116044 [Branchiostoma floridae] >gi|229271990|gb|EEN42873.1| hypothetical protein BRAFLDRAFT_116044 [Branchiostoma floridae]	1e-56	gi|260783601|ref|XP_002586862.1|	R			x
UI-S-GB1-aae-p-09-0-UI.contig_RF-1	AKLDDEVQWHVK,ANQPTSNMDVCKNK,ASESEAEILSLHR,EKVDEELTWLQK,FKLEQELADWQK,KYGLLEQELDTAQSELEK,LDDEVQWHVK,LEGVIENLEQELVK,LEQELADWQK,LSEAELR,NIQIQEMDLTR,SEEMLDLK,YGLLEQELDTAQSELEK,YSNLENELDQSQNELER	14	0	14	14	tropomysin-like protein [Todarodes pacificus]	2e-28	gi|50080844|gb|AAT69739.1|	Z			x
UI-S-GU0-adl-i-22-0-UI.contig_RF-2	CEFAGTFCVLGGEHEMAWAFDR,GLPYNSANCEINK,IASYHGMPLSCK,IWAIWQALQK,KPMEPFSFEENPNPVTK,LFLYDITK,LKKPMEPFSFEENPNPVTK,LPQSLLPPPTILFKPGK,NNPFHHAHIDVANTITTR,QIAFALEQR,VFAGFLLR,VFDYHELNYEYDNLNFHGMTIPQLEIHLEEIKQEDR,VGIPYWDWTIAFSSLPDLVTDEK	13	0	13	13	hemocyanin subunit 1 [Sepia officinalis]	0	gi|88657467|gb|ABD47515.1|				x
UI-S-GN1-abs-g-14-0-UI.contig_RF-3	AGTVWVNCFNVFNAAAPFGGYK,AHNTIYGLAASVLTK,EEIFGPVMQIMK,ELGEYGLDNYTEVK,HEPVGVCGQIIPWNFPLLMQAWK,IAYLADVALIVQCYR,IYDEFVER,LAFTGSTEIGQLVGK,LCTGGTRMGDK,LGPALTMGNTVVMK,NIDELIER,TAEQTPLSALYIAELAR,YYAGWADK	13	0	13	13	hypothetical protein DAPPUDRAFT_51170 [Daphnia pulex]	1e-176	gi|321469546|gb|EFX80526.1|	C			x
UI-S-GN0-abj-o-01-0-UI.s1_RF-2	CYVCAAMXDRWHVLTAAHCIDR,ISSHPNYIEVK,ISSHPNYIEVKLHNDIAVLR,KYYISK,LHNDIAVLR,MQNNRTSTR,NTHGYWEVVGLVSFGHKGCR,SWVLQK,SWVLQKL,TICKQLLPILYYSMICADNDQPYQTGCNGDSGSPLVCR,VTSPIVMTDYIRPICLPSKPWVPQTQCFLSGWGR,VTSPIVMTDYIRPICLPSKPWVPQTQCFLSGWGRMQNNR,WHVLTAAHCIDR	13	0	13	13	PREDICTED: transmembrane protease serine 9-like [Xenopus (Silurana) tropicalis]	2e-30	gi|301621490|ref|XP_002940084.1|	E	x
UI-S-GU0-adl-f-06-0-UI.contig_RF-2	AVAFFPVSGWHGDNMIEPSTNMSWYKGWAINR,DFIKNMITGTSQADCAVLVVAAGVGEFEAGISK,EHALLAYTLGVK,EVSSYIK,FAVRDMR,FETDKYYITIIDAPGHR,GITIDIALWKFETDK,NMITGTSQADCAVLVVAAGVGEFEAGISK,NMITGTSQADCAVLVVAAGVGEFEAGISKNGQTR,SGDAAIVLLKPTKPMCVETFSEFPPLGR,STSTGHLIYK,TIDKFEK,YYITIIDAPGHR	13	0	13	13	rCG25445, isoform CRA_c [Rattus norvegicus]	1e-124	gi|149019081|gb|EDL77722.1|	J	x
UI-S-GN1-abu-o-19-0-UI.contig_RF-3	GTAVVDGEFK,GTAVVDGEFKDISLSDYK,HGEVCPAGWKPGSSTMKPDPK,IGCEVVACSTDSHFSHLAWINTPR,KIGCEVVACSTDSHFSHLAWINTPR,KNSENMQVCK,KQGGLGEMNIPLLADK,KSQEYFK,NLIPIFPSEPAPDFK,NSENMQVCKNLIPIFPSEPAPDFK,QITLNDLPVGR,SQEYFK,YLVLFFYPLDFTFVCPTEIIAFSDR	13	0	13	13	thioredoxin peroxidase [Cristaria plicata]	1e-92	gi|306451460|gb|ADM88874.1|	O			x
UI-S-GS1-acw-o-05-0-UI.s1_RF-1	AMPPNWK,DGKTILCIEMDFSIA,IPCIFEVGSCTYKDTCSLPK,LDISPMPMK,LDISPMPMKFPGK,LPTIPTYMTFLASGDYQVQLMNKDK,MMSENWGGIMGPIVTQVMDYFGK,MMSENWGGIMGPIVTQVMDYFGKAGAK,RMMSENWGGIMGPIVTQVMDYFGK,STFLGYIR,STFLGYIRIPCIFEVGSCTYK,TILCIEMDFSIA	12	0	12	12	ganglioside GM2 activator precursor [Euprymna scolopes]	5e-88	gi|23598405|gb|AAN35173.1|		x
UI-S-GS0-aci-i-19-0-UI.contig_RF-3	AIEQMEK,FGGTLADCIR,FNLQAR,GGNLAEVYK,GIHGEHTESVGGVYDISNK,GVNEIIR,KLTFAK,KNLTPER,SHASFGFPPVLTK,SLEGELSGK,VEHPSPSFGDVNNLGFGDLDPSGQLIVSTR	11	0	11	11	arginine kinase [Sepioteuthis lessoniana]	1e-178	gi|7770087|dbj|BAA95610.1|	C			x
UI-S-GB1-aaq-m-01-0-UI.s1_RF-2	ESSDDKVTVIGACVTLVEAVK,GICFIR,HLAVLEVPR,IITVEDHYMQGGIGEAVSSCLSK,LAEEGVNICIIDPFTIKPIDEK,NAENFQIGQAK,SIPGSTVFYPSDAVSCER,TSRPNTPVIYK,VTVIGACVTLVEAVK,YGINANCIVK,YPNITVK	11	0	11	11	hypothetical protein BRAFLDRAFT_82353 [Branchiostoma floridae] >gi|229292057|gb|EEN62723.1| hypothetical protein BRAFLDRAFT_82353 [Branchiostoma floridae]	2e-82	gi|260822647|ref|XP_002606713.1|	G			x
UI-S-GB1-aai-g-07-0-UI.contig_RF-2	AAFDDAIAELDTLSEESYK,AASDIATTELPPTHPIR,DNLTLWTSDIQAEEAAEQK,GSELSVEER,IISSMEQKEESK,QTAECSLQAYK,SEQQDGAEPTPAEAQS,VLDETLLSNATTGESK,YEEMVESMK,YEEMVESMKTVADK,YLAEFATGNDR	11	0	11	11	hypothetical protein DAPPUDRAFT_326737 [Daphnia pulex]	1e-107	gi|321460806|gb|EFX71844.1|	O			x
UI-S-GN1-abt-a-09-0-UI.s1_RF-1	IQHSASLVPGDSEHLTEVFK,IQHSASLVPGDSEHLTEVFKEESGR,KLDDAGLQDASVK,KNIYHPNDK,NIYHPNDK,NMATVVEQR,NVVLAMDGSEHSNFALDFYK,TLVGSVSDYVLHHANVPVLICR,TVDQVKR,VIAVHVPEYHK,VIGGKPGEAIVHAAQEEQAHLIVTGTR	11	0	11	11	predicted protein [Nematostella vectensis] >gi|156224979|gb|EDO45800.1| predicted protein [Nematostella vectensis]	7e-16	gi|156397368|ref|XP_001637863.1|				x
UI-S-GU0-ada-e-11-0-UI.s1_RF-2	AVFDSVNK,DGFITVDEWLDSLDR,DGFITVDEWLDSLDRK,DKDGFITVDEWLDSLDR,HCQVSDADLDAMISIADK,ISFAEFSNLFFK,KLFLDFDK,LFLDFDK,LNLTEFR,MNVSENGAKAVFDSVNK,NFLSNILK	11	0	11	11	PREDICTED: calmodulin-like 3-like [Oryctolagus cuniculus]	1e-18	gi|291410915|ref|XP_002721725.1|	T			x
UI-S-HH0-ady-o-11-18-UI.r23_RF3	ACETYGLNK,AGTPQAVVTWMNAVLDGTPSHTPCPGTAYNQIAAFLK,EFLFQSNDLYEGK,KGPMLNVINSMHSLGFVANSK,KSGLGADIER,KVGSPFVAMTNIEDFGK,LLEADGKPTIK,LLEADGKPTIKFAK,MFIPAYTGQQTK,SGLGADIER,VGSPFVAMTNIEDFGK	11	0	11	11	PREDICTED: similar to Myophilin [Hydra magnipapillata]	5e-18	gi|221127084|ref|XP_002162291.1|	Z			x
UI-S-GG1-abh-m-04-0-UI.s1_RF-3	CSISKCTSWCTCNMQPAVDCSNSHCPSTK,DCPGDTDEKSCPK,EADCLKSEDEDNCVK,EPIASVMCNGYESSISKCSISK,ESVCDGEKDCPGDTDEK,GTCNLLVCEEGWWK,IPCRYVNETLTPR,KTCGYWSQSNADVVCR,VCDREADCLK,VEIYHQGSWR,YVNETLTPR	11	0	11	11	PREDICTED: similar to serine protease [Nasonia vitripennis]	3e-16	gi|156550975|ref|XP_001604250.1|		x
UI-S-GU0-acx-b-11-0-UI.contig_RF-1	CPESLFQPSFLGMESAGIHETTYNSIMK,DLTDYLMK,DLYANTVLSGGTTMFPGIADR,EKLCYVALDFEQEMATAASSSSLEK,GYSFTTTAER,KDLYANTVLSGGTTMFPGIADR,LCYVALDFEQEMATAASSSSLEK,QEYDESGPSIVHR,SYELPDGQVITIGNER,TTGIVLDSGDGVTHTVPIYEGYALPHAILR	10	0	10	10	Actin 2 [Crassostrea gigas]	1e-146	gi|18565104|dbj|BAB84579.1|	Z			x
UI-S-HH0-adf-n-10-0-UI.s1_RF-1	AGEGIIGLQAGTNK,AYGVPDNSCFQTVDLFEGR,ELIGEEIGTGAYEVEK,HVVSFTDEQLR,LFQETPDNELPPQAK,LGFSGPVCGPKPTEK,LNFNNTSTPFK,NMAMVVATILQCGTEAQR,TGNAVISLQAGTNK,YDTSSEQDIR	10	0	10	10	calponin-like protein [Mytilus galloprovincialis]	8e-66	gi|14422379|dbj|BAB60813.1|	Z			x
UI-S-GU1-aed-l-20-0-UI.contig_RF-2	EIPSGLQPKDVIK,ENDYFPFEESEPFDIFISCQPDAYK,EPLPSCFMDLIPFEVK,FPCQSVTHLLVGEGAHFFEPEIL,GSVSIASVQYLEPLPNDFMK,LFAVYPYR,MEPPYIEELPSPLDYGR,QDIDHVYAINTGGDASFYQVK,RMEPPYIEELPSPLDYGR,SGDEIPFHFNPR	10	0	10	10	galectin [Pinctada fucata]	4e-69	gi|225906399|gb|ACO36044.1|	W			x
UI-S-GU0-adk-l-09-18-UI.r23_RF1	CGDLVIGADQVDIMEKLTILVFEILEK,DDANHDPQWSR,DETRGEIEFGSVLIEGK,EQLISAXLKCGDLVIGADQVDIMEK,ITCGDGARAHDMEGK,KTITMSAELR,LLFNKSGCHK,LMEILNDAGVPTHFIGK,LMEILNDAGVPTHFIGKWSDDVFHALNCHMIPIEWVTR,RNPGVVEGHR	10	0	10	10	GF20891 [Drosophila ananassae] >gi|190619043|gb|EDV34567.1| GF20891 [Drosophila ananassae]	1e-58	gi|194763997|ref|XP_001964118.1|	F			x
UI-S-GG1-aaw-o-24-0-UI.contig_RF-3	AVGIDLGTTYSCVGVFQHGK,IFSPEEISSMVLTK,IINEPTAAAIAYGLDK,NQVAMNPENTIFDAK,RYDETSIQTDMK,STAGDTHLGGEDFDNR,TTPSYVAFTDTER,TVVNVVVTVPAYFNDSQR,VEIIANDQGNR,YDETSIQTDMK	10	0	10	10	heat shock protein 70 [Pteria penguin]	1e-147	gi|116282655|gb|ABJ97377.1|	O			x
UI-S-GS0-acf-p-18-0-UI.contig_RF-3	ETLLTLHDLQR,GGFLSGKFK,HILAGIETSLK,IHYVGLSNVCGWQIQK,KHILAGIETSLK,KIVSSVIFGAK,LDELSKPNVEYPHNMIAR,NLQTSYIDIYQTHCWDAGTPIKETLLTLHDLQR,RNQMPEAETR,RTLLSQPAWSALNAQDSAWELLDAMK	10	0	10	10	hypothetical protein BRAFLDRAFT_77605 [Branchiostoma floridae] >gi|229279863|gb|EEN50639.1| hypothetical protein BRAFLDRAFT_77605 [Branchiostoma floridae]	2e-75	gi|260799286|ref|XP_002594628.1|	C			x
UI-S-GN1-abp-h-14-0-UI.contig_RF-2	FAQEEMIPVAPHYDK,IAMGAFDK,IAMGAFDKTRPPVAAGACGLAQR,KFAQEEMIPVAPHYDK,KTMGKPICTHQAVAFMLADMAIGIESAR,MTEEPLMCAYCVTEPGAGSDVAGIKTR,TRPPVAAGACGLAQR,YGGLNLGILDACLMTEELAYACSGMQTAIEANSLGQMPVILSGNDEQKK,YLGRMTEEPLMCAYCVTEPGAGSDVAGIK,YSFER	10	0	10	10	hypothetical protein BRAFLDRAFT_98992 [Branchiostoma floridae] >gi|229294731|gb|EEN65385.1| hypothetical protein BRAFLDRAFT_98992 [Branchiostoma floridae]	1e-176	gi|260828849|ref|XP_002609375.1|	I	x
UI-S-GG1-abb-o-20-18-UI.r23_RF3	GQGFNEHEELDEGR,GQGFNEHEELDEGRENVR,KGQGFNEHEELDEGR,KMGAFLSVSHGSMEPYAS,LQELCEVVVR,QFSTMPNK,SADQYEVLVDPCGDAMAAAEGCHLSEHK,SHLLFGLHDEFPLVSVVNVGK,TEVEAAWQLGATYAMSQNFARLLMEMPANLLTPTR,YDELKPADK	10	0	10	10	leucine aminopeptidase-like protein [Crassostrea gigas] >gi|209981285|gb|ACJ05323.1| leucine aminopeptidase-like protein [Crassostrea gigas]	6e-60	gi|209981269|gb|ACJ05315.1|	R			x
UI-S-GN0-abk-k-06-0-UI.contig_RF-3	ELEAELDSEQR,ELQSQVEEEQR,ELSFQQEEDRK,KAAENELADASDR,LDESEAAALK,LTDPLKCPMEK,QEQDHGLSIEK,QVEEAEEIAAINLAK,TILEQAER,VNELQAQVSTANSQK	10	0	10	10	muscle myosin heavy chain [Loligo bleekeri]	1e-160	gi|189007782|gb|ACD68201.1|	Z			x
UI-S-GG1-abf-d-22-0-UI.s1_RF-2	AARIGCGGAYCPNR,CNCYFNFHGEVCQK,FGFIPR,GQYDFTNPYTLGKPCASCPNKCK,LDLNTCKCNCYFNFHGEVCQK,NNLCDCNGMVCK,RPSGISPAIGWYSEVK,VVGHYTQLMQAK,YCSYYK,YCSYYKSYCGLK	10	0	10	10	PREDICTED: similar to HrTT-1-like [Strongylocentrotus purpuratus] >gi|115963481|ref|XP_001196915.1| PREDICTED: similar to HrTT-1-like [Strongylocentrotus purpuratus]	5e-27	gi|115910530|ref|XP_781255.2|	S	x
UI-S-GN1-abv-k-10-0-UI.contig_RF-3	CNIHFADGFK,DEFSYQEMIAHLPLNSHPNPK,FMADHRNEYDVIITDSSDPIGPASSLFEQSYYELMK,HPLVETVDLCEIDK,HPLVETVDLCEIDKK,KYLPQLACGFSSPK,MLVLDGVIQCTER,MLVLDGVIQCTERDEFSYQEMIAHLPLNSHPNPK,YLPQLACGFSSPKCNIHFADGFK,YYNGGIHR	10	0	10	10	PREDICTED: spermidine synthase-like [Saccoglossus kowalevskii]	1e-116	gi|291222293|ref|XP_002731154.1|	E			x
UI-S-GG1-aaz-j-14-0-UI.contig_RF-1	AKEPTSFTIDAK,CFGPGLDTDKGIR,GTCDVEYTPVKAGPYDISVK,KETVITVDASQAGTGK,MPVKPCFDPSK,MPVKPCFDPSKVR,RPADVIK,YADQHIPGSPFHVPVETPLDATK,YANQHVPK	9	0	9	9	actin-binding/filamin-like protein [Schistosoma mansoni]	1e-103	gi|38683290|gb|AAR26703.1|	Z			x
UI-S-GB1-aah-m-06-0-UI.s1_RF-2	EHEIDLEK,GEEILSGAQR,GEEILSGAQRIHDADLLTAR,IHDADLLTAR,LEYPEAVQMLRNNGVEMDDEEDLSTPNEK,QFPAEPFK,SYIDSFR,SYIDSFRYGAPPHAGGGIGCER,YGAPPHAGGGIGCER	9	0	9	9	aspartyl-tRNA synthetase, putative [Ixodes scapularis] >gi|215500406|gb|EEC09900.1| aspartyl-tRNA synthetase, putative [Ixodes scapularis]	4e-88	gi|241594922|ref|XP_002404413.1|	J	x
UI-S-GU0-acx-g-23-0-UI.s1_RF-2	CDSLGGHYNPYGTK,CDSLGGHYNPYGTKHGSR,GESPDSKNSGAAGER,HVGDWSNIVCDSNNK,HVGDWSNIVCDSNNKIEHEFYEHLSYLSGPHSIMNR,KCDSLGGHYNPYGTK,SIVIHR,TDTHDHR,TDTHDHRHVGDWSNIVCDSNNK	9	0	9	9	conserved hypothetical protein [Perkinsus marinus ATCC 50983] >gi|239890096|gb|EER11969.1| conserved hypothetical protein [Perkinsus marinus ATCC 50983]	4e-24	gi|294932241|ref|XP_002780174.1|	P	x
UI-S-GN0-abk-n-08-18-UI.r23_RF3	ACLYAGVKIGGCNAEVMPAQWEFQVGPCEGVEMGDHLWISR,DVVEAHYR,EDNGLQHIEK,GYLEDR,KSMXGLLGFIXK,LTGLHETSSIHDFSAGVANR,RPSSNCDPYAVTEIICK,SMXGLLGFIXKNFLIK,WNLLXMGGKVLT	9	0	9	9	glutamine synthetase [Crassostrea gigas]	3e-91	gi|57283127|emb|CAD90162.1|	E	x
UI-S-GS1-acr-m-15-0-UI.s1_RF-2	ALVDMMENQAMDFR,DIVPLLEK,FDNYLGNK,FEALPQIK,ITQSNAIIR,LCYGPNFESNK,LTAFLNK,STLGLDFPNLPYYIDGDIK,YVGQDFEDIQYEQGDAPDYSR	9	0	9	9	glutathione S-transferase mu class protein [Crassostrea ariakensis]	7e-66	gi|210076789|gb|ACJ06748.1|	O		x
UI-S-GB1-aak-h-03-0-UI.s1_RF-2	DCFHTDYFR,FIECLK,FIECLKDHPEHS,GKNMEK,IFYSDSIMATFLESCGVADLITTCYGGR,IVVVEDNETVEICGALK,LGLMEMIK,LQGPPTAAEVNHMLK,NIVAVGAGISDGLGYGDNTK	9	0	9	9	glycerol-3-phosphate dehydrogenase 1 (soluble) [Xenopus laevis] >gi|50418020|gb|AAH77965.1| Gpd1 protein [Xenopus laevis] >gi|111185521|gb|AAH43631.2| Gpd1 protein [Xenopus laevis]	7e-73	gi|148225833|ref|NP_001083978.1|	C			x
UI-S-GU1-aed-l-18-0-UI.contig_RF-1	CVAVINDTVGALMSCAHSDRK,DTSCPLAASVAELHLEK,GFKCEGVEGNNIVELLHAAVK,GRFYTK,IAQYVCSCVSK,IFLIPQAIMSGTGVQLFDHIADCIHKFMK,MISGMYMGELAR,QVFEELGLEHYTVEDCR,VLHIQLDGQDTK	9	0	9	9	hexokinase [Crassostrea gigas]	1e-165	gi|113207858|emb|CAJ28915.1|	G	x
UI-S-GG1-abf-c-10-18-UI.r23_RF3	AAFEFFSK,CSASNYDKPGAVFFPGIDK,DIAPEGADLKETNANLDEMSDLALELQQK,FAVCFWHTFR,FLPVTMSSFAPMTSK,ITYRPDAGPTETMVFKHYDASK,LLWATCNLFANPRYMTGASTSPNAHVFAYAAAQVK,TMEEWLR,TMEEWLRFAVCFWHTFR	9	0	9	9	hypothetical protein BRAFLDRAFT_123545 [Branchiostoma floridae] >gi|229277020|gb|EEN47821.1| hypothetical protein BRAFLDRAFT_123545 [Branchiostoma floridae]	9e-96	gi|260793621|ref|XP_002591810.1|		x
UI-S-HH0-adg-d-16-0-UI.s1_RF-3	CQHGPLECQGNLVETCALNVLPESK,EVGSIMNLK,GFLYVSCVSRQIMAK,IFECSR,TNNLKPPK,TNPDGSITYKCQHGPLECQGNLVETCALNVLPESK,TYTGSDKPEACK,TYVPWIVVNGVHTEDLQNQAQTDLNALVCK,YPPYVAYLLCGKR	9	0	9	9	interferon gamma-inducible protein 30 [Branchiostoma belcheri tsingtauense]	3e-43	gi|34979807|gb|AAQ83892.1|	O	x
UI-S-GU1-aeb-g-23-18-UI.r23_RF3	CTYSDAEVAQFFDR,LLHVEVSQQAVK,LSFEEFR,NQNNTINITELK,QFFLQFDTSGDK,QFFLQFDTSGDKK,SAGDSYITLDEWLDALDK,SAGDSYITLDEWLDALDKK,VDTSDDNAINFDEFANEFFK	9	0	9	9	predicted protein [Populus trichocarpa] >gi|118486509|gb|ABK95094.1| unknown [Populus trichocarpa] >gi|222843425|gb|EEE80972.1| predicted protein [Populus trichocarpa]	1e-15	gi|224065172|ref|XP_002301699.1|	T			x
UI-S-HH0-adw-e-02-0-UI.contig_RF-2	AVGVGMVMR,IDEEFDETTGDGR,IDEEFDETTGDGRK,IDGNALVQDQK,IEDGTWSIK,KMANAATPTQEIK,MANAATPTQEIK,TTDIQFK,WILESSENFDEYMK	9	0	9	9	sodium-calcium exchanger [Loligo pealei]	2e-62	gi|220683564|gb|ACL80558.1|	I			x
UI-S-GU0-adl-f-07-0-UI.contig_RF-1	ARPCPSGVAEAIDGGEITPR,DLEEDHAQIPIK,EESDRPCLSK,EESDRPCLSKSPNK,ESVLCEENMR,HNRLYMR,KIWTFGPEGTGPNLLVDVTK,SDPMVQCAIEESGEHIVAGAGELHLEICLK,YRMEMLYEGPQDDAAAQAVK	9	0	9	9	translational elongation factor-2 [Eremocosta gigasella]	0	gi|262303395|gb|ACY44290.1|	J			x
UI-S-GB0-aac-i-20-0-UI.r1_RF3	FDKFNNENSPLVLQFTVK,FNNENSPLVLQFTVK,FVISAGK,FYGISAK,HEQNIDCGGGYAK,KVHVIFNYK,LYSSDIDQK,NLHGDSPYLIMFGPDICGPGTK,WVDSTYK	10	1	9	8.1	calreticulin [Pinctada fucata]	2e-64	gi|150404776|gb|ABR68546.1|	O			x
UI-S-GU0-acz-g-14-0-UI.contig_RF-3	EFTDEQLEAGK,EFTDEQLEAGKHVISLQYGSNQGASQAGVNMGK,IAQTKPDFNGPILGPK,KKPYEDVLK,KPYEDVLK,KYGVPETETFQTVDLFER,MAEENVR,NIPQVTLCLFAIGR	8	0	8	8	calponin-related [Schistosoma mansoni] >gi|238665204|emb|CAZ35965.1| calponin-related [Schistosoma mansoni]	7e-61	gi|256087123|ref|XP_002579726.1|	Z			x
UI-S-GB0-aac-n-17-0-UI.s1_RF-3	CNIFNECGTCSTFGSCSAIK,CNIFNECGTCSTFGSCSAIKNYTVWK,DQRCNIFNECGTCSTFGSCSAIK,GPISCAMRVTENFDK,MMAEIYK,MMAEIYKK,NSWGIPWGENGWFR,YQGGIYSEHTMMPLLNHIISIAGWGVDDK	8	0	8	8	cathepsin Z [Cyprinus carpio]	4e-69	gi|61661416|gb|AAX51298.1|	O	x		x
UI-S-GU1-aeb-a-17-18-UI.r23_RF2	DISDKDIVEWANMK,EAGKTSSFSSFSDQSLSTGK,EGDNDEEKLDNAK,IGAGVYALPEDIIEVKPK,MIMTIFACLMTLDVEPSEIPLTEGPE,SINYSFVK,TSSFSSFSDQSLSTGK,TTTSDAGAKDISDK	8	0	8	8	fimbrin/plastin [Aedes aegypti] >gi|108882030|gb|EAT46255.1| fimbrin/plastin [Aedes aegypti]	2e-33	gi|157167757|ref|XP_001655615.1|	Z	x
UI-S-GN1-abx-a-08-0-UI.contig_RF-2	FTPEQNALATVTALR,GILAADESTGTIGK,LSAINLENTEDNR,LSAINLENTEDNRR,QLLFTTNPDLANNISGVILYHETFYQK,SDDGTPFVQLLK,VDMGVVPLMGTFSESTTQGLDGLAAR,VTEQVLAFTYK	8	0	8	8	fructose-1, 6-bisphosphate aldolase [Meretrix meretrix]	1e-151	gi|310892439|gb|ADP37376.1|	G			x
UI-S-GB0-aaa-c-09-18-UI.r23_RF2	DDEYEAFYKSISNDHTSPLAK,EEAHDFLEESTLK,IHFTAEGEVTFK,KPAEIKDDEYEAFYK,RVFITDDFENMMPK,SISNDHTSPLAK,TETVEEPVDEEEQKAEEK,TIWDWELLNSVKPIWSR	8	0	8	8	glucose-regulated protein 94 [Crassostrea gigas]	4e-67	gi|148717303|dbj|BAF63637.1|	O			x
UI-S-GS0-ach-n-04-0-UI.s1_RF-2	DIWGQLNDTLHR,FLRDLSHDATEMENAGVFDMYMDDLFNSITDK,FNDLKDFFK,KAAADMVDDIESIPESVK,KLTNNMWENLK,NEVDTXLSLVENGSK,NVAQQALEFFKPFSK,VIGHLSGK	8	0	8	8	hypothetical protein [Latrodectus hesperus]	3e-08	gi|318087435|gb|ADV40307.1|		x
UI-S-GG1-abg-i-09-0-UI.s1_RF-2	AAFDEAIAELDTLSEESYK,AASDIAMNELPPTHPIR,DNLTLWTSDMQADECEQK,DSTLIMQLLR,GCEQRLNLIR,KLLVNADTGESK,LLVNADTGESK,YLAEFATDADKK	8	0	8	8	multifunctional chaperone [Glossina morsitans morsitans]	2e-83	gi|289743243|gb|ADD20369.1|	O			x
UI-S-HH0-adi-a-08-0-UI.contig_RF-3	AQQLIEEAEHR,ELTSVVEDERR,KAQQLIEEAEHR,KQLEIEIR,LSDELKQESENYK,NLSSMR,NLSSMRR,VRDLEAELEGETR	8	0	8	8	paramyosin [Haliotis discus discus]	2e-56	gi|318609972|dbj|BAJ61596.1|	Z	x		x
UI-S-HH0-adw-a-06-0-UI.contig_RF-3	EEIKASVPK,FEENFTVDFFGEEIPDMYVHRLCSR,FFHVSVAELQK,KLIQQLEEDDLDDSK,KMCSLGGGILSK,LLKLSMQPVANNVSLVAK,MSVDDVCVAAK,SQSLGKMSVDDVCVAAK	8	0	8	8	predicted protein [Nematostella vectensis] >gi|156225932|gb|EDO46745.1| predicted protein [Nematostella vectensis]	6e-17	gi|156400040|ref|XP_001638808.1|		x
UI-S-GG0-aas-b-19-0-UI.contig_RF-1	CFCGANGNIGCTQMLCIHPEK,CFCGANGNIGCTQMLCIHPEKNQYSDSETCTR,FMDDCNHCFCGGNNMVGCTKMMCRPHPAPEYSNMEDGQDTCEHK,GDAFMDDCNHCFCGGNNMVGCTKMLCIHPAPEYSNMEDEQK,KGDAFMDDCNHCFCGGNNMVGCTK,MLCIHPAPEYSNMEDEQKTCTQNGK,MMCRPHPAPEYSNMEDGQDTCEHKGK,TYNIGDHFMNDCNKCFCGANGNIGCTQMLCIHPEK	8	0	8	8	predicted protein [Trichoplax adhaerens] >gi|190579515|gb|EDV19609.1| predicted protein [Trichoplax adhaerens]	5e-43	gi|196016176|ref|XP_002117942.1|	R	x
UI-S-GS1-aco-g-12-18-UI.r23_RF3	AGFPPGVINILPGSGSVVGQALSDHK,ATKEDVQR,EAFENGEWGR,EPIGVCGIVVPWNYPLMMLSWKMAACLAAGNTVILKPAQVTPLTAMK,FAELSVK,LADLMDQHR,NLTFTK,THVGMSIDTFK	8	0	8	8	PREDICTED: aldehyde dehydrogenase 1 family, member L1-like [Saccoglossus kowalevskii]	1e-113	gi|291233521|ref|XP_002736701.1|	F			x
UI-S-GN0-abk-p-09-0-UI.contig_RF-2	DVHELDSIALR,EPEVSQSSETGLGLFMEDLLHFAEKLSGK,GLILHEENIGLLTMK,HVMVDYPVVPK,KLDLPIPQLTLDEAVAR,KMDFFGVVVVGIGIAGGVHVR,PCSPFYGSLRSSLR,SDVHAVIISTEPAR	8	0	8	8	PREDICTED: biliverdin reductase A [Taeniopygia guttata]	3e-20	gi|224045005|ref|XP_002196507.1|		x		x
UI-S-GS0-aci-l-04-18-UI.r23_RF1	DAMDGFGTNESDITAVLTTHSNEQR,DEGWWADQELAAADAQR,IYDAGEGQAGTDECEINSVLCSR,IYDAHQLHAAVSGAGTSETK,LIEIMTTR,MLISLAAANRDEGWWADQELAAADAQR,TEYEIELEEDLKGDTSGYFR,TNEELEEIKEIYR	8	0	8	8	PREDICTED: hypothetical protein [Ornithorhynchus anatinus]	1e-54	gi|149642505|ref|XP_001505544.1|	U			x
UI-S-GU1-aee-g-03-0-UI.s1_RF-1	DINVHVNVPVQEGK,GVCQVFDCTHQFPPK,IGLLPDGSPCVKPNTDYK,KCQSPAPINSADCPGNEYR,LCNVKPCTHDSTK,MEGHVYTLK,NPATLANIR,TCGTGVSISQR	8	0	8	8	PREDICTED: similar to ADAM metallopeptidase with thrombospondin type 1 motif, 3 proprotein [Tribolium castaneum]	8e-24	gi|91076272|ref|XP_967794.1|	O	x
UI-S-GB1-aan-l-13-0-UI.s1_RF-2	ALNEMLMDLDMLLASDK,ALNEMLMDLDMLLASDKHFLLGNWLEASK,HFLLGNWLEASK,LYEYNAR,NCLEIXIYKYTK,SLFSTRPR,SSDLFRYDLVDVTR,WSLFTDMLQDAVRDNVPFNQSK	8	0	8	8	PREDICTED: similar to alpha-n-acetylglucosaminidase [Nasonia vitripennis]	1e-40	gi|156545487|ref|XP_001606979.1|	U	x
UI-S-GN1-abs-h-04-0-UI.contig_RF-3	AGMAAIVDEHETLNLDTLSENLAMVLPPYARPMFIR,AGMAAIVDEHETLNLDTLSENLAMVLPPYARPMFIRQLK,ENFDVTK,FCIEQIGEFYGATEGNCSLINMDNTPGAVGFTTR,FGNMYFR,FGNMYFRDR,GDPARDFDGYLNQK,YKPVTPEVYR	8	0	8	8	PREDICTED: similar to Solute carrier family 27 (fatty acid transporter), member 1 [Monodelphis domestica]	1e-108	gi|126322915|ref|XP_001363955.1|	I	x
UI-S-GB0-aab-c-11-18-UI.r23_RF2	DQHHLATSQWEER,FVIKPIDK,IGFPWSEIR,ILALCMGNHELSMR,IVTWYTEHR,KAPDFVFYAPR,MLREDSMMEYR,NISFNDK	8	0	8	8	RDX protein [Xenopus (Silurana) tropicalis]	1e-68	gi|49903353|gb|AAH76691.1|	R			x
UI-S-GU0-adr-f-07-18-UI.r23_RF1	DADKEWVPVTK,EAEIIDFFLGSALKDEVLK,GAKDADK,IHTLEEIYLFSLPIK,KLLSMAGIDDVYTHAR,LLSMAGIDDVYTHAR,SMADAAPAGGR,VAGQCGSVTVSLIPAPR	8	0	8	8	RecName: Full=40S ribosomal protein S2 >gi|939718|gb|AAA74095.1| ribosomal protein S2 [Urechis caupo]	1e-104	gi|1350976|sp|P49154.1|RS2_URECA	J	x
UI-S-GB0-aad-a-11-0-UI.s1_RF-2	AANALLLK,IEEELGDK,MTCEMEIQIVGDDLLVTNPK,NPNSNPDDWLTSDQLADVYK,NPNSNPDDWLTSDQLADVYKDFVK,NYPVVSIEDPFDQDDWEAYTK,SGETEDTFIADLVVGLCTGQIK,VNQIGSVTESIEACK	8	0	8	8	RecName: Full=Enolase; AltName: Full=2-phospho-D-glycerate hydro-lyase; AltName: Full=2-phosphoglycerate dehydratase >gi|1911573|gb|AAB50731.1| enolase [Loligo pealei]	7e-88	gi|3023702|sp|O02654.1|ENO_LOLPE	G			x
UI-S-GS1-acj-i-09-0-UI.s1_RF-3	AAEEESKK,EAPTIGIAVDFR,FKAYYTIATAR,GLLRPIITCPSIK,SMSAEALQR,SMSAEALQRNAQR,VAPRPAKGLLRPIITCPSIK,XQEEVIR	8	0	8	8	ribosomal protein L13 [Salmo salar] >gi|223646654|gb|ACN10085.1| 60S ribosomal protein L13 [Salmo salar] >gi|223672501|gb|ACN12432.1| 60S ribosomal protein L13 [Salmo salar]	8e-49	gi|197632179|gb|ACH70813.1|	J	x
UI-S-GB1-aah-m-20-0-UI.contig_RF-1	DANGNCVSR,DNCSMCQCVAGK,INELSCDAGPQTER,INELSCDAGPQTERK,LNPDQVDNK,QNEELFYHENDPCCPQCR,QNEELFYHENDPCCPQCRVK,VKNTAQCQLK	8	0	8	8	SCO-spondin precursor [Gallus gallus] >gi|110287971|sp|Q2PC93.1|SSPO_CHICK RecName: Full=SCO-spondin; Flags: Precursor >gi|84617293|emb|CAI29216.1| SCO-spondin [Gallus gallus]	6e-26	gi|110082727|ref|NP_001006351.2|		x
UI-S-HH0-adf-a-14-0-UI.contig_RF-1	ALHNDVAMLTLARPIPFTGCIRPIAMARASDSFEGK,CEFPSIVSLMITK,CEFPSIVSLMITKNMR,GFLCGGTIIDATHVITAAHCVASGVQR,NWIDR,QGNMSYIVAGRSAGR,VSLPIMSYRECHNTWPHIGHEHICAGDWVNGGASPCQGDSGGPLYCQAHGQWVLAGLTSFGLK,YVGQVTNIAVHPSFYTSPK	8	0	8	8	serine protease 1 [Loligo bleekeri]	1e-105	gi|283837550|dbj|BAI66447.1|	E	x
UI-S-GU0-ado-k-01-0-UI.contig_RF-2	DFTVSAMHGDMDQKER,EFRTGSSR,ELAQQIQK,ENYIHR,FMRDPVK,KEELTLEGIK,LSQGVHTIVGTPGR,VVLALGDYMEAQCHACIGGTNVR	8	0	8	8	translation initiation factor 4F, helicase subunit, putative [Ixodes scapularis] >gi|215492155|gb|EEC01796.1| translation initiation factor 4F, helicase subunit, putative [Ixodes scapularis]	1e-147	gi|241047288|ref|XP_002407236.1|	J			x
UI-S-GU0-adl-k-14-0-UI.contig_RF-2	AAEDLKNEAK,ENFINSR,FVKPVLR,GLGGLSPEK,HDKIDEEEQPAEAEA,KGLGGLSPEK,QEEEEK,RQEFEINDLTLK	8	0	8	8	troponin I [Mizuhopecten yessoensis]	7e-32	gi|2541916|dbj|BAA22853.1|	Z			x
UI-S-GB1-aan-g-05-0-UI.contig_RF-1	AVFIIGPDK,DIEAYGAPHTITYPIISDK,DSWTILFSHPADYTPVCTTELSR,LGMVDPDEKDVAGMPLTAR,NFDEILR,VAELEPEFK,VATPVDWK,VIDSLQLTANHK	9	1	8	7.11	predicted protein [Nematostella vectensis] >gi|156226395|gb|EDO47205.1| predicted protein [Nematostella vectensis]	3e-78	gi|156401378|ref|XP_001639268.1|	O			x
UI-S-GU0-adm-c-21-0-UI.contig_RF-3	EIVDLVLDR,FDGALNVDLTEFQTNLVPYPR,KLADQCTGLQGFLIFHSFGGGTGSGFTSLLMER,LADQCTGLQGFLIFHSFGGGTGSGFTSLLMER,LIAQVVSSITASLR,LSVDYGK,NLDIERPTYTNLNR	7	0	7	7	alpha tubulin a1 [Mesenchytraeus solifugus]	0	gi|131573104|gb|ABO33165.1|	Z			x
UI-S-GN1-abx-e-06-0-UI.s1_RF-2	EGVAGNDVSR,GFNTXVLRPHCGEAGNITHLVSGYMLSESIAHGLMLR,GFNTXVLRPHCGEAGNITHLVSGYMLSESIAHGLMLRK,LERGFNTXVLRPHCGEAGNITHLVSGYMLSESIAHGLMLR,LSTCDMCEIAR,LSTCDMCEIARNSVLQSGFPHEVK,NSVLQSGFPHEVK	7	0	7	7	AMP deaminase [Aedes aegypti] >gi|108868013|gb|EAT32422.1| AMP deaminase [Aedes aegypti]	1e-116	gi|157141808|ref|XP_001647754.1|	F	x
UI-S-GN1-abz-l-17-0-UI.s1_RF-3	APEAMFQPSFLGMESSGIHETTYNSIMK,APEAMFQPSFLGMESSGIHETTYNSIMKCDVDIR,EKLDYVALDFEQEMQTAASSSSLEK,FRAPEAMFQPSFLGMESSGIHETTYNSIMK,KDLYANTVLSGGSTMFPGIADR,LSLYASGRTTGIVMDXVTGVTHTVPIYEGYALPHAILR,MQKEISALAPATMK	7	0	7	7	beta actin [Loligo pealei]	1e-118	gi|51860817|gb|AAU11523.1|	Z	x		x
UI-S-GG1-abc-e-20-0-UI.s1_RF-2	GDGEVSGTIFFNQESDAALAPVK,HVGDLGNVESSAGVANVSIEDK,LACGVIGIAK,LTGVNSIIGR,TTGNAGGRLACGVIGIAK,TVVVHADVDDLGK,TVVVHADVDDLGKGDHELSK	7	0	7	7	Cu/Zn-superoxide dismutase [Haliotis discus discus]	9e-61	gi|110734438|gb|ABG88844.1|	P			x
UI-S-GG1-aaw-i-19-0-UI.s1_RF-2	EMVAAGYALYGSATMVVLSTXQGVNGFMLDPSIGEFILTEK,FPENGKPYGAR,IYSLNEGYEQYWDEPTKAYVK,LLYECNPMAFVVEQAGGMATNGHMR,LLYECNPMAFVVEQAGGMATNGHMRILDIVPTSIHQR,LRLLYECNPMAFVVEQAGGMATNGHMR,YIGSMVADVHR	7	0	7	7	fructose-16-bisphosphatase 1 [Ictalurus furcatus]	9e-80	gi|308321666|gb|ADO27984.1|	G	x
UI-S-GG0-aas-g-10-0-UI.s1_RF-2	GFLGYTEDAVVSTDFIGDTHSSIFDAK,GSAQNIIPSSTGAAK,LISWYDNEVGYSNR,VINDEFGIEEALMTTVHSYTATQK,VLDLILYMK,VPTPNVSVVDVTCR,YTSDLNVVSNASCTTNCLAPLAK	7	0	7	7	glyceraldehyde 3-phosphate dehydrogenase [Haliotis discus discus]	4e-93	gi|126697350|gb|ABO26632.1|	G			x
UI-S-GU0-ada-l-24-0-UI.s1_RF-2	FFNSGEYIQAVCDR,FGCPDAVR,LKQEYFLVAATLQDVIR,NLAENISR,VAIQLNDTHPSLAIPELMR,VLYPNDNIFEGK,WVDTQLVFALPYDNPVPGYGNNTVNTLR	7	0	7	7	glycogen phosphorylase [Crassostrea gigas]	1e-113	gi|50512854|gb|AAS93901.1|	G		x
UI-S-GU0-adk-b-23-0-UI.contig_RF-2	DEQHQFGYAK,DGQAMLWDLGEGK,FSPSTANPIIVSCSWDK,GHGGWVTQIATNPINQENIVSASR,HLYTLDGGDVINALCFSPNR,NVVDELRPEVITQSTK,TIKLWNTLGVCK	7	0	7	7	guanine nucleotide-binding protein [Euprymna scolopes]	0	gi|6650997|gb|AAF22119.1|AF124742_1	T	x
UI-S-GG1-aax-o-23-0-UI.contig_RF-1	HNIPMAIASGSSR,HVVLSTDDPDVK,MSSYKPVTHVIFDMDGLLLDTER,NKMSSYKPVTHVIFDMDGLLLDTER,NSKPAPDCFLVAAK,RFPENPKPAK,TVNYQEVFSVFKHVVLSTDDPDVK	7	0	7	7	haloacid dehalogenase-like hydrolase domain-containing protein 1a [Ictalurus punctatus] >gi|308322983|gb|ADO28629.1| haloacid dehalogenase-like hydrolase domain-containing protein 1a [Ictalurus punctatus]	1e-62	gi|318278120|ref|NP_001187428.1|	R			x
UI-S-GS1-ack-f-21-0-UI.s1_RF-1	ALNATYPFPK,EGCYLYEPLVLHSASR,ETPEYVFTQTLDK,LQIYALPLTDESK,LSNVTFK,TLPGVYNYLVHVK,VTCNLIACNNEK	7	0	7	7	hillarin [Hirudo medicinalis]	1e-29	gi|13936816|gb|AAK49949.1|AF339450_1				x
UI-S-GG1-abd-g-07-18-UI.r23_RF2	ADINSFHHVDTEEK,ADINSFHHVDTEEKDK,ALLSDIHK,EKVVLPSK,ELIDSISDFKK,LKPAVTAEK,VVLPSKDDIEK	7	0	7	7	HsjCib isoform2 [Hodotermopsis sjoestedti]	1e-22	gi|301016777|dbj|BAJ11760.1|	N			x
UI-S-GU0-ada-m-23-0-UI.contig_RF-3	FSGENCETLDCDKPDIFLCPK,IHPNTCKCECLAR,IWKPDFCLIYANVPALCPHMCK,IWKPDFCLIYANVPALCPHMCKK,TGKPCGDCPDTCVNGLCDCK,VGHFTQILYEK,YGIANSMMK	7	0	7	7	hypothetical protein [Euprymna scolopes]	4e-64	gi|23598401|gb|AAN35171.1|	S	x
UI-S-GG0-aat-k-03-0-UI.s1_RF-3	AVTACNGRVTK,CEADGSYSPVQCHGSVCK,CEADGSYSPVQCHGSVCKCVTR,CHAYPFMGVPILSECGFNLVCSK,CHAYPFMGVPILSECGFNLVCSKHTGTCIKPLTFFAGSCEDR,RLLGTFIPK,VCPEDACSLMK	7	0	7	7	hypothetical protein AND_20887 [Anopheles darlingi]	2e-17	gi|312371877|gb|EFR19949.1|	R	x
UI-S-GB1-aaq-g-05-0-UI.contig_RF-3	ASGVGIFTMDETLTVYPR,DEALLVACHTLAK,DEALLVACHTLAKMTR,DIYGDTENIIAHEFAHLIHMNMAAVWRNK,DSECFVCHGHPCSHRVCTFAATSTR,RDIYGDTENIIAHEFAHLIHMNMAAVWR,YYYLIHSGECFPYK	7	0	7	7	hypothetical protein BACINT_00524 [Bacteroides intestinalis DSM 17393] >gi|189437977|gb|EDV06962.1| hypothetical protein BACINT_00524 [Bacteroides intestinalis DSM 17393]	7e-11	gi|189464187|ref|ZP_03012972.1|		x
UI-S-GU1-aec-i-04-0-UI.contig_RF-3	DECKYGFLLDGFPR,GIHSPIDASQPPK,KGIHSPIDASQPPK,LVSDDLVVEMISQNLDKDECK,SYHIIFNPPK,SYHIIFNPPKVPDIDDVTGEK,YHVCHLSTGDMLR	7	0	7	7	hypothetical protein BRAFLDRAFT_115743 [Branchiostoma floridae] >gi|229294003|gb|EEN64661.1| hypothetical protein BRAFLDRAFT_115743 [Branchiostoma floridae]	2e-87	gi|260827397|ref|XP_002608651.1|	F			x
UI-S-GB1-aai-k-03-0-UI.s1_RF-3	EGVPSSNDYK,ICNNMLLAISMIGTSETMNLGMR,ICNNMLLAISMIGTSETMNLGMRLGLDPK,IMCNSGFAEKDFSSAFK,NVIHCGAIGTGQAAK,NVIHCGAIGTGQAAKICNNMLLAISMIGTSETMNLGMR,VYLDMMGK	7	0	7	7	hypothetical protein LOC495134 [Xenopus laevis] >gi|54038593|gb|AAH84329.1| LOC495134 protein [Xenopus laevis]	6e-66	gi|147902768|ref|NP_001088298.1|	R	x
UI-S-GN0-abl-f-02-0-UI.s1_RF-1	ELLPVVPCQVIVVMGSGSDAAHCQK,ELLPVVPCQVIVVMGSGSDAAHCQKIK,IKDALDK,KNFEIVAEK,LSVHCEMR,MPSGLGCSTIINPEMAFECSPSPGFGQR,SNGLGPVMAGNTTCPVINCPPLSSSWEQEDLWSSLRMPSGLGCSTIINPEMAFECSPSPGFGQR	7	0	7	7	hypothetical protein PANDA_006554 [Ailuropoda melanoleuca]	5e-45	gi|281352492|gb|EFB28076.1|				x
UI-S-GG0-aau-f-09-0-UI.s1_RF-1	ACVDTVDSGKMTK,EHQKGNPTSTNPIASIFAWTR,FKDISEEIYEADYPK,GKLDGNQDLVR,KFDELGIWYEHR,NVKPEHYLVTMDFLDAIAETVNK,TIESEAAHGTVTR	7	0	7	7	isocitrate dehydrogenase [Crassostrea gigas]	3e-96	gi|48476117|gb|AAT44354.1|	C			x
UI-S-GS0-acf-d-20-0-UI.s1_RF-2	AIGSTVPWHK,AIGSTVPWHKACFR,ALDSTNQNAHEGEIYCK,CGKTVYDAER,DCEMSNKPTTTASGDGGTGPK,NCYGKNYGPSGYGFGAGAGTLSSDK,YGPKGYGFGGGAGALSMDTGSQXGNK	7	0	7	7	LIM protein [Haliotis discus discus]	3e-38	gi|215398875|gb|ACJ65685.1|	TZ			x
UI-S-GN1-abx-l-01-0-UI.s1_RF-2	DMNMTRAPQR,DMSNLRMAMK,FHFTSLFDLVNLR,ILDKEFLVDGK,MAMKTCSAYDGLCHPMK,YMTEDIPFGMVVFR,YMTEDIPFGMVVFRGIAELAGVPTPAMDETLMWGQK	7	0	7	7	octopine dehydrogenase [Loligo opalescens]	7e-70	gi|12055097|emb|CAC20642.1|		x
UI-S-GN1-abv-a-16-0-UI.contig_RF-3	DAFGAMMFHILCLVAMSAMSSACSFGNGTCK,DAFGAMMFHILCLVAMSAMSSACSFGNGTCKGVTLVSR,EVVSIPMPVKMVFIHHTAMDYCTNISTCSEQMR,IQNFHMDDR,MVFIHHTAMDYCTNISTCSEQMRK,SEWGARPPK,TWPHFYLNK	7	0	7	7	peptidoglycan recognition protein 2 precursor [Euprymna scolopes]	1e-121	gi|63033995|gb|AAY27974.1|		x
UI-S-GU0-acy-m-02-0-UI.contig_RF-2	AITIADQAR,GVHNGKMDACR,IVFGEPIAASLGTDGTHYWNK,MSVIWEK,MSVIWEKGVHNGK,SDGPILSDHPEFHARPLTRSGAR,THHQACDFNIFEGMECHGVPIYVIMGGHVVLDEGQLK	7	0	7	7	predicted protein [Nematostella vectensis] >gi|156225736|gb|EDO46551.1| predicted protein [Nematostella vectensis]	1e-137	gi|156399650|ref|XP_001638614.1|	F			x
UI-S-HH0-aea-o-14-18-UI.r23_RF1	CLDFTPTXK,EVNLLHASLIDSNK,GSHGYDNSFK,GSHGYDNSFKSMNALFLAYGPDLHQQQNVKPFQNIEIYNLLADMLNVTAAPNNGTYGR,KPPPEPLR,MSKLECASPHMR,SRGSHGYDNSFK	7	0	7	7	PREDICTED: ectonucleotide pyrophosphatase/phosphodiesterase 3 [Equus caballus]	2e-31	gi|194216443|ref|XP_001504348.2|	R	x
UI-S-GN0-abl-k-19-18-UI.r23_RF2	ALSRAEMNHNK,EDTSEDEIRDFFSSK,GFGFITYK,NRPHNIDNK,QINMGPMSGPMGPGPMGPGPMGPGPHMGGPMGPGPHMGPPGPPGXGGR,QINMGPMSGPMGPGPMGPGPMGPGPHMGGPMGPGPHMGPPGPPGXGGRGGMGGG,TEEQVDEAQRNRPHNIDNK	7	0	7	7	PREDICTED: heterogeneous nuclear ribonucleoprotein A1-like [Saccoglossus kowalevskii]	4e-59	gi|291243889|ref|XP_002741832.1|	A	x
UI-S-GU0-adm-l-08-18-UI.r23_RF1	AGPQEDK,EQFSHSVDLIGYISPSVTQAIK,FCFQQKPCPQQENSYDCGMYVIIVCEHLIR,NINAPEKSSQEK,SPIVLDYHNSLLR,TFVEACMLPLETAITMSCICXR,TFVEACMLPLETAITMSCICXRR	7	0	7	7	PREDICTED: hypothetical protein [Saccoglossus kowalevskii]	1e-41	gi|291229149|ref|XP_002734544.1|	R			x
UI-S-HH0-adi-h-04-0-UI.contig_RF-1	APSELSAHQK,FPDCTVNELIR,IHQIEYAMEAVKQGSATVGLK,LLSNFMR,LVAMIGNKSQIPTQR,TECLNSRYAYDQPLPVSR,THAILVALK	7	0	7	7	PREDICTED: proteasome subunit alpha type-1-like isoform 2 [Callithrix jacchus]	1e-110	gi|296217635|ref|XP_002755034.1|	O	x
UI-S-GN0-abk-c-10-18-UI.r23_RF2	DTSPTKMNLGVGAYR,EYSPIGGDSGYCTAVAK,EYSPIGGDSGYCTAVAKLAFGEDCQAIK,KAEELLVSEK,LASWWSNVEMGPPDVILGVSEAYKK,MNLGVGAYR,TVYIPSPSWGNHTPILK	7	0	7	7	PREDICTED: similar to aspartate aminotransferase [Tribolium castaneum] >gi|270006661|gb|EFA03109.1| hypothetical protein TcasGA2_TC013019 [Tribolium castaneum]	7e-68	gi|91084123|ref|XP_967224.1|	E			x
UI-S-GS1-acp-j-01-0-UI.contig_RF-2	DLVDKEESEGIPSNR,EESEGIPSNR,EESEGIPSNRVVIGGFSQGGAVALYTAFTMSKPLAGVIALSSWMPLNK,EFLSRHLDTE,GLSPDSPEDEEGIKEASQK,LKDLVDK,MTSWFDIR	7	0	7	7	PREDICTED: similar to CG18815-PA, isoform A [Apis mellifera]	3e-72	gi|48101936|ref|XP_392725.1|	I	x
UI-S-GU0-ado-o-20-18-UI.r23_RF3	FAATVTDK,IDEMADEEAEADK,KSDDGIEFVSEK,NPKVFCLYDIEQENMTSNQIAEEEVVTCNSVXMIK,NYVYDLYYINQPHFNYSWLEKLLVSMFTXK,VFCLYDIEQENMTSNQIAEEEVVTCNSVXMIK,VFCLYDIEQENMTSNQIAEEEVVTCNSVXMIKEK	7	0	7	7	PREDICTED: similar to conserved hypothetical protein [Tribolium castaneum]	7e-19	gi|91082447|ref|XP_971215.1|		x
UI-S-HH0-adg-h-04-0-UI.contig_RF-3	KEEIPTDEK,MSALTEEETQAALQEPDPSTNEFFFQQTMYRVK,RFEELGVPFK,STIELTHNWGSETDDSVK,VLGMRLLHR,WCMGGRSTIELTHNWGSETDDSVK,YHNGNTAPQGFGHIGICVPDTEAACK	7	0	7	7	PREDICTED: similar to glyoxalase 1 [Hydra magnipapillata]	6e-64	gi|221123857|ref|XP_002156622.1|	G	x
UI-S-GN1-abo-h-13-0-UI.s1_RF-2	AGQNVISLQMGSNK,GASQAGMNFGKSR,GHIGLGPQESQGNVR,KMELIGLFXDK,NRPTMQFK,PGCIPSGK,PGCIPSGKLK	7	0	7	7	PREDICTED: similar to transgelin [Nasonia vitripennis]	1e-32	gi|156544887|ref|XP_001607864.1|	Z	x
UI-S-GS0-acg-o-15-18-UI.r23_RF2	DKLLFVTWCPDVGPVK,KPPNMDYSEK,KPPNMDYSEKAVTDIWNK,LNKNTLYVLFK,MASGVSVDPGVMEAFNDMKLNK,MVYASSK,QIVVEESHK	7	0	7	7	PREDICTED: twinstar-like [Saccoglossus kowalevskii]	8e-34	gi|291230460|ref|XP_002735215.1|	Z			x
UI-S-GU0-adk-n-03-0-UI.contig_RF-3	APEESAEELQK,AVVEMATGEK,DTEKEEKPADSAPQESDDAPK,EAPATEITPAATEIAAQ,QLESSSGVTINCLCPGFIPTTELFR,VYELSAR,YCHMEGYEPLDAPPPPPPEEPK	7	0	7	7	PREDICTED: WW domain-containing oxidoreductase-like [Saccoglossus kowalevskii]	5e-24	gi|291240714|ref|XP_002740281.1|	Q			x
UI-S-GG1-abe-j-21-0-UI.s1_RF-2	EYADTLGIPFLETSAK,IGDSGVGKSCLLLR,INSSTPVKQSSGGCC,KVVDFTTAK,MGPVTAASDSKPNVK,TIELDGK,TITSSYYR	7	0	7	7	Ras-related protein Rab-1A [Haliotis discus discus]	2e-99	gi|126697336|gb|ABO26625.1|	TU	x
UI-S-GN0-abk-m-04-0-UI.contig_RF-1	EPPCSSHSAK,EPPCSSHSAKER,FDFIMNR,HMFYPERWMDMSNYSMDMYGR,MTMDFQGRYMDSQGR,YMDSQGRMVDPR,YRGMMEPMSR	7	0	7	7	reflectin 3a [Euprymna scolopes]	1e-158	gi|33521700|gb|AAQ21391.1|		x
UI-S-GS1-acn-a-19-0-UI.s1_RF-2	AMIFTNSVDAGTVWVNSYNNVFPQSPFGGFK,ANTTHYGLGAAIFTR,GDKGYFVEPTVFANVTDNMR,GYFVEPTVFANVTDNMR,MSGIGRELGEYGLQEYTEIK,SGQSEGANXMCGGVRK,VGDPFDASTENGPQIDETQHNK	7	0	7	7	retinal dehydrogenase [Lymnaea stagnalis]	7e-72	gi|220067263|gb|ACL79834.1|	C			x
UI-S-GG1-abh-g-13-0-UI.s1_RF-2	ALSTFLKR,ARGVNER,DVDQHEFTK,HLYITSPAGVGAFTK,RVLQALENLK,SSKPVIAAATPAAAAAK,VLQALENLK	7	0	7	7	ribosomal protein rps19 [Lineus viridis]	4e-62	gi|166952371|gb|ABZ04268.1|	J	x
UI-S-GU0-adr-n-02-0-UI.s1_RF-1	ACQGIYPLHDVFIR,EVAANDMK,EVAANDMKEVVNK,LMEMHGEGK,LMEMHGEGKGAIGAPGTETGDR,MLDIITR,TCYAQHAQVK	7	0	7	7	ribosomal protein S3a [Crassostrea gigas]	2e-78	gi|40642988|emb|CAD91420.1|	J	x
UI-S-HH0-adg-o-02-0-UI.s1_RF-1	ALQAALHGLLK,KSPNDLDNAMVSLIR,SHDFVSGVNTTIQAGGCNASR,SPNDLDNAMVSLIR,TLLIDEIMALCNK,TLLIDEIMALCNKLVTIQV,VKDDPHVDVACNVFK	7	0	7	7	selenoprotein Jb [Salmo salar]	2e-54	gi|301601670|ref|NP_001180427.1|		x		x
UI-S-GN1-abx-h-16-18-UI.r23_RF3	CSRLLPIVLSQHVCAGSGILNDK,HFGCGGALIDDR,HYQNIGTTVLHDIAVLTLAK,KMFQLLCLISAILASALSVQEDEVHHIVGGR,LLPIVLSQHVCAGSGILNDK,RLMPTWIPVAR,YCEFPHIVFIYTSK	7	0	7	7	serine protease 2 [Loligo bleekeri]	1e-101	gi|283837552|dbj|BAI66448.1|	E	x
UI-S-GN1-abp-o-11-0-UI.contig_RF-3	DENPHCIPCYQELFAHNCFDCR,DKHWHEFCFK,FISFEER,GTQWHEECFICNVCK,TSMVGKGFLMNEGDILCPNCGR,VCFIQGNPCMX,YXCQEVLHLYK	8	1	7	6.12	LIMPETin [Schistosoma mansoni]	2e-86	gi|167966411|gb|ACA13258.1|	TZ			x
UI-S-GN0-abm-a-01-0-UI.s1_RF-2	CKDTPGFIVNR,DCSNNKETGSVWR,FIISGWHEK,GDASPEDVDIAMK,KTGEGFYK,LIERGDASPEDVDIAMK,TGEGFYK	8	1	7	6.12	PREDICTED: l-3-hydroxyacyl-coenzyme a dehydrogenase, short chain-like isoform 1 [Saccoglossus kowalevskii]	1e-63	gi|291221275|ref|XP_002730646.1|	I	x
UI-S-GU0-adq-g-13-18-UI.r23_RF2	ASAHLKGGAK,CALMKGASVVAINDPFVDLNYMVYMFK,KVVSEEVNNAISPLK,TQVSGSVSSSSVHR,VVSEEVNNAISPLKK,YDSTHGLFK	6	0	6	6	AGAP009623-PA [Anopheles gambiae str. PEST] >gi|55235792|gb|EAA13849.2| AGAP009623-PA [Anopheles gambiae str. PEST]	3e-52	gi|58391523|ref|XP_318655.2|	G	x
UI-S-GN0-abk-c-10-0-UI.s1_RF-3	AGAFTLLCADADEAAR,DSYAVRK,EFSIYLTKDGR,KLFPFFDMAYQGFASGDTVK,LVAGLQREGSSHNWQHVIDQIGMFCFTGLKPDQVER,NMGLYGERAGAFTLLCADADEAAR	6	0	6	6	aspartate aminotransferase 2 [Danio rerio] >gi|29437228|gb|AAH49435.1| Glutamic-oxaloacetic transaminase 2b, mitochondrial (aspartate aminotransferase 2) [Danio rerio]	8e-95	gi|41053395|ref|NP_956283.1|	E			x
UI-S-GB1-aai-m-23-0-UI.s1_RF-1	DTDSEEEIR,EADIDGDGQVNYEEFVTMMTSK,EAFSLFDK,EAFSLFDKDGDGTITTK,LTDEEVDEMIR,MKDTDSEEEIR	6	0	6	6	AT15141p [Drosophila melanogaster]	3e-81	gi|254939725|gb|ACT88125.1|	T			x
UI-S-GS1-act-m-06-0-UI.contig_RF-2	EMFREADLNNDGK,FAQHPPNIASMDEK,ISSDELGCVLR,KTQSGQSPK,NADTNENGSVEYDEFLVMMQKFAQHPPNIASMDEK,TEEAGAGGSCVGEILNGLQEMGVGDLKEAFELFDK	6	0	6	6	calmodulin [Botryotinia fuckeliana B05.10] >gi|156044963|ref|XP_001589037.1| calmodulin [Sclerotinia sclerotiorum 1980] >gi|117938080|gb|ABK58108.1| calmodulin [Botryotinia fuckeliana] >gi|150854598|gb|EDN29790.1| calmodulin [Botryotinia fuckeliana B05.10] >gi|154694065|gb|EDN93803.1| calmodulin [Sclerotinia sclerotiorum 1980]	5e-35	gi|154303432|ref|XP_001552123.1|	T	x
UI-S-GU0-acz-i-12-0-UI.s1_RF-2	CCGVDSYTEWHAHNVSYPDSCCKK,EAEANYHSQEGVK,KAPCVPGTANFYNEPCLEEFVDFVK,KEYEVV,NQLHDEVSEK,VEGGMKCVK	6	0	6	6	CD63 antigen [Rana catesbeiana]	4e-29	gi|226372482|gb|ACO51866.1|	R	x
UI-S-GS1-acw-c-12-0-UI.s1_RF-3	KGFPNR,LYDNHLGK,NKDPINENVVELLQNSK,NLYSTHPHFVR,SAAFQTISSVHK,TPGLIDAHLVLHQLR	6	0	6	6	Chain A, Crystal Structure Of Rigor-Like Squid Myosin S1 >gi|149242762|pdb|2OY6|A Chain A, Crystal Structure Of Squid Mg.Adp Myosin S1 >gi|167013186|pdb|2EKV|A Chain A, The Crystal Structure Of Rigor Like Squid Myosin S1 In The Absence Of Nucleotide >gi|167013189|pdb|2EKW|A Chain A, The Crystal Structure Of Squid Myosin S1 In The Presence Of So4 2-	1e-118	gi|149242700|pdb|2OVK|A	Z	x
UI-S-GB1-aao-i-11-0-UI.s1_RF-3	GHTSPLPVK,IYEVKGHTSPLPVK,LDTSFSCHELEATK,LGSADKVFEGK,MNITGMVIIEAALPSGYMLSNKK,TLSSNEMALNICHK	6	0	6	6	complement component C3 precursor [Nematostella vectensis]	4e-12	gi|223670954|dbj|BAH22724.1|				x
UI-S-GG1-aaw-a-05-18-UI.s23_RF-1	AITEECLDRYPLQLADGSGTK,EKFYACSDISISADGGSGSASTR,FAGNFQK,GQVITVDVEMTVNHRGHMTFK,LCPNNDVHK,YPLQLADGSGTK	6	0	6	6	conserved hypothetical protein [Ixodes scapularis] >gi|215510387|gb|EEC19840.1| conserved hypothetical protein [Ixodes scapularis]	4e-42	gi|241859025|ref|XP_002416173.1|		x
UI-S-HH0-adz-f-23-18-UI.r23_RF2	HVVFGEVEEGMDIVK,ICFKLYNDVVPK,TAENFR,TSCPVKIVNCGQL,TTYSLSRNPFFVIMAIK,VIPSFMLQGGDFTRGNGTGGK	6	0	6	6	cyclophilin family peptidyl-prolyl cis-trans isomerase Cyp2 [Schizosaccharomyces pombe 972h-] >gi|118109|sp|P18253.1|CYPH_SCHPO RecName: Full=Peptidyl-prolyl cis-trans isomerase; Short=PPIase; AltName: Full=Cyclophilin; Short=CPH; AltName: Full=Cyclosporin A-binding protein; AltName: Full=Rotamase >gi|5016|emb|CAA37322.1| unnamed protein product [Schizosaccharomyces pombe] >gi|1236258|dbj|BAA1218…	4e-62	gi|19112456|ref|NP_595664.1|	O	x
UI-S-GU1-aeg-c-02-0-UI.contig_RF-2	DDVATEIHK,EAQGLHDMGAR,ETAESVK,IGPQNAQISVIAFADK,IGPQNAQISVIAFADKVR,LGEITDHTILATK	6	0	6	6	DEC-1 [Lymnaea stagnalis]	1e-41	gi|46395320|dbj|BAD16597.1|		x
UI-S-GG1-abe-p-22-0-UI.contig_RF-3	ILKEFHDAK,KPVGLCCIAPVLAAK,NALHTSPVPMNAKVAVVLPGCGVYDGTEIHEASAVLVHLSR,NVLVESAR,SVTEAHVDAANK,TQAQVSMFAPNIEQMHTINHTK	6	0	6	6	es1 protein [Haliotis discus discus]	8e-94	gi|126697440|gb|ABO26677.1|		x
UI-S-HH0-adg-m-14-0-UI.contig_RF-3	DAVTYTEHAK,DNIQGITKPAIR,DNIQGITKPAIRR,LIIMSGRGK,VFLENVIRDAVTYTEHAK,VLRDNIQGITKPAIR	6	0	6	6	GG21374 [Drosophila erecta] >gi|190647587|gb|EDV45001.1| GG21374 [Drosophila erecta]	7e-41	gi|194940914|ref|XP_001983122.1|	B	x
UI-S-GN1-aby-h-11-18-UI.r23_RF1	CINNEHWQPNMILDDGGDATHLMLKK,ESFWMPXKTT,GIVEESVTGVHR,GSTDFCVR,RAAADKPLLGAK,WAACNIYSTQNEVAAALAEGGHPMFAWK	6	0	6	6	GJ13390 [Drosophila virilis] >gi|194154510|gb|EDW69694.1| GJ13390 [Drosophila virilis]	1e-98	gi|195377144|ref|XP_002047352.1|	H			x
UI-S-GN1-abt-l-12-0-UI.s1_RF-2	ENQKNIYYITGESXQAF,FYEQFSK,IKVEDVEDDDDESK,LAEFLR,LGIHEDHTNR,SLTNDWEEHLAVK	6	0	6	6	Heat shock protein HSP 90-alpha [Harpegnathos saltator]	1e-106	gi|307212671|gb|EFN88374.1|	O			x
UI-S-GS1-acw-i-15-0-UI.s1_RF-2	FCFVTFEDHDSVDQCVIQK,GAGPYGGTYGSQW,HFNLAGR,ITVNKMFVGGMSEDTTEQEIVDK,MFVGGMSEDTTEQEIVDKFSPYGTIEK,SRPHTIDNR	6	0	6	6	heterogeneous nuclear ribonucleoprotein A3 homolog 1 [Xenopus laevis] >gi|1710625|sp|P51968.1|RO31_XENLA RecName: Full=Heterogeneous nuclear ribonucleoprotein A3 homolog 1; AltName: Full=hnRNP A3(A) >gi|214745|gb|AAA49949.1| ribonucleoprotein [Xenopus laevis]	2e-33	gi|148230657|ref|NP_001081318.1|	A	x
UI-S-HH0-adi-m-15-0-UI.s1_RF-2	AASDMVDGXDSIPESVKK,DIWGQLNDTLHR,IIGHLSGK,LQPHLINIK,MEYAAVERR,VVMRMEYAAVER	6	0	6	6	hypothetical protein [Latrodectus hesperus]	2e-09	gi|318087435|gb|ADV40307.1|		x
UI-S-GU0-adp-p-06-0-UI.s1_RF-1	ALGCLASLIWDR,ALGLPLERPK,HLPNDPMFK,SGQVVPGYGHAVLR,VVPDTLMQHGK,VVPDTLMQHGKAK	6	0	6	6	hypothetical protein BRAFLDRAFT_115230 [Branchiostoma floridae] >gi|229280343|gb|EEN51112.1| hypothetical protein BRAFLDRAFT_115230 [Branchiostoma floridae]	1e-103	gi|260800359|ref|XP_002595101.1|	C	x
UI-S-HH0-ady-d-14-0-UI.contig_RF-3	AIAEAEASKDPQLMAEVQSAK,GGSVSPDSLRDK,HSTDEVHLLNR,TDTSAESAFASR,TDTSAESAFASRFGQYTQYGTMSHDLLIAAHVVIGESER,VLGLDLEHIYQDLSAR	6	0	6	6	hypothetical protein BRAFLDRAFT_117319 [Branchiostoma floridae] >gi|229293121|gb|EEN63782.1| hypothetical protein BRAFLDRAFT_117319 [Branchiostoma floridae]	4e-10	gi|260825636|ref|XP_002607772.1|				x
UI-S-GN1-abq-l-07-0-UI.s1_RF-3	IETLDPALIRPGR,IFTIHTSRMTLAPDVNIDDYVMAK,MTLAPDVNIDDYVMAK,MTLAPDVNIDDYVMAKDDLSGADIK,TMLELLNQLDGFDARGDVK,VTNEDFK	6	0	6	6	hypothetical protein BRAFLDRAFT_119863 [Branchiostoma floridae] >gi|229298845|gb|EEN69469.1| hypothetical protein BRAFLDRAFT_119863 [Branchiostoma floridae]	1e-101	gi|260836933|ref|XP_002613460.1|	O	x
UI-S-GU1-aeg-g-11-0-UI.contig_RF-1	ELSAIAFVK,ELSAIAFVKQYAAITR,LEPQFAHK,LEPQFAHKLQMTR,NLKSMDNENFNQMSAVIVLEEFCK,SATPTSNSGYNMYLHDAHEQFNAIEEMCQNWEWPSQMSLSSESEHDFYEGSFLQMLFAKLSR	6	0	6	6	hypothetical protein BRAFLDRAFT_284041 [Branchiostoma floridae] >gi|229288997|gb|EEN59686.1| hypothetical protein BRAFLDRAFT_284041 [Branchiostoma floridae]	5e-43	gi|260817603|ref|XP_002603675.1|	S	x
UI-S-GN1-acb-i-07-0-UI.s1_RF-1	CDGGCADTCMANGQK,CGLFTAEEGLSVYPEHARYADRPECYGR,DYIQQHDPQLFEVLSYAYTNGRPELEGGIGPCAK,LWTLGTYAMQSAR,TDVTGGLNMCGTR,YADRPECYGR	6	0	6	6	hypothetical protein CHLNCDRAFT_145288 [Chlorella variabilis]	2e-14	gi|307107560|gb|EFN55802.1|		x
UI-S-GB1-aah-e-17-18-UI.r23_RF2	GNHGLGAAFDGDGDR,IFGDEFGVNPQNLVNCNILPDFGGLHPDPNLTYAASLVDELKK,IGSSTFDIDGHK,SMPTAGAVDR,TISSYNICEGLK,VNILLNALHGVTGPYVTR	6	0	6	6	hypothetical protein DAPPUDRAFT_302108 [Daphnia pulex]	5e-75	gi|321472211|gb|EFX83182.1|	G	x
UI-S-GG0-aat-m-11-0-UI.s1_RF-3	DSTMTTLVNLK,ESDQPHCIPDTAK,ESIQESWLKESDQPHCIPDTAK,LDSTFTVGGNHEDVEMSR,QMIVTNHHCYPVQEIFFIADK,YIQNFGSVER	6	0	6	6	hypothetical protein TRIADDRAFT_53031 [Trichoplax adhaerens] >gi|190587345|gb|EDV27387.1| hypothetical protein TRIADDRAFT_53031 [Trichoplax adhaerens]	2e-09	gi|195998706|ref|XP_002109221.1|		x
UI-S-GB0-aac-e-12-0-UI.r1_RF1	CMLDITTNPDKK,FMAESNHFYPGTCHIQIEK,IKTTSGYAMSFNNEFGK,NIECDFSDPMLCGYNIWYVHGSSWIR,SDEASCPK,TPDCPDKSDEASCPK	6	0	6	6	hypothetical protein TRIADDRAFT_59472 [Trichoplax adhaerens] >gi|190581881|gb|EDV21956.1| hypothetical protein TRIADDRAFT_59472 [Trichoplax adhaerens]	6e-06	gi|196011459|ref|XP_002115593.1|		x
UI-S-GU1-aeb-b-17-0-UI.contig_RF-2	IIDFTFTENITLAGEQYLK,KVNATGISPEK,LLEGEENR,LSVSGLGEMLGHYR,TFENESNR,TSKGNMSIAECDNQGR	6	0	6	6	intermediate filament protein [Nototodarus sloanii]	4e-33	gi|159852|gb|AAA16612.1|	DY	x
UI-S-GB1-aaf-k-11-0-UI.contig_RF-1	ETNSATLSCAAVGFPLPMMSWQK,ETNSATLSCAAVGFPLPMMSWQKDGK,HVAAPTPTIAPSQAPVSAAPTVGR,LQSFTIKETNSATLSCAAVGFPLPMMSWQK,LTVIGTGPSHVEPPEKPMFGVMR,YDIQPEGPVQQISYATEHDSATLKLMR	6	0	6	6	kettin, putative [Ixodes scapularis] >gi|215495987|gb|EEC05628.1| kettin, putative [Ixodes scapularis]	3e-38	gi|241999170|ref|XP_002434228.1|	T	x
UI-S-GN1-abu-c-11-0-UI.contig_RF-2	DDMLGVGEPLDEMGSDRLPLIVR,EMTLGANMELSELNR,FNLEWSALQR,NNREIYTDSNSR,SLMILNEPIISFMKVNR,SRFNLEWSALQR	6	0	6	6	lysosomal alpha-mannosidase [Danio rerio] >gi|61403190|gb|AAH91843.1| Zgc:110815 [Danio rerio] >gi|182892010|gb|AAI65679.1| Zgc:110815 protein [Danio rerio]	1e-73	gi|62122855|ref|NP_001014354.1|	G	x
UI-S-GN0-abk-g-24-0-UI.contig_RF-2	AMGENPTQAEVK,HLLTGLGER,ICDLQDIFNLFDEK,ICDLQDIFNLFDEKGDGK,LSPEEADQLLQGIEDNQGNINYEELIR,NKPLVTYDDLVEGFR	6	0	6	6	myosin II essential light chain-like protein [Scylla paramamosain]	1e-47	gi|262401085|gb|ACY66445.1|	Z			x
UI-S-GU1-aeg-n-20-0-UI.contig_RF-3	DMGSLTVNLVR,IPVFIHSYFDK,KGVSIGQR,KLTIVPLK,TGPVVDHTIK,VFNEAMHEIEEQTR	6	0	6	6	myosinase-III [Loligo bleekeri]	0	gi|23096078|dbj|BAC16240.1|	O	x
UI-S-GG0-aas-o-21-0-UI.s1_RF-2	ETYESLEGEAFEVVFLTSDR,GEKPVDPSELQNK,IVGLYFSASWCPPCR,LIIINR,QFTPLLK,SREDTMLYYSNNQGPWLLMEFNDPFIEELK	6	0	6	6	nucleoredoxin-like 2 [Xenopus laevis] >gi|49256203|gb|AAH71162.1| MGC83491 protein [Xenopus laevis]	6e-33	gi|147904854|ref|NP_001085382.1|	R		x
UI-S-GS1-acl-i-13-0-UI.contig_RF-3	ATSFLLCLAICFGAEEQSNHTVTEEAWFKIEIK,IEIKNFEGPGEDYTGEFVIALFGDTVPMTVMNFAQITK,KYTLTESEIK,RGNQLLR,SIYGDTFNDENFILSHEAAGYVSMANHGK,WLDGKHVVFGK	6	0	6	6	peptidylprolyl isomerase protein [Crassostrea gigas]	4e-55	gi|163637061|gb|ABY27347.1|	O	x
UI-S-GB1-aah-c-06-0-UI.contig_RF-1	EQSQEAFK,GALQSCK,GALQSCKEEMK,HASDLEAIR,TLCQTAMLQQQEVAESHLK,YEALQAKHASDLEAIR	6	0	6	6	predicted protein [Nematostella vectensis] >gi|156220215|gb|EDO41086.1| predicted protein [Nematostella vectensis]	1e-31	gi|156384059|ref|XP_001633149.1|		x
UI-S-GG1-abb-m-22-0-UI.contig_RF-2	MPINEPADGKR,SIVVTNYEETIK,SLFEAIELDQANR,SQIQEYVDYYGGAGVQHVALNTDNIIK,TVVTEDMDTLQNLK,YYINLKER	6	0	6	6	PREDICTED: 4-hydroxyphenylpyruvate dioxygenase-like [Saccoglossus kowalevskii]	1e-81	gi|291232232|ref|XP_002736061.1|	E			x
UI-S-GG1-abc-f-13-0-UI.contig_RF-3	CQPNYR,HPSLPLVINTWPFVEATEKAWSVIYHDGGSNLDAVEK,LCGDSVGYGGHPDETGK,NVVPDHTKSCGPYKPILQQK,TIQEFKNWLHNK,TSSMQNATVFSIK	6	0	6	6	PREDICTED: aspartylglucosaminidase-like [Saccoglossus kowalevskii]	1e-96	gi|291221162|ref|XP_002730593.1|	E	x
UI-S-GB1-aaj-e-20-18-UI.r23_RF3	DYIHVVDLALGHVAAVK,HRLSSTMSILVTGGAGYIGSHMVIEMINAGYDVVVLDNMVNSCR,LPLTESHPVGSCTNPYGQTK,LSSTMSILVTGGAGYIGSHMVIEMINAGYDVVVLDNMVNSCR,NNICGTLNLLEVMK,WNVILLR	6	0	6	6	PREDICTED: CG12030-like [Saccoglossus kowalevskii]	1e-102	gi|291235297|ref|XP_002737585.1|	M	x
UI-S-GN1-abw-l-01-0-UI.contig_RF-1	MSAATARIQPK,SLHMFLQEPVIDK,VAGHPLAQNER,VGVLPARMSAATAR,YSDFEWLR,YTDYEVRMR	6	0	6	6	PREDICTED: CG6359-like isoform 1 [Saccoglossus kowalevskii]	4e-79	gi|291228920|ref|XP_002734420.1|	U	x
UI-S-GB0-aad-p-08-0-UI.s1_RF-1	ALIGLHNFPLSESNHLR,DYTNSPLHR,DYTNSPLHRFK,HTVVQMPK,MALTQMGSIEEAVK,NCQNIFPPSAVLHLSNIPSNIPEEK	6	0	6	6	PREDICTED: hypothetical protein [Nasonia vitripennis]	4e-74	gi|156555911|ref|XP_001603240.1|	A	x
UI-S-GU1-aeg-h-04-0-UI.contig_RF-3	EFHDLKGHK,GHKFAYSEPNSMSGAYIILDELK,LLEEEKDSNVELCPVGVVHENPMVGDR,NLSAEMK,SDNGHEYK,TNSSFFADIFQSGSHLK	6	0	6	6	PREDICTED: hypothetical protein [Strongylocentrotus purpuratus] >gi|115931195|ref|XP_001195650.1| PREDICTED: hypothetical protein [Strongylocentrotus purpuratus]	1e-54	gi|72150965|ref|XP_796147.1|				x
UI-S-GU1-aeg-p-02-0-UI.s1_RF-3	FLQNGAYIR,GILFTYR,IANTLCQYVGKGDASVGPSVYR,ILNIICNKPECGTR,KMFMCGAAIVDR,SGSDEFHCLK	6	0	6	6	PREDICTED: hypothetical protein [Taeniopygia guttata]	2e-24	gi|224042549|ref|XP_002189342.1|	E	x
UI-S-GN1-abu-n-12-0-UI.s1_RF-1	FIHMTPGVQLHAGQDNLGQQYLTPRVAICEHGSDSIIVGR,HNFVIFEDR,KFSDIGSTVK,LRDEAYAAYQER,THVDIIK,VAICEHGSDSIIVGRGIIR	6	0	6	6	PREDICTED: predicted protein-like [Saccoglossus kowalevskii]	2e-73	gi|291231862|ref|XP_002735881.1|	F	x
UI-S-GN0-abj-k-18-18-UI.r23_RF1	ALNDSVEAR,EIEDLLQWIAER,GKLEEVLK,HLIEQEHPESEQIAVR,LLLSDTAQQYYQDTSEAESWMSEQELYMMGEER,SQELGQEYEHVTTLK	6	0	6	6	PREDICTED: similar to beta chain spectrin [Nasonia vitripennis]	2e-88	gi|156538078|ref|XP_001607596.1|	Z			x
UI-S-GB1-aae-m-09-0-UI.s1_RF-2	CSSQLELIVR,IGNLALVCNTTDAMK,INMCGLNHGNLDYVAK,IWSNPPNHGAR,NFGLYNER,NYHIYLIK	6	0	6	6	PREDICTED: similar to ENSANGP00000011707 [Nasonia vitripennis]	7e-82	gi|156554459|ref|XP_001601449.1|	E			x
UI-S-GN1-abr-c-04-0-UI.s1_RF-1	APDYTTEEKCMEAAK,CKSISCR,CMEAAKSQGINYFWGLPADTK,ENNPNLFIAAR,GLHENWEWYK,VNHLGNTR	6	0	6	6	PREDICTED: similar to predicted protein [Ciona intestinalis]	4e-53	gi|198422087|ref|XP_002122731.1|		x
UI-S-GS1-acm-b-05-0-UI.contig_RF-1	EPFVVLFDIPCTQFKQVAMVGVHIAPEEAVEEIK,IGSFNIQGFGHK,LRTSNIILMGDMNADCDFFPDSK,TSNIILMGDMNADCDFFPDSKWQEIPMR,VSDHYPVEISFK,YVISDIVGR	6	0	6	6	PREDICTED: similar to Ribosomal protein S2 [Ornithorhynchus anatinus]	5e-58	gi|149409019|ref|XP_001506333.1|		x
UI-S-HH0-adj-c-04-0-UI.contig_RF-3	GELSHAFLQCTGDIAEQNSEQEVILYHGNETYLTCTENWDDTDATVYCRMLGFSEGTAYK,GQWLPICASTMTNEVAQVFCRTLGLR,MLGFSEGTAYK,SASVFCR,SGPIWLSDVTCTGTESNILQCGHTDWADHQCIHEYDTGVECSSE,TFMCTGNESTLAQCGYQNLK	6	0	6	6	PREDICTED: similar to scavenger receptor cysteine-rich protein type 12 precursor, partial [Strongylocentrotus purpuratus] >gi|115970544|ref|XP_001180320.1| PREDICTED: similar to scavenger receptor cysteine-rich protein type 12 precursor, partial [Strongylocentrotus purpuratus]	5e-53	gi|115891580|ref|XP_791976.2|		x
UI-S-GU0-adp-d-13-0-UI.contig_RF-2	AFYIRFFPYR,AVTAIKFEAK,FFPYR,FNHRPSSVGR,ICHIQIEK,SISCDFENHHLCGYNFIGYWHR	6	0	6	6	PREDICTED: similar to Serase-1B [Ciona intestinalis]	5e-09	gi|198425125|ref|XP_002125155.1|		x
UI-S-GU0-acy-l-12-0-UI.s1_RF-2	DIPRGEQGMCDYGMPAYMYGNMMESPDLMLDMDMYGR,GEQGMCDYGMPAYMYGNMMESPDLMLDMDMYGR,GEQGMCDYGMPAYMYGNMMESPDLMLDMDMYGRYPMFYNQYGDDDEEDYDDSMMDNMINVSHGYMDGR,HSETPKPQTMDRMTMDYEGR,NMDSFDGHRDDK,RTMELVGR	6	0	6	6	reflectin-like protein B1 [Loligo pealei]	2e-10	gi|269996962|gb|ACZ57766.1|		x
UI-S-GG1-abe-a-14-0-UI.contig_RF-2	DQPVLEEEGDEEEPSLNYKPPAEKSINEILK,FVDDDNHEYLK,KDVVVSLR,TPVEDAPSGMLARGSYMVNSK,WEWAFEIK,YQQSIYR	6	0	6	6	Rho GDP dissociation inhibitor [Acyrthosiphon pisum] >gi|239788549|dbj|BAH70949.1| ACYPI002806 [Acyrthosiphon pisum]	1e-54	gi|209180427|ref|NP_001129195.1|	T			x
UI-S-GN0-abk-c-19-0-UI.contig_RF-3	GHLDQNPGLER,LSAMLAASAAAAVAAPAAEAAPAAK,LSAMLAASAAAAVAAPAAEAAPAAKEEK,NPLAISLETK,QMQMIRMSLR,SNYFLK	6	0	6	6	ribosomal protein P0 [Haemaphysalis longicornis]	1e-119	gi|158120678|gb|ABW16870.1|	J	x
UI-S-GU0-adp-a-01-0-UI.contig_RF-2	AKEMHETMIVEALR,ENYGPMRTAGTLIPDGVSVQYKPEHGPLK,ICANKYLVK,INKMLSCAGADR,MLSCAGADR,VDEFPLCIHLVSDEFEQISSEALEAGR	6	0	6	6	ribosomal protein rpl10 [Eurythoe complanata]	1e-107	gi|158187854|gb|ABW23216.1|	J			x
UI-S-GG1-aaw-d-03-0-UI.contig_RF-1	AAINWFNEK,EGMGSSGPGGPPGGPGGFRGR,GGMGGDRGGGGPGDR,GSRGGMGGGR,NACNLCNAPKEGMGSSGPGGPPGGPGGFR,VWIYK	6	0	6	6	RNA binding protein, putative [Ixodes scapularis] >gi|215510923|gb|EEC20376.1| RNA binding protein, putative [Ixodes scapularis]	6e-39	gi|241812001|ref|XP_002416459.1|	R	x
UI-S-GB1-aar-o-01-0-UI.s1_RF-2	FSELTDNYTSQYSR,KVNLLDFTSDTADIGTFINDFEEK,NPVMILNELRPGLK,SFVQFR,VLAGIVMTTGPDGQGAQVIGIGTGTKCINGEYMNDR,YEFISESGESHTK	6	0	6	6	RNA transcript variant b adenosine deaminase [Loligo opalescens]	1e-119	gi|226374647|gb|ACO52475.1|	A	x
UI-S-GS1-act-n-12-18-UI.r23_RF3	LKQGQFTLR,MGPFGQIMGMIPGFGSDFMSK,MGPFGQIMGMIPGFGSDFMSKGSEQESMAR,QEDALFEEMLQVYNAIDPNNVVFVMDASIGQACEAQARAFK,SPVIFIGTGEHIDDFEPFK,VNELKLDDNEELMK	6	0	6	6	signal recognition particle 54 kDa protein [Danio rerio] >gi|28277732|gb|AAH45474.1| Signal recognition particle 54 [Danio rerio] >gi|45709065|gb|AAH67588.1| Signal recognition particle 54 [Danio rerio] >gi|182891276|gb|AAI64217.1| Srp54 protein [Danio rerio]	1e-138	gi|41055859|ref|NP_957282.1|	U	x
UI-S-GS1-acm-a-10-0-UI.contig_RF-1	CGICQKTVYPQEK,CSECKMSLNLNNYAQADGILYCK,HYQDIVVAK,KHYQDIVVAK,MSLNLNNYAQADGILYCKK,RTSTSLPLLSFR	6	0	6	6	SJCHGC06220 protein [Schistosoma japonicum]	2e-21	gi|76162916|gb|AAX30635.2|	TZ			x
UI-S-GG1-aba-p-13-0-UI.contig_RF-2	ELTAIMESGQLVSMDTVLDLLK,GKELTAIMESGQLVSMDTVLDLLK,RFENEVAACK,TFHDHTSPVMDYYAK,YGFTHLSSGDLLR,YGFTHLSSGDLLRDEVASGSAK	6	0	6	6	sperm adenylate kinase [Strongylocentrotus purpuratus] >gi|90902165|gb|ABE01882.1| sperm adenylate kinase [Strongylocentrotus purpuratus]	1e-62	gi|126506320|ref|NP_001075436.1|	F			x
UI-S-GU0-acx-i-20-18-UI.r23_RF1	FCWLLAIVVATCYGEK,GRMNSLTR,HSIIIQTDKPLYKPSDSVK,IETIRPPVEQGGK,VALRETR,VFGIQPNLLASK	6	0	6	6	thioester-containing protein [Chlamys farreri]	4e-14	gi|144952812|gb|ABP04060.1|	O	x
UI-S-GB1-aai-c-09-0-UI.contig_RF-1	AMSKLGLK,AVEKPIQDTKK,NILFVINRPDVYK,NNNNDIVNAIMELTM,QVQGVTRVTIR,SPASDTYIVFGEAK	6	0	6	6	transcription factor containing NAC and TS-N domains, putative [Ixodes scapularis] >gi|215506952|gb|EEC16446.1| transcription factor containing NAC and TS-N domains, putative [Ixodes scapularis]	3e-62	gi|241699222|ref|XP_002413138.1|	K	x
UI-S-GS1-acm-n-02-0-UI.s1_RF-2	HLTFLSFANK,HLTFLSFANKDEFK,INEIFHTLDQTPTSILFSQDFGK,NYLGQDYINALPEQVC,SCHTGVNKTAGWYIPMSILFSDK,VPAHAIVAK	6	0	6	6	transferrin [Ictalurus punctatus] >gi|224383538|gb|ACN42671.1| transferrin [Ictalurus punctatus] >gi|224383540|gb|ACN42672.1| transferrin [Ictalurus punctatus]	4e-34	gi|318067980|ref|NP_001187249.1|		x
UI-S-HH0-adu-m-23-0-UI.contig_RF-3	AVARFSYHAENEDELSLK,DDKAFPDFDNLDLPPSEK,FSYHAENEDELSLK,GVGFGNIFER,KPYPPPPIGK,LRPSTGGWKPEADDAK	6	0	6	6	unnamed protein product [Tetraodon nigroviridis]	6e-27	gi|47221133|emb|CAG05454.1|	T	x
UI-S-GN1-abn-f-08-0-UI.contig_RF-3	CHSQVQNRQGFYGIPSTK,EMPDPNISHIYELRSYVLKPGTMIEWGNNWAR,EQDVTIQK,EQDVTIQKK,ILIPTPYSPLQ,QGFYGIPSTK,RPGWDECVAYTVPLIRHMQSR	9	2	7	5.44	hypothetical protein BRAFLDRAFT_124430 [Branchiostoma floridae] >gi|229280069|gb|EEN50843.1| hypothetical protein BRAFLDRAFT_124430 [Branchiostoma floridae]	9e-48	gi|260799720|ref|XP_002594832.1|	S	x
UI-S-GU1-aee-k-08-0-UI.contig_RF-2	AILVDLEPGTMDSVR,EAESCDCLQGFQLTHSLGGGTGSGMGTLLISK,FPGQLNADLR,GHYTEGAELVDSVLDVVR,IMNTFSVVPSPK,LTTPTYGDLNHLVSATMSGVTTCLR,SGPFGQIFRPDNFVFGQSGAGNNWAK	9	2	7	5.44	PREDICTED: hypothetical protein isoform 2 [Monodelphis domestica]	1e-132	gi|126309503|ref|XP_001368558.1|	Z		x
UI-S-HH0-adf-l-24-0-UI.s1_RF-3	FDQFR,HQINQAVK,IVKYPLTTESAMK,SAPGKGGK,VNTLIRPDGEK	5	0	5	5	60S ribosomal protein L23a-like protein [Euprymna scolopes]	1e-53	gi|51243207|gb|AAT99403.1|	J	x
UI-S-GB0-aac-c-18-0-UI.r1_RF2	FGEVEHCNLK,FGEVEHCNLKTDPVTK,KLFVGGLSWETTAK,LFVGGLSWETTAKDLR,NLDQNLTENEIR	5	0	5	5	A+U-rich RNA-binding protein [Mus musculus]	1e-42	gi|508270|gb|AAA64654.1|	A	x
UI-S-GN0-abi-h-03-18-UI.r23_RF3	AAPIIHLGATSAYVGDNTDLIVLR,EMAANLENIDFEHATQEEK,EMAYNFSELK,HDVMAHIHTFAVCCPKAAPIIHLGATSAYVGDNTDLIVLR,NLPCLGYTHLQPAQLTTVGK	5	0	5	5	adenylosuccinate lyase [Xenopus (Silurana) tropicalis] >gi|49250352|gb|AAH74577.1| adenylosuccinate lyase [Xenopus (Silurana) tropicalis] >gi|89269866|emb|CAJ82595.1| adenylosuccinate lyase [Xenopus (Silurana) tropicalis]	3e-84	gi|53749728|ref|NP_001005457.1|	F			x
UI-S-GN1-aby-c-06-0-UI.contig_RF-3	ADKDGKPLFLSYK,ELFFPHPNDNSK,IYGSYDNENPSESMFQISGTASDGRPIVLFVK,LNSGNNPCTHEAVMQHR,TDKVCFNESSFVMR	5	0	5	5	AGAP011617-PA [Anopheles gambiae str. PEST] >gi|157013498|gb|EAA00608.5| AGAP011617-PA [Anopheles gambiae str. PEST]	1e-09	gi|158301141|ref|XP_320893.4|		x
UI-S-GU0-adk-d-07-0-UI.contig_RF-3	ETADTDTAEQVMQSFK,GISEDQMNEFR,NINEVENQILTR,QYTMETLR,VGWEQLLTAIAR	5	0	5	5	alpha-actinin, putative [Ixodes scapularis] >gi|215509545|gb|EEC18998.1| alpha-actinin, putative [Ixodes scapularis]	1e-84	gi|241841368|ref|XP_002415333.1|	Z		x
UI-S-GB1-aaq-k-13-0-UI.s1_RF-2	DAGNALADMLK,EMDAQPMLEYFKPLQDWLDKNTDNK,GPIHTCDIYEK,MHIAGAVPYIR,PFAYIMDK	5	0	5	5	Angiotensin-converting enzyme [Dicentrarchus labrax]	2e-54	gi|317419216|emb|CBN81253.1|	E	x
UI-S-GN1-acb-c-19-0-UI.s1_RF-1	GAPFSAKTK,NNITPLHVASR,SDPNARALNGFTPLHIACK,SGHENVVDLLLER,TRDGLTPLHCAAR	5	0	5	5	ankyrin-1, putative [Pediculus humanus corporis] >gi|212518141|gb|EEB19933.1| ankyrin-1, putative [Pediculus humanus corporis]	1e-105	gi|242024511|ref|XP_002432671.1|	M			x
UI-S-GU0-adb-l-09-0-UI.contig_RF-1	DLGAFKGLMAK,GEIFCTVTTAKPLDAATLK,LVKPPVPVFGVEGR,QFSTSSVRNK,QVVLENLAK	5	0	5	5	ATP synthase, H+ transporting, mitochondrial F1 complex, o subunit [Haliotis discus discus]	2e-61	gi|126697380|gb|ABO26647.1|	C	x
UI-S-GN1-abp-i-01-0-UI.s1_RF-3	EVDEQMLNVQNK,MSATFIGNSTAIQELFK,NMMAACDPR,NSSYFVEWIPNNVK,TAVCDIPPR	5	0	5	5	beta-tubulin [Platynereis dumerilii]	1e-140	gi|78190577|gb|ABB29610.1|	Z			x
UI-S-GU1-aeb-a-06-18-UI.r23_RF3	AYPAELHLVHWNYTK,HNGPSVWHQNFPK,KINMCAAATWGYDK,QSPINIVSGSCQSHSYSHPLK,VGEHSAILQVLCDAMDK	5	0	5	5	carbonic anhydrase II [Danio rerio] >gi|35505160|gb|AAH57412.1| Carbonic anhydrase II [Danio rerio]	3e-44	gi|40363537|ref|NP_954685.1|	R	x
UI-S-GN1-abu-l-18-0-UI.contig_RF-2	ENGGIDTEEAYPYEAMDGECRYNK,FYHSGVFFNEDCSSDR,LDHGILVVGYGTDER,NSWGTTWGMDGYILMSR,SGHRQTLLK	5	0	5	5	cathepsin L2 cysteine protease [Pinctada fucata]	1e-104	gi|288548566|gb|ADC52431.1|	O	x
UI-S-HH0-adt-h-22-0-UI.s1_RF-1	AEETKPSEEPVSTVTSDVK,ILNEHKR,QFMALTQDAEK,TNSSSQETSHANKAEETKPSEEPVSTVTSDVK,YNDVSCNLEFAKELLK	5	0	5	5	cell cycle associated protein 1 [Xenopus laevis] >gi|39652601|dbj|BAD04909.1| RNA granule protein 105 [Xenopus laevis]	7e-35	gi|147900243|ref|NP_001080173.1|		x
UI-S-GN0-abk-h-01-18-UI.r23_RF3	DFKTMDPHGK,GTLSLEEAWKVAEEYGCLLSHEELEAAFTMADR,KNMEELK,MATGAAQVVQIR,NNLAKDFK	5	0	5	5	centrin [Volvox carteri f. nagariensis] >gi|300261988|gb|EFJ46197.1| centrin [Volvox carteri f. nagariensis]	1e-16	gi|302842201|ref|XP_002952644.1|	T	x
UI-S-GU0-adc-f-02-0-UI.contig_RF-3	CCCWIPMGYQR,ECFYACMLTASPSILEPVYLVEISCPKQATSGIYSVMNK,KGLSDGIPPLDK,SNTGGQAFPQCVFDHWQELPGDPYDATSK,TGVVVTETRK	5	0	5	5	conserved hypothetical protein [Trichoplax adhaerens] >gi|190586498|gb|EDV26551.1| conserved hypothetical protein [Trichoplax adhaerens]	1e-124	gi|196001359|ref|XP_002110547.1|	J			x
UI-S-GU0-acy-f-03-0-UI.s1_RF-2	CNCFYMK,KCVMMSVPMTGGWAEVKPNESIR,NLQQCQSHPEGK,NTNGPATQECTLTIWDKPWLQQR,TKDCQITVLSQPWK	5	0	5	5	cysteine protease inhibitor [Haliotis diversicolor supertexta]	2e-20	gi|237688406|gb|ACR15167.1|		x
UI-S-GB0-aad-n-09-18-UI.r23_RF1	DLSQIGESVIISCTK,LIDLDAEHLGIPETEYSCVVK,NLSMGMNLPSMCK,VLEALKDLLNEVPWDCNSTGMSLQAMDSSHVSLVSLLLR,VSDYEIK	5	0	5	5	DNA polymerase delta processivity factor, putative [Ixodes scapularis] >gi|215508204|gb|EEC17658.1| DNA polymerase delta processivity factor, putative [Ixodes scapularis]	3e-79	gi|241747703|ref|XP_002414350.1|	L	x
UI-S-GU1-aed-l-06-0-UI.contig_RF-2	AGTSTVKPR,DPSADDIAEVIK,KIPNFWVTAFVNHPQISAILDEEEEECLHYLNMVEVEEFEDIK,KVQEQMVPADR,TFFSWFLDNK	5	0	5	5	DNA replication factor/protein phosphatase inhibitor SET/SPR-2, putative [Ixodes scapularis] >gi|215504501|gb|EEC13995.1| DNA replication factor/protein phosphatase inhibitor SET/SPR-2, putative [Ixodes scapularis]	4e-82	gi|241687507|ref|XP_002411702.1|	L	x
UI-S-GU0-adk-c-23-0-UI.contig_RF-1	EVAPEQYKPR,LFKLSDASGELEMDMIAETDGR,LNKSDLNSADVFLIDTGTECIIWIGR,SNGIPYAHNYLKTTSHPLISVTCLK,TVELDTLLDDIPVQHR	5	0	5	5	gelsolin [Suberites domuncula]	1e-108	gi|27528508|emb|CAC87029.1|	Z			x
UI-S-GB0-aac-c-09-0-UI.s1_RF-1	ATQSGTISIIGGGDTATCCAK,DEDGSKIVEGLIEK,FAENATVGQATVSGGIPAGHMGLDVGPESSK,NVELVLPVDFVTGDK,VLPGVAALTDA	5	0	5	5	GF13875 [Drosophila ananassae] >gi|190618097|gb|EDV33621.1| GF13875 [Drosophila ananassae]	4e-56	gi|194770509|ref|XP_001967335.1|	G		x
UI-S-GG1-abg-d-15-0-UI.contig_RF-1	EDLKGDTSGYFR,FQEMYEK,ILLAIIG,SEVDLEIVK,SLAEWVSDECSGDYKR	5	0	5	5	GI22446 [Drosophila mojavensis] >gi|193917171|gb|EDW16038.1| GI22446 [Drosophila mojavensis]	4e-51	gi|195112026|ref|XP_002000577.1|	U		x
UI-S-GG1-abb-a-03-18-UI.r23_RF2	DSVLSVHAK,LEPLDFGNFQSNLLQVENPIVTDFEGNKK,MPWGFFER,MSRELMIPLSR,QRSMFSDMHR	5	0	5	5	heat shock protein 22 isoform 1 [Venerupis philippinarum]	2e-25	gi|256549354|gb|ACU83231.1|				x
UI-S-HH0-adz-f-07-0-UI.contig_RF-1	IDFSAEPMSR,IEDVEDEEEGKDK,ILPVSNYFIF,LLVEKER,VVVNPNTMMMTNTHGSLR	5	0	5	5	heat shock protein 90 [Exangerona prattiaria]	3e-66	gi|304368179|gb|ADM26739.1|	O			x
UI-S-HH0-adu-o-08-0-UI.s1_RF-1	EIAQDFK,EIAQDFKTDLR,STELLIR,YQKSTELLIR,YRPGTVALR	5	0	5	5	Histone H3.3 [Harpegnathos saltator]	3e-72	gi|307204446|gb|EFN83153.1|	B	x
UI-S-GG0-aat-n-10-0-UI.s1_RF-1	DVLANIGVISRNAAQQAIEFFKPFAK,FSDLKDFFR,LQPHLINIK,NAAQQAIEFFKPFAK,TILDNFVRDLDELK	5	0	5	5	hypothetical protein [Latrodectus hesperus]	4e-09	gi|318087435|gb|ADV40307.1|		x
UI-S-GN0-abm-g-06-0-UI.contig_RF-2	EAFEYVVNEATAHLEK,EMSATER,FLHDMMADIQAMEKSGTFLLDIEDMFK,RDLGDIWSK,STKITMK	5	0	5	5	hypothetical protein [Latrodectus hesperus]	6e-11	gi|318087435|gb|ADV40307.1|		x
UI-S-GU0-acx-o-02-0-UI.s1_RF-1	DFISHVNQVSAK,FHDLHDFLK,LKPHVENVK,TLAKDFISHVNQVSAK,VAQQALEFFKPFASQLGVTWVR	5	0	5	5	hypothetical protein [Latrodectus hesperus]	5e-10	gi|318087435|gb|ADV40307.1|		x
UI-S-GS1-act-a-20-0-UI.contig_RF-2	EVSEMK,HNKPEVEVK,ITMAATLRPYLTAVKHTLTAAMCLQNFESQVVER,KPVEGYDISFLITNFHTEQMYK,QADEIEK	5	0	5	5	hypothetical protein AND_14509 [Anopheles darlingi]	1e-81	gi|312375160|gb|EFR22583.1|	Z	x
UI-S-GB1-aar-p-06-0-UI.contig_RF-3	DGNISYR,IYFQGK,KIEAMDSNK,MEVLPPLPIDLYLMQEFQAMDAENTGSLNCKQFTNLLLYLGYYQPVEK,MVEVMANGDAVINQDDYVHLMK	5	0	5	5	hypothetical protein BRAFLDRAFT_117176 [Branchiostoma floridae] >gi|229296932|gb|EEN67571.1| hypothetical protein BRAFLDRAFT_117176 [Branchiostoma floridae]	7e-06	gi|260833232|ref|XP_002611561.1|		x
UI-S-GG0-aas-p-10-0-UI.s1_RF-1	GAHDLAVAVEK,GAHDLAVAVEKATEEK,IACESGAFDAVICHHWAK,NQGFNDLPICMAKTHLSLSHDPSLK,THLSLSHDPSLK	5	0	5	5	hypothetical protein BRAFLDRAFT_120483 [Branchiostoma floridae] >gi|229282046|gb|EEN52798.1| hypothetical protein BRAFLDRAFT_120483 [Branchiostoma floridae]	2e-85	gi|260803818|ref|XP_002596786.1|	H			x
UI-S-GN1-abw-b-22-18-UI.r23_RF3	DLVDYAILVIDVAGGNKLIR,GFSLHPSR,GNDHSDLLIVNK,SLNIMACRPCGDVYR,SLTQEFHPDIILLESAGDCLASHFSR	5	0	5	5	hypothetical protein BRAFLDRAFT_124573 [Branchiostoma floridae] >gi|229275639|gb|EEN46456.1| hypothetical protein BRAFLDRAFT_124573 [Branchiostoma floridae]	5e-44	gi|260790833|ref|XP_002590445.1|		x
UI-S-GB0-aaa-l-20-0-UI.s1_RF-2	APFCTYHYQVDLTGASTINGR,CPFDSFACTSPEDLHSGK,IILTLTGTKGNTGPIDLTGNNK,IVFDNDWKLESLK,LLVPHQNFK	5	0	5	5	hypothetical protein BRAFLDRAFT_126556 [Branchiostoma floridae] >gi|229291325|gb|EEN61998.1| hypothetical protein BRAFLDRAFT_126556 [Branchiostoma floridae]	1e-14	gi|260821334|ref|XP_002605988.1|		x
UI-S-GS0-aci-k-09-0-UI.s1_RF-1	DANPQRISMAIR,DKEIGAVIDAGGR,DRPFER,GIGSSCSPAAMVGLRXGDQILQIDNQSVAGWDNEK,TITVTVMPSVIYDHIVK	5	0	5	5	hypothetical protein BRAFLDRAFT_235773 [Branchiostoma floridae] >gi|229278852|gb|EEN49637.1| hypothetical protein BRAFLDRAFT_235773 [Branchiostoma floridae]	3e-58	gi|260797269|ref|XP_002593626.1|	R	x
UI-S-GU1-aec-n-08-0-UI.s1_RF-2	ENLHKLSAQLR,ILKLFGHMMAEFQMNIEGMWTNDGTWEVFK,KGVVTLMTDYTICK,QIRHEWTHSR,SGNVAISDVEVKSGPLLNFSHSMEPQLR	5	0	5	5	hypothetical protein BRAFLDRAFT_254316 [Branchiostoma floridae] >gi|229275439|gb|EEN46259.1| hypothetical protein BRAFLDRAFT_254316 [Branchiostoma floridae]	5e-54	gi|260790436|ref|XP_002590248.1|	A	x
UI-S-GN1-acb-h-08-0-UI.s1_RF-3	ALVEDKPK,GNVQVVIPHLTESYSSSQDPPEK,GNVQVVIPHLTESYSSSQDPPEKSIPICTLK,KPLLESGTLGTK,MYMDRR	5	0	5	5	hypothetical protein BRAFLDRAFT_255626 [Branchiostoma floridae] >gi|229271112|gb|EEN42040.1| hypothetical protein BRAFLDRAFT_255626 [Branchiostoma floridae]	3e-70	gi|260781890|ref|XP_002586029.1|	O	x
UI-S-GG1-abb-a-24-0-UI.contig_RF-1	HFASELEPITER,MPAILSSEEDVEK,RCVVLAEGFYEWK,TSGNQYRPSYNISPGQHTPVMLSSK,TSGNQYRPSYNISPGQHTPVMLSSKHFASELEPITER	5	0	5	5	hypothetical protein BRAFLDRAFT_278614 [Branchiostoma floridae] >gi|229284042|gb|EEN54779.1| hypothetical protein BRAFLDRAFT_278614 [Branchiostoma floridae]	1e-66	gi|260807943|ref|XP_002598767.1|	S	x
UI-S-GN0-abl-g-20-18-UI.r23_RF3	LNKYENCWLAR,TMYVIPFTMGAVGGPL,TVIATEDQRDTIPIPK,YENCWLAR,YHVIYGDINK	5	0	5	5	hypothetical protein BRAFLDRAFT_68589 [Branchiostoma floridae] >gi|229279207|gb|EEN49985.1| hypothetical protein BRAFLDRAFT_68589 [Branchiostoma floridae]	6e-50	gi|260797972|ref|XP_002593974.1|	C	x
UI-S-GU0-acy-h-08-0-UI.s1_RF-3	DVLHXMVSGLWAGQILK,FILDNNLLAPR,IAPALETMAELAKEGK,QFDLVFVDADK,VYQVLLPVR	5	0	5	5	hypothetical protein LOC541322 [Danio rerio] >gi|60649639|gb|AAH90471.1| Zgc:113054 [Danio rerio]	2e-54	gi|61806472|ref|NP_001013468.1|	Q		x
UI-S-GB0-aad-m-19-18-UI.r23_RF2	AQRILNGCGGK,DGQPASFENIYLSAGASDGIKTIMK,GCEFFSFXKVLTEMGPDYSDMELASFMSTSK,KDVADYISK,VLTEMGPDYSDMELASFMSTSKGFMGECGIR	5	0	5	5	hypothetical protein NEMVEDRAFT_v1g236165 [Nematostella vectensis] >gi|156209114|gb|EDO30450.1| predicted protein [Nematostella vectensis]	7e-88	gi|156351522|ref|XP_001622550.1|	E			x
UI-S-GN1-abt-j-03-18-UI.r23_RF2	EGQISFADFIMCAIR,FEGFGIEPCR,LGFEEFK,LSNSSLHALVAR,TFDTDSSGSLNSYELR	5	0	5	5	hypothetical protein SINV_03488 [Solenopsis invicta]	2e-38	gi|322792300|gb|EFZ16284.1|	T		x
UI-S-GS1-acp-h-13-18-UI.r23_RF2	GALGSTCVSHFK,LADSLQGEK,LDAIFCVAGGWAGGNAK,QSVWSSVIASNLATK,WMSTADQTTWTPMDFISEMFYK	5	0	5	5	hypothetical protein SINV_07167 [Solenopsis invicta]	1e-80	gi|322796715|gb|EFZ19148.1|	E			x
UI-S-GS1-acj-g-20-18-UI.r23_RF3	CIVGRYPEIHHFK,DAIHLSGWEHR,ITVPMMLSLNVVGMTFSGADVGGFFR,YGAIWTGDNTGEWSHLK,YTFLPYWYTVFYQSEK	5	0	5	5	hypothetical protein TRIADDRAFT_37096 [Trichoplax adhaerens] >gi|190589811|gb|EDV29833.1| hypothetical protein TRIADDRAFT_37096 [Trichoplax adhaerens]	8e-95	gi|195998333|ref|XP_002109035.1|	GMO	x
UI-S-GG0-aas-b-10-18-UI.r23_RF3	DDLFNTNASIVANLADACAQFCPXAMLGIITNXVNSTVPI,KPGMTR,NTPLVSHLALFDIAHTPGVAADLSHIETR,VTGHMGPSELESAVTGADIVLIPAGVPR,VTGHMGPSELESAVTGADIVLIPAGVPRKPGMTR	5	0	5	5	malate dehydrogenase [Sphyraena idiastes]	1e-57	gi|14583133|gb|AAK69767.1|AF390561_1	C	x
UI-S-GG1-abc-p-06-0-UI.contig_RF-3	EAFSLFDKDGDGTITTSELGTVMR,HVMTNLGEK,MKDTDSEEELR,SLGQNPTESELQDMINEVDADGNGTIDFEEFLQMMAR,VFDKDGNGFISAAELR	5	0	5	5	mCG15892 [Mus musculus]	1e-71	gi|148706686|gb|EDL38633.1|	T			x
UI-S-GB1-aai-h-21-0-UI.s1_RF-3	KPADSMELTHLAHK,LYDWIFVPTVNPDGYYYTHNFDR,MATTLXQDPEIDELLR,NIKPSSLELFAALK,RPINFFCTGTDLNR	5	0	5	5	molting fluid carboxypeptidase A [Bombyx mori] >gi|54114893|dbj|BAD60916.1| molting fluid carboxypeptidase A [Bombyx mori]	2e-50	gi|112983046|ref|NP_001036933.1|	S	x
UI-S-GS1-aco-c-10-0-UI.s1_RF-1	KVQQELEDAEER,TSPMPGGVR,TSPMPGGVRAR,VQQELEDAEERXDQSEGALQK,XDQSEGALQKLR	5	0	5	5	myosin heavy chain isoform A [Loligo pealei]	4e-28	gi|3252880|gb|AAC24207.1|	Z	x
UI-S-GN1-abu-h-09-18-UI.r23_RF3	ELQSQIQELSEDLDAEK,QELEKVK,RAQVEEVQSQLAR,REEELQSALQK,SELEDSLHTTAAVQELR	5	0	5	5	non-muscle myosin II heavy chain [Loligo pealei]	1e-107	gi|19879404|gb|AAK85118.1|	Z	x
UI-S-GG1-abh-k-17-0-UI.contig_RF-3	ARPFFEGLVTHMSSGPVMAMVLR,GDFAVDTGR,GLCGEVIK,GYQMIACK,TMIGVTNPVSASPGTIR	5	0	5	5	nucleoside diphosphate kinase B [Haliotis discus discus]	2e-51	gi|126697388|gb|ABO26651.1|	F			x
UI-S-GB0-aac-m-16-0-UI.r1_RF1	AQELFNSCGGQILLSVK,GGKMAPGHTSK,IEFATCYTKPGVPSVPPSMHR,LNNTEAADLTHK,MAPGHTSK	5	0	5	5	PDZ domain protein [Ixodes scapularis] >gi|215492667|gb|EEC02308.1| PDZ domain protein [Ixodes scapularis]	1e-07	gi|241087448|ref|XP_002409198.1|		x
UI-S-GN1-abt-k-12-0-UI.s1_RF-3	GKHVIFGVPGAFTPGCSK,HVIFGVPGAFTPGCSK,SLHVEPDGTGLTCSLASNILEDL,THLPGYVQEHGSLTK,YAMVVEDGVVK	5	0	5	5	Peroxiredoxin-5, mitochondrial precursor [Anoplopoma fimbria]	2e-51	gi|229366436|gb|ACQ58198.1|	O	x
UI-S-GB1-aah-e-17-0-UI.s1_RF-3	HLLDPQVVLKPLVTIALK,IIFDDDSR,LSGTGSSGATIR,LYIEGYEANVEK,TAPTVIT	5	0	5	5	phosphoglucomutase 1 [Xenopus laevis] >gi|27881782|gb|AAH43876.1| Pgm2-prov protein [Xenopus laevis]	5e-20	gi|148231041|ref|NP_001080172.1|	G			x
UI-S-GB0-aaa-c-07-18-UI.r23_RF2	ALAPEFENAASEFQDDETIFLAK,DGVLSTDYAAGR,DGVLSTDYAAGRTSAEIVTWLK,TSAEIVTWLK,VDATVEPDLAER	5	0	5	5	predicted protein [Nematostella vectensis] >gi|156215881|gb|EDO36830.1| predicted protein [Nematostella vectensis]	2e-41	gi|156371686|ref|XP_001628893.1|	O		x
UI-S-GB1-aag-c-08-0-UI.s1_RF-1	GMPKSLCKPMEMDSEDPLFMLYTSGSTGKPK,INHLYLAPTAIR,IVDDAVANCPSVQR,RCFAGFSADALK,YWEMVER	5	0	5	5	predicted protein [Nematostella vectensis] >gi|156218234|gb|EDO39135.1| predicted protein [Nematostella vectensis]	2e-93	gi|156378536|ref|XP_001631198.1|	I	x
UI-S-GU0-acy-m-20-0-UI.s1_RF-2	CFYMK,HSWYGNR,HSWYGNRK,KICGSDGVTYK,NLLTHACHGVNPICGTNNQSYDNKCEFEK	5	0	5	5	predicted protein [Nematostella vectensis] >gi|156221428|gb|EDO42283.1| predicted protein [Nematostella vectensis]	1e-12	gi|156387711|ref|XP_001634346.1|		x
UI-S-GS1-acm-a-19-0-UI.contig_RF-2	DIVECGSTTATHPLGF,EFQIEAAISKIYASEAAWFCADEAVQILGGLGYMK,GMAACLSGTMKSCITAAAAHAGQR,RIDSFGSIQEK,SCITAAAAHAGQR	5	0	5	5	PREDICTED: acyl-Coenzyme A dehydrogenase, very long chain-like [Saccoglossus kowalevskii]	1e-107	gi|291233917|ref|XP_002736889.1|	I	x
UI-S-GS0-acd-o-08-0-UI.s1_RF-1	HLQGVYGTDY,NEYSLVQEAGLTK,SCFLPK,SFFNAAR,VHLEVCPASSFK	5	0	5	5	PREDICTED: adenosine deaminase-like [Saccoglossus kowalevskii]	7e-33	gi|291226804|ref|XP_002733381.1|	F	x		x
UI-S-HH0-adz-e-08-0-UI.contig_RF-1	AKPEFQAAAAQFK,HSPVCNANEVK,ITSPQEEYFQK,VFTAFYTENCVGCEEMKSEFMLAANALK,YFRNGHALIDCIANNAHEMVVFMK	5	0	5	5	PREDICTED: AGAP010217-PA-like [Saccoglossus kowalevskii]	6e-92	gi|291238278|ref|XP_002739058.1|	O	x
UI-S-GS1-acl-o-23-0-UI.contig_RF-1	DEFIHFLHPEEAEHMR,DIVVMETMEDIDK,DKNNDGYLDR,EQFHNFR,IVEKMDK	5	0	5	5	PREDICTED: calumenin-like [Saccoglossus kowalevskii]	1e-81	gi|291228220|ref|XP_002734077.1|	TU	x
UI-S-GN1-abn-g-08-0-UI.s1_RF-2	MDPLLLVAHSYVR,MFKDMAAVVEQLEQK,NLQLPSTGEGVHFFIFNEIDNIR,SEAAPGTENQPNIFSYITNTVSKMMSK,SGFMFNIK	5	0	5	5	PREDICTED: heme oxygenase 2 [Sus scrofa]	3e-39	gi|311251600|ref|XP_003124683.1|	P	x
UI-S-HH0-adz-p-16-18-UI.r23_RF-2	AYQVVTPAMSQAFCNR,HPDVNQWVAELLNSVFAMGYDAGQVAMVIDNAPCHSR,LVETAIDRAYQVVTPAMSQAFCNR,VEQLHDQAAFAEVEFIRLPPYSPALNPIEMAWSAIK,VNLFCTRTVGR	5	0	5	5	PREDICTED: hypothetical protein [Hydra magnipapillata]	3e-34	gi|221130483|ref|XP_002158288.1|		x
UI-S-GS1-acr-i-22-0-UI.s1_RF-1	ASTDCKFIDYGEK,FIDYGEK,IGEELSVNHLPSEEPNK,VGFSTDATSLQLGEEPLSHGYGGTGK,YNCDLNLR	5	0	5	5	PREDICTED: hypothetical protein [Strongylocentrotus purpuratus] >gi|115974669|ref|XP_001179603.1| PREDICTED: hypothetical protein [Strongylocentrotus purpuratus]	3e-53	gi|115754759|ref|XP_783923.2|	A	x
UI-S-GB0-aab-k-22-18-UI.r23_RF2	ATDIMLAGK,ESLVDGIK,GISEETTTGVHNLYK,LAITLAEQEMPGLMQMR,VPAINVNDSVTK	5	0	5	5	PREDICTED: similar to adenosylhomocysteinase [Strongylocentrotus purpuratus] >gi|115974434|ref|XP_001177944.1| PREDICTED: similar to adenosylhomocysteinase [Strongylocentrotus purpuratus]	1e-104	gi|72110134|ref|XP_780172.1|	H			x
UI-S-GU0-adr-i-02-18-UI.r23_RF2	AGLKDLFGVAGGSNVSGDEVK,DAFQPGR,DAFQPGREMGAAGYALYGSATMVVLSTGQGVNGFMLDPSIG,KVSDDPVSEK,LDILSNDLFVNMLKSSFTTVLLVSEENETAIEVEVENQGK	5	0	5	5	PREDICTED: similar to CG31692-PB [Nasonia vitripennis]	2e-65	gi|156543358|ref|XP_001607969.1|	G	x
UI-S-GN1-abr-n-20-0-UI.s1_RF-2	AENGGRLNETQVLLVMADGGSNSEYK,ENIIISEDGFDGLQGIEEK,HIQVYTLGIGSR,IDLQELHTIASR,YNWGLTHTWNALDFAR	5	0	5	5	PREDICTED: similar to Collagen alpha-1(XII) chain [Hydra magnipapillata]	6e-28	gi|221104611|ref|XP_002170515.1|	O	x
UI-S-GN1-abo-e-01-0-UI.s1_RF-3	GCLGCGQQEHFYSCADVAILK,GIPTMDSWCNQNCALGNCPANTCK,HLLQLADGSGTR,LCPNNDVTKPATHECLNK,LKLPEGLTCSQCVLQWK	5	0	5	5	PREDICTED: similar to ENSANGP00000012390 [Nasonia vitripennis]	5e-40	gi|156545140|ref|XP_001602613.1|		x
UI-S-GU1-aee-g-16-0-UI.contig_RF-1	CVNRENNPNLFLADQR,DGVTTQSQPYDPK,FRDGVTTQSQPYDPK,QYQMK,QYQMKYFQSGPNATDVSIMSIEWTHQHGCGAGR	5	0	5	5	PREDICTED: similar to predicted protein [Ciona intestinalis]	6e-74	gi|198422087|ref|XP_002122731.1|		x
UI-S-GB1-aah-l-03-18-UI.r23_RF3	ESDTIVCVHCPEFVSISHAK,IIVALDGSGYADNCLNWTIDNMYR,KMDEEVQSLIAK,SENASMIVTGTRGLGTFSR,TIMGSVSDYVVHNASIPVIIVR	5	0	5	5	PREDICTED: similar to predicted protein [Hydra magnipapillata]	1e-26	gi|221118095|ref|XP_002161288.1|				x
UI-S-GG0-aau-o-12-18-UI.r23_RF2	AVLVDLEPGTMDSVR,CVLQXKPXGGKYVPR,GHYTEGAELVDSVLDVIR,GHYTEGAELVDSVLDVIRK,SGPFGQLFRPDNFVFGQSGAGNNWAK	5	0	5	5	PREDICTED: similar to tubulin, beta, 2 isoform 2 [Canis familiaris]	5e-46	gi|73967441|ref|XP_856209.1|	Z			x
UI-S-HH0-adz-p-04-0-UI.contig_RF-3	DYLPLHVAK,ELCKEYK,LDESDDLYKELCK,LGCSQADTHLEVPETVSSLASCDDTPITGVEDDEDCEHVIPK,LQALDSDKDR	5	0	5	5	PREDICTED: tripeptidyl-peptidase 2-like [Ailuropoda melanoleuca]	6e-46	gi|301758094|ref|XP_002914900.1|	O	x
UI-S-GB0-aac-n-08-0-UI.s1_RF-2	AIGAVRK,EVEEFFAAHPAASATR,LNCKWMETEAK,NCPERSTR,TPVYLTVLSHGDEDVLK	5	0	5	5	puromycin-sensitive aminopeptidase [Saccoglossus kowalevskii]	2e-45	gi|296434214|ref|NP_001171778.1|	EO	x
UI-S-GN1-abo-c-07-0-UI.s1_RF-2	EAESAVFHNQLFEELR,IYCCMAYGVKER,MFKQNDTVVIMSGVQPSPEITNCMR,MMXKISR,SAHLVAAYRPR	5	0	5	5	pyruvate kinase [Crassostrea gigas]	3e-58	gi|113207856|emb|CAJ28914.1|	G			x
UI-S-GG0-aat-o-11-0-UI.s1_RF-1	EELAALEK,LMCASSLPVHMDR,LMCASSLPVHMDRER,TDHQPVNEASYVNIPVIALCNTDSPLK,TRLMCASSLPVHMDR	5	0	5	5	RecName: Full=40S ribosomal protein SA >gi|126362082|gb|ABO10190.1| 67kD laminin receptor precursor [Pinctada fucata]	9e-49	gi|229891605|sp|A3RLT6.1|RSSA_PINFU	J	x
UI-S-GU0-adm-g-14-0-UI.s1_RF-1	LAGELEELK,NSMGSSAAYTR,QNQQLADLEGEISMLR,QYHQIDQEQIAR,WGKETSAIK	5	0	5	5	RecName: Full=70 kDa neurofilament protein; Short=NF70 >gi|161296|gb|AAA29993.1| 70 kDa neurofilament protein [Loligo pealei]	2e-91	gi|266617|sp|Q01241.1|NF70_LOLPE	DY			x
UI-S-GB1-aae-f-13-0-UI.contig_RF-2	DTEICSSPVFIIFPMHPHFRDDNYDMLPSPYCK,GLALHVPDDK,LQHWVDEMDEDAVGVIK,QINDAHQAFK,RDTEICSSPVFIIFPMHPHFR	5	0	5	5	RecName: Full=Troponin C; Short=TN-C >gi|13537343|dbj|BAB40597.1| troponin C [Todarodes pacificus]	1e-69	gi|25453302|sp|Q9BLG0.3|TNNC_TODPA	T			x
UI-S-GU0-acy-l-15-0-UI.s1_RF-2	DENTQLK,DENTQLKDER,DVSPENLMDSKLK,ESVTVAVMLQPXEYDPAEK,YCVRPNSGLIKPK	5	0	5	5	RecName: Full=Vesicle-associated membrane protein/synaptobrevin-binding protein; AltName: Full=VAP-33 >gi|1000369|gb|AAC46883.1| vesicle-associated membrane protein/synaptobrevin binding protein [Aplysia californica]	4e-47	gi|2499127|sp|Q16943.1|VP33_APLCA	U	x
UI-S-GU0-adb-o-18-0-UI.contig_RF-1	HLPTQVAK,HLPTQVAKR,KEDQLAVDK,KPFSQHKR,TIGGEKNGETR	5	0	5	5	ribosomal protein L6 [Solea senegalensis]	4e-71	gi|164690937|dbj|BAF98651.1|	J	x
UI-S-GG0-aat-p-01-0-UI.s1_RF-1	EMHVASR,FGIICMEDLIHEIFTAGK,KYNHYNDGGDFGNR,LSTPRGGWVR,RIPLNDNVLVEK	5	0	5	5	ribosomal protein L7 [Crassostrea gigas]	1e-92	gi|32169292|emb|CAD89885.1|	J	x
UI-S-GB0-aac-c-10-0-UI.r1_RF2	FYCPSPK,HEFEPR,HGKPVMR,LNYKPMSSNDIR,YVRPGNNFQPLFPLFEK	5	0	5	5	selenium dependent salivary glutathione peroxidase [Ixodes scapularis]	8e-50	gi|67083759|gb|AAY66814.1|	O	x
UI-S-GS1-aco-p-03-0-UI.s1_RF-1	ALGYDLPMVEEGQVDHEFQGILDSVDPNR,ETENVQSSSEVEQAFR,MKPYQDK,MQHNLEQQIQAR,SIPDTYDFIDFTR	5	0	5	5	spectrin alpha chain, putative [Ixodes scapularis] >gi|215490929|gb|EEC00570.1| spectrin alpha chain, putative [Ixodes scapularis]	5e-85	gi|241997714|ref|XP_002433506.1|	Z		x
UI-S-GB0-aac-a-10-0-UI.s1_RF-1	AGMTACMDEAIGNITDALK,GSLWEGGLHGVGFVSSNLLK,KELLHNIDPLEKPK,SSFSGHFDTR,TISEGQLSPRK	5	0	5	5	sulfatase 1 precursor [Helix pomatia]	2e-94	gi|6863176|gb|AAF30402.1|AF109924_1	R	x
UI-S-GU0-adq-a-01-18-UI.r23_RF2	FTICVEGNIGAGK,FTICVEGNIGAGKSHMLDYFK,HEPGVEIYSEPIK,IFCFFVGLSSQFLQMSENQRK,TSPETALKR	5	0	5	5	thymidine kinase 2, mitochondrial [Xenopus (Silurana) tropicalis] >gi|89272873|emb|CAJ82140.1| thymidine kinase 2, mitochondrial [Xenopus (Silurana) tropicalis] >gi|156230705|gb|AAI52033.1| thymidine kinase 2, mitochondrial [Xenopus (Silurana) tropicalis]	2e-58	gi|62859917|ref|NP_001016888.1|	F	x
UI-S-HH0-adz-f-24-18-UI.r23_RF3	AFFFFR,AIQWAR,LSFDKDGMVEK,SVLDQLK,SVLDQLKDVTTVVADTGDFNAMK	5	0	5	5	transaldolase 1 [Xenopus laevis] >gi|54035224|gb|AAH84118.1| LOC495027 protein [Xenopus laevis]	5e-68	gi|147905276|ref|NP_001088202.1|	G	x
UI-S-GU0-adp-p-24-0-UI.s1_RF3	DIITGDELFSDSYSIK,EDGSTPFFTVFK,LIAQVEENEPDR,TDVNIVIAHDLQPTVFAK,TFDDCYYEIEGK	5	0	5	5	translationally-controlled tumor protein [Capsaspora owczarzaki ATCC 30864]	4e-43	gi|320166275|gb|EFW43174.1|	DZ			x
UI-S-GG0-aau-a-11-18-UI.r23_RF3	ASGAFTGDISPAMIK,DLGLNYVILGHSER,FFVGGNWK,LNANIGVAAQNCYK,NVFGETDELIGEK	5	0	5	5	triosephosphate isomerase B [Danio rerio] >gi|31418987|gb|AAH53294.1| Triosephosphate isomerase 1b [Danio rerio] >gi|156230739|gb|AAI52272.1| Tpi1b protein [Danio rerio]	2e-62	gi|47271422|ref|NP_705954.2|	G			x
UI-S-GB1-aaq-n-09-18-UI.r23_RF2	CNIFNECGTCSTFGSCSAIK,CNIFNECGTCSTFGSCSAIKIIQFGK,DQRCNIFNECGTCSTFGSCSAIK,NQHIPTYCGSCWAMGSTSAIADR,NWDWR	5	0	5	5	unnamed protein product [Tetraodon nigroviridis]	8e-70	gi|47222865|emb|CAF96532.1|	O			x
UI-S-GN0-abk-b-08-0-UI.contig_RF-2	GCGQTEEDLFLVGKGITYDTGGHDIK,GHQTPSAFLIMASGMDK,GITYDTGGHDIK,MVMADLLCYMK,MVMADLLCYMKEQALK	5	0	5	5	unnamed protein product [Tetraodon nigroviridis]	1e-120	gi|47226639|emb|CAG07798.1|	R			x
UI-S-GU1-aec-e-23-0-UI.s1_RF-2	DNQPLKMMESSEIER,LYQTDPSGTYHEWK,LYQTDPSGTYHEWKANAIGR,MMESSEIER,MMESSEIERYIADIEK	5	0	5	5	unnamed protein product [Tetraodon nigroviridis]	4e-78	gi|47228214|emb|CAG07609.1|	O	x
UI-S-GB1-aaj-e-08-0-UI.s1_RF-1	ELGYPALGFSPMNFTPILLHDHNEFLNEK,IINKFLAXXEEQEK,NMTLGDVTTVNLTMVEGGVQPNVVPSDLSVCFDIR,NMTLGDVTTVNLTMVEGGVQPNVVPSDLSVCFDIRITPTANLVEFEEMIK,TKLEIFPAATDSR	5	0	5	5	Zgc:55605 protein [Danio rerio]	2e-66	gi|42542454|gb|AAH66489.1|	E			x
UI-S-GG0-aau-m-22-0-UI.contig_RF-1	ETSEEPEPKPPK,KEDPFAK,QILLLLAICCNCTNMYSIPISEPLLLMSIGGSRPSSIK,QILLLLAICCNCTNMYSIPISEPLLLMSIGGSRPSSIKR,SKPQEIKK,TYSNNDTISVAMPYFWER	8	2	6	4.5	elongation factor 1-gamma [Saccoglossus kowalevskii]	2e-62	gi|296434302|ref|NP_001171816.1|	J	x
UI-S-GG1-aav-l-07-0-UI.contig_RF-1	AVLEPRFTGDSFEDDEGVIVYTDGCCFHNGK,ESEDGDVTK,IVNNLESDVSK,IVNNLESDVSKLK,KSGGGADAAAPEK,WVHVDAHCGIPGNEAADK	8	2	6	4.5	hypothetical protein BRAFLDRAFT_125021 [Branchiostoma floridae] >gi|229294961|gb|EEN65609.1| hypothetical protein BRAFLDRAFT_125021 [Branchiostoma floridae]	2e-50	gi|260829299|ref|XP_002609599.1|	L	x
UI-S-GB1-aak-d-08-0-UI.contig_RF-3	ALSTPSLDCRLGPK,EHNRIADLLAEADPSLDDETLFQMAR,ETRSEDLSR,IADLLAEADPSLDDETLFQMAR,TPPNYCFVAGDVR,YLTHLSMSXGQFLTHDQSILTLHSGVDCCSMGGSIPCPNPTCDDCIEKLFFEMCAPIVVPR	8	2	6	4.5	melanogenic peroxidase [Sepia officinalis]	3e-59	gi|2239176|emb|CAA72331.1|	R	x
UI-S-GN0-abk-g-19-18-UI.r23_RF3	EIGNLLHDSCIISDDEDQNGIER,EIGNLLHDSCIISDDEDQNGIERIVGDATVR,ENAINMSTCENQR,KYSHVDLVVMVDGVDVDR,NQCNKMVGEK,VAATLDKMMK	8	2	6	4.5	predicted protein [Nematostella vectensis] >gi|156226189|gb|EDO47000.1| predicted protein [Nematostella vectensis]	1e-58	gi|156400967|ref|XP_001639063.1|	J	x
UI-S-GS0-acf-l-08-0-UI.contig_RF-1	IDKPGASSEDEIR,LPMDGPVYKMTCVSFSWQWTSNNYSCHENR,MAQHVPTLHPTSEELSMGGMR,MTCVSFSWQWTSNNYSCHENRLSAK,NCFGLHGQTTGKGPSPR,YELHGRPMEVVHVQYSQATGLR	8	2	6	4.5	PREDICTED: GTP-binding protein SAR1B, putative-like [Saccoglossus kowalevskii]	5e-72	gi|291235173|ref|XP_002737513.1|	U	x
UI-S-GN1-abu-l-19-0-UI.contig_RF-3	APARVTSPATMCGSR,KSTHAQK,THTYAHMGSITSL,VTSPATMCGSR,VTSPATMCGSRANR	6	1	5	4.17	Histidine-rich glycoprotein precursor [Brugia malayi] >gi|158598137|gb|EDP36098.1| Histidine-rich glycoprotein precursor, putative [Brugia malayi]	1e-10	gi|170579958|ref|XP_001895056.1|		x
UI-S-HH0-adv-h-23-0-UI.contig_RF-2	AMQGAGTDEEVLIEIMCSRTNK,NSMLSWFCK,QITGKTLENWLK,SETSGHFCR,SETSGHFCRLLVSLSTGGR	6	1	5	4.17	PREDICTED: annexin A7-like isoform 4 [Callithrix jacchus]	3e-52	gi|296220380|ref|XP_002756283.1|	U	x
UI-S-GU1-aed-i-11-0-UI.contig_RF-2	HFQLDSPFLNEVLNEPWRLSTSQTPYQQTDK,KECIELMR,LSTSQTPYQQTDK,TAAAVHQQLYR,TAAAVHQQLYREAMTGCGIDR	6	1	5	4.17	PREDICTED: similar to carnitine o-acyltransferase [Tribolium castaneum]	2e-31	gi|189235959|ref|XP_969183.2|	I	x
UI-S-GB0-aab-g-14-0-UI.s1_RF-1	CNPETMFYDVYDEMPDHIQEQKEQMLK,EQMLKHVNQYK,ICLNEMRPVLIEAMTYR,KCNPETMFYDVYDEMPDHIQEQK	4	0	4	4	2-oxoisovalerate dehydrogenase subunit alpha, mitochondrial [Danio rerio] >gi|66267581|gb|AAH95157.1| Branched chain keto acid dehydrogenase E1, alpha polypeptide [Danio rerio] >gi|94733274|emb|CAK04295.1| novel protein similar to vertebrate branched chain keto acid dehydrogenase E1, alpha polypeptide (maple syrup urine disease) (BCKDHA) [Danio rerio] >gi|182891520|gb|AAI64675.1| Bckdha protein […	1e-48	gi|66773104|ref|NP_001019590.1|	C	x
UI-S-GB0-aac-g-18-0-UI.r1_RF1	CPEMLGGR,SLSELGLELIGSGGTAQSIK,TGIVDFAK,VVVCNLYPFVK	4	0	4	4	5-aminoimidazole-4-carboxamide ribonucleotide formyltransferase/IMP cyclohydrolase [Danio rerio]	1e-54	gi|122891203|emb|CAM13027.1|	F		x
UI-S-GG1-abh-k-03-0-UI.contig_RF-2	FKGQYLMPNIGYGSTK,GQYLMPNIGYGSTK,TKHMLPDGFK,VYAAEISHGVSSK	4	0	4	4	60S ribosomal protein L32 [Culex quinquefasciatus] >gi|167865349|gb|EDS28732.1| 60S ribosomal protein L32 [Culex quinquefasciatus]	2e-62	gi|170030021|ref|XP_001842889.1|	J	x
UI-S-GU0-acy-j-18-0-UI.s1_RF-2	DCMPTLCCPEVPPCSPVLLTECK,DCMPTLCCPEVPPCSPVLLTECKK,KDCMPTLCCPEVPPCSPVLLTECK,SIMKCDVDIR	4	0	4	4	actin [Sappinia pedata]	2e-26	gi|157673543|gb|ABV60081.1|	Z	x
UI-S-GU0-adr-m-21-0-UI.s1_RF-2	EYSLGVHFLPK,HLIVLAEGR,VEIKPQVDR,WLTENSIEK	4	0	4	4	adenosylhomocysteinase A [Xenopus laevis] >gi|1710845|sp|P51893.1|SAHHA_XENLA RecName: Full=Adenosylhomocysteinase A; Short=AdoHcyase A; AltName: Full=S-adenosyl-L-homocysteine hydrolase A >gi|558508|gb|AAA65963.1| adenine homocysteine hydrolase [Xenopus laevis] >gi|38051955|gb|AAH60432.1| LOC503669 protein [Xenopus laevis] >gi|49256004|gb|AAH73400.1| LOC503669 protein [Xenopus laevis]	2e-71	gi|148230513|ref|NP_001089027.1|	H	x
UI-S-GU0-adc-o-14-0-UI.contig_RF-1	DCQGIVYVLDSSDQIRMVVAK,MDLRDSISR,SLSFSAFDMSGQGR,VKCINLLGLDQYQNRPWHICCSNALTGEGINEGITWLTEQIIASNNK	4	0	4	4	ADP-ribosylation factor-like protein 6 [Saccoglossus kowalevskii]	1e-70	gi|296317331|ref|NP_001171750.1|	U	x
UI-S-GN1-acc-n-04-0-UI.s1_RF-1	DSVPQLVLDYMSGK,GWGVSTIIGVAAAGQEISTRPFQLVTGR,LLIDEFITHNMEMEK,TIQQVLCEMTDGGCDFTFECIGNVATMR	4	0	4	4	alcohol dehydrogenase [Bombyx mori] >gi|95104529|gb|ABF51211.1| alcohol dehydrogenase [Bombyx mori]	9e-69	gi|114052488|ref|NP_001040507.1|	Q		x
UI-S-GN0-abl-m-02-0-UI.s1_RF-2	AMKQVAGSMK,ATQQGLLQTIAK,ITVFEQQFSEHIK,LKAVVTNFLAGFSG	4	0	4	4	ATP synthase [Bombyx mori] >gi|87248463|gb|ABD36284.1| ATP synthase [Bombyx mori]	3e-89	gi|114052278|ref|NP_001040233.1|	C			x
UI-S-GB0-aac-o-08-0-UI.r1_RF1	GPINTTHFSAIHQEAPPFVEMSVQQEILETGIK,RSCFGAFR,SCFGAFR,TIAMDGTEGLVRGESCIDMGDPIK	4	0	4	4	ATP synthase beta subunit [Pinctada fucata]	4e-85	gi|86156234|gb|ABC86835.1|	C			x
UI-S-GU1-aeb-d-16-0-UI.contig_RF-2	LEDGTEFDSSHSR,LVIPPDMGYGSR,NEPFEFTLGAGQVIKGWDQGLLGMCEGEK,NNNNSAAFLCFPSR	4	0	4	4	Binding protein 2 like protein [Crassostrea gigas]	1e-54	gi|30842644|emb|CAD91435.1|	O	x
UI-S-GN1-abx-a-11-0-UI.contig_RF-2	GCAGIVRNCCFESAK,KMNTYIIMR,MNTYIIMR,QILDPDFEFADMLCMALSNMTR	4	0	4	4	brain protein 16 [Salmo salar] >gi|197632005|gb|ACH70726.1| brain protein 16 [Salmo salar]	4e-65	gi|213515158|ref|NP_001133120.1|	S	x
UI-S-HH0-adv-h-16-0-UI.contig_RF-2	AEPGLSEEQPVHGDIETVNNLIEAHKAFQHELGAR,DQVTIPK,QVWLLAMER,SEEDTTQQQAQLIELTTLWYR	4	0	4	4	bullous pemphigoid antigen 1 isoform 1eA precursor [Homo sapiens]	1e-115	gi|34577049|ref|NP_056363.2|	Z	x
UI-S-GS1-acm-i-05-0-UI.s1_RF-1	AMGYSPTEAEVK,HVLTNLGEK,QQFTQETDEELK,VNYEEFVR	4	0	4	4	calmodulin [Crassostrea gigas]	9e-42	gi|156915032|gb|ABU97105.1|	T	x
UI-S-GB1-aar-i-11-0-UI.s1_RF-1	DDLYSILVNDQYGFMYCQIPK,GKYGGMGR,LMLGLMVCGTLMPLIYFILLSYPDSAPTVAERIAK,VACTNWRR	4	0	4	4	carbohydrate (chondroitin 4) sulfotransferase 11 [Xenopus laevis] >gi|33416725|gb|AAH56117.1| Chst11 protein [Xenopus laevis]	4e-15	gi|148222240|ref|NP_001080887.1|		x
UI-S-GN0-abm-k-11-18-UI.r23_RF3	FDGILGMGYDTISVDR,GQTFAEATAQPGMVFVAAK,LSDIACLLHQK,VVFDTGSSNLWVPSK	4	0	4	4	cathepsin D [Todarodes pacificus]	3e-96	gi|46309251|dbj|BAD15111.1|	O			x
UI-S-GB0-aad-g-13-18-UI.r23_RF1	FAVHTSALHAGNISVGTDAQR,TLLAVGGWNMGSQPFSDMVTTKQTR,WCFYTNWAQYR,YTSQQKMAMK	4	0	4	4	Chit3 protein [Crassostrea gigas]	1e-60	gi|92110434|emb|CAI96027.1|	G	x
UI-S-GU1-aef-b-12-18-UI.r23_RF2	DGSNFVTTSKDK,IAVEGSGHQGVK,MEVVDFSSGILFPFYDHDTK,QYAIWDVRNMSR	4	0	4	4	Coronin, putative [Ixodes scapularis] >gi|215492086|gb|EEC01727.1| Coronin, putative [Ixodes scapularis]	1e-62	gi|241042403|ref|XP_002407052.1|	Z	x
UI-S-HH0-adv-a-11-0-UI.s1_RF-1	GFGYQGSSFHR,HVVFGEVISGMDIVSK,LYNDVVPK,VIPKFMLQGGDFTR	4	0	4	4	cyclophilin A [Metarhizium acridum CQMa 102]	2e-61	gi|322698606|gb|EFY90375.1|	O			x
UI-S-HH0-adf-h-13-0-UI.s1_RF-2	DCEMSNKPTTTSSVNPPK,GYGFGGGAGALSMDTGSQFGNKDCEMSNKPTTTSSVNPPK,MLDSTTAAEHESK,MLDSTTAAEHESKLYCK	4	0	4	4	cysteine and glycine-rich protein [Lycosa singoriensis]	3e-32	gi|161661029|gb|ABX75381.1|	TZ	x		x
UI-S-GS0-ach-p-16-0-UI.s1_RF-2	EDFLKTVQQR,GLIYSFPVR,MDATMQELQEERDMALGVCA,MSSAMSAAK	4	0	4	4	cytosolic malate dehydrogenase [Mytilus trossulus]	2e-43	gi|73656269|gb|AAZ79366.1|	C	x		x
UI-S-GB1-aao-n-06-0-UI.contig_RF-2	EADLICICCNLTPQTHFLFNK,ELDAEFVDFDTLLK,IIYNDIVESPHAK,KIIYNDIVESPHAK	4	0	4	4	D-lactate dehydrogenase [Octopus vulgaris]	1e-49	gi|13359159|dbj|BAB33312.1|	C		x
UI-S-GU1-aed-g-23-0-UI.contig_RF-2	CGETGHIAR,CYNCGETGHISR,CYNCGETGHISRDCPESGK,KCYNCGETGHISR	4	0	4	4	E3 ubiquitin ligase, putative [Ixodes scapularis] >gi|215510686|gb|EEC20139.1| E3 ubiquitin ligase, putative [Ixodes scapularis]	3e-43	gi|241780604|ref|XP_002400201.1|	O	x
UI-S-HH0-adt-o-10-0-UI.s1_RF-2	EMIKEVDEDQDNK,GAKSFFEAK,QIKDLEK,SFFEAK	4	0	4	4	EF-hand domain family, member D1 [Xenopus laevis] >gi|49256548|gb|AAH73325.1| MGC80733 protein [Xenopus laevis]	3e-46	gi|148224642|ref|NP_001085773.1|	R	x
UI-S-GU0-acz-e-03-0-UI.s1_RF-2	FCGGVDWR,GAVLATELK,SHYRDSANHVILGTQQFKPTEFANQINLSMENGWGILR,TLNEWDSR	4	0	4	4	eukaryotic translation initiation factor 3 subunit D [Xenopus (Silurana) tropicalis] >gi|82186668|sp|Q6P8G0.1|EIF3D_XENTR RecName: Full=Eukaryotic translation initiation factor 3 subunit D; Short=eIF3d; AltName: Full=Eukaryotic translation initiation factor 3 subunit 7 >gi|38174024|gb|AAH61267.1| eukaryotic translation initiation factor 3 subunit 7 [Xenopus (Silurana) tropicalis] >gi|89270938|emb…	1e-63	gi|45360803|ref|NP_989075.1|	J	x
UI-S-GB1-aan-c-16-18-UI.r23_RF1	DLPLSIHSEEMMPEDDR,ILLEPYHYICR,KPTMCDSLHNPTR,LIAAFNHWLNIPEEK	4	0	4	4	geranylgeranyl diphosphate synthase 1 [Xenopus (Silurana) tropicalis] >gi|89273784|emb|CAJ82104.1| ggps1 [Xenopus (Silurana) tropicalis] >gi|111309089|gb|AAI21538.1| hypothetical protein LOC549876 [Xenopus (Silurana) tropicalis]	5e-41	gi|62858985|ref|NP_001017122.1|	H	x
UI-S-GS1-aco-e-13-0-UI.s1_RF-1	ETPGLLAELTGHESR,KGDVLVLLNSANK,KQDLDDSLQAQQYFADANEGESWMR,QGFVPAAYVKK	4	0	4	4	GK20514 [Drosophila willistoni] >gi|194161954|gb|EDW76855.1| GK20514 [Drosophila willistoni]	6e-82	gi|195435804|ref|XP_002065869.1|	Z			x
UI-S-GB1-aar-d-08-0-UI.contig_RF-3	ESYSIYIYK,KESYSIYIYK,QVHPDTGISSK,RPFSGPPFFHECFFTFYILMR	4	0	4	4	GM16472 [Drosophila sechellia] >gi|194123264|gb|EDW45307.1| GM16472 [Drosophila sechellia]	4e-45	gi|195356890|ref|XP_002044866.1|	B			x
UI-S-GN1-acb-i-06-0-UI.contig_RF-2	LNSLAIAVMNEWPGVK,LNSLAIAVMNEWPGVKLR,LRVTEAWDTEGHHAPTSLHYEGR,QGMVAPLTK	4	0	4	4	hedgehog [Euprymna scolopes]	1e-168	gi|56185694|gb|AAV84106.1|	T	x
UI-S-HH0-adw-f-15-0-UI.contig_RF-3	DNPSFGPIHFPTEMSR,EVYMALEEMAELNK,QFLVELREVYMALEEMAELNK,TDPLLLVAHSYVR	4	0	4	4	heme oxygenase 1 [Bos taurus] >gi|73919958|sp|Q5E9F2.1|HMOX1_BOVIN RecName: Full=Heme oxygenase 1; Short=HO-1 >gi|59858301|gb|AAX08985.1| heme oxygenase (decyclizing) 1 [Bos taurus] >gi|158455152|gb|AAI02106.4| Heme oxygenase (decycling) 1 [Bos taurus] >gi|296487403|gb|DAA29516.1| heme oxygenase 1 [Bos taurus]	6e-51	gi|62460520|ref|NP_001014912.1|	P	x
UI-S-GN0-abj-i-11-0-UI.s1_RF-1	ASTMELKPQK,IAEGTMAFMFESSLSMAITKWGNETCQK,SCRSIDLYCSDMSFCK,VDHEYYECWQPIK	4	0	4	4	homogentisate 12-dioxygenase [Ictalurus furcatus]	2e-61	gi|308322469|gb|ADO28372.1|	E	x
UI-S-GS0-acg-c-02-0-UI.s1_RF-3	AVDTIKPHVTNIK,IIGHLHGK,KAVDTIKPHVTNIK,YHDLGDFFR	4	0	4	4	hypothetical protein [Latrodectus hesperus]	6e-11	gi|318087435|gb|ADV40307.1|		x
UI-S-GN1-abr-m-22-0-UI.s1_RF-3	AWHKPRIDILMEAGVDLLAIETIPCLAEALAIIDIIEDIPGCR,GWVTFSCK,HTCGGDVFSESIK,NVSELAKAWTK	4	0	4	4	hypothetical protein BRAFLDRAFT_114091 [Branchiostoma floridae] >gi|229278310|gb|EEN49097.1| hypothetical protein BRAFLDRAFT_114091 [Branchiostoma floridae]	8e-47	gi|260796187|ref|XP_002593086.1|	E	x
UI-S-GG1-abh-b-13-0-UI.contig_RF-2	FGNMYNIIMNGHGIR,FPTHSFIGEESVSAGK,GQGAYCNNEEVTVSGQTELENALIYSEFGAHR,KGQGAYCNNEEVTVSGQTELENALIYSEFGAHR	4	0	4	4	hypothetical protein BRAFLDRAFT_114381 [Branchiostoma floridae] >gi|229282959|gb|EEN53704.1| hypothetical protein BRAFLDRAFT_114381 [Branchiostoma floridae]	9e-85	gi|260805636|ref|XP_002597692.1|	G	x		x
UI-S-GN1-abv-d-24-0-UI.contig_RF-1	AECLPINCDSYSSFPSTAMVSVNFIGR,AVGSFGLNGLDR,EIIRITDPK,LWPPFMETLLKVGQMQLLR	4	0	4	4	hypothetical protein BRAFLDRAFT_116094 [Branchiostoma floridae] >gi|229295066|gb|EEN65714.1| hypothetical protein BRAFLDRAFT_116094 [Branchiostoma floridae]	7e-92	gi|260829509|ref|XP_002609704.1|	S	x
UI-S-GN1-abz-p-01-0-UI.contig_RF-3	DFVIQMGDVTVGDGTGGK,GFDVIR,SAGFVSMANHGK,SIYGEVFDDEDFILSHR	4	0	4	4	hypothetical protein BRAFLDRAFT_118533 [Branchiostoma floridae] >gi|229291766|gb|EEN62435.1| hypothetical protein BRAFLDRAFT_118533 [Branchiostoma floridae]	2e-42	gi|260822068|ref|XP_002606425.1|	O	x
UI-S-GS0-acd-p-19-0-UI.s1_RF-3	IEDVPAVHITNPK,IMQLLDIPPTQDGTGYCIK,KMLLESYEXK,QCDDETFFPLRCAEIIVQEK	4	0	4	4	hypothetical protein BRAFLDRAFT_124565 [Branchiostoma floridae] >gi|229275655|gb|EEN46472.1| hypothetical protein BRAFLDRAFT_124565 [Branchiostoma floridae]	3e-62	gi|260790865|ref|XP_002590461.1|	J	x
UI-S-GS1-acl-b-02-0-UI.contig_RF-3	EITVDIPSK,LIRSILEECSGVLIR,QMSSFTADIK,SILEECSGVLIRFPPEGSSCDK	4	0	4	4	hypothetical protein BRAFLDRAFT_126276 [Branchiostoma floridae] >gi|229296256|gb|EEN66897.1| hypothetical protein BRAFLDRAFT_126276 [Branchiostoma floridae]	8e-86	gi|260831882|ref|XP_002610887.1|	I	x
UI-S-GS1-acl-k-15-0-UI.s1_RF-1	AQCGSCWAFSTTGSLEGQHXKK,HGGIMSEADYPYK,IDSCSSTSLDHGVLAVGYGNEK,LISLSEQQLVDCSNDCGNQGCNGGLMDNAFDCIKK	4	0	4	4	hypothetical protein BRAFLDRAFT_236364 [Branchiostoma floridae] >gi|229297125|gb|EEN67763.1| hypothetical protein BRAFLDRAFT_236364 [Branchiostoma floridae]	2e-80	gi|261289783|ref|XP_002611753.1|	O	x
UI-S-GN1-abq-d-03-0-UI.s1_RF-2	AMGYSPTEAEVK,KLSDQDVVSIIAK,LSDQDVVSIIAKQQFTQETDEELK,QQFTQETDEELKDAFR	4	0	4	4	hypothetical protein BRAFLDRAFT_59748 [Branchiostoma floridae] >gi|229278481|gb|EEN49268.1| hypothetical protein BRAFLDRAFT_59748 [Branchiostoma floridae]	5e-43	gi|260796529|ref|XP_002593257.1|	T	x
UI-S-GB1-aak-j-22-0-UI.s1_RF-3	DPAGMPHPDTK,GYSKPVLLLHPLGGCTKDDDVPLPIR,NPIHNGHALLMADTK,QHQAILEAKVLDPDSTVLAIFPSPMMYAGPTEVQWHAK	4	0	4	4	hypothetical protein BRAFLDRAFT_66041 [Branchiostoma floridae] >gi|229281466|gb|EEN52224.1| hypothetical protein BRAFLDRAFT_66041 [Branchiostoma floridae]	1e-110	gi|260802664|ref|XP_002596212.1|	F	x
UI-S-GB1-aal-n-12-18-UI.r23_RF3	KMADAGTGDK,MADAGTGDK,MADAGTGDKR,VTKGENEFFEK	4	0	4	4	hypothetical protein BRAFLDRAFT_77017 [Branchiostoma floridae] >gi|229295571|gb|EEN66217.1| hypothetical protein BRAFLDRAFT_77017 [Branchiostoma floridae]	1e-50	gi|260830517|ref|XP_002610207.1|	TU	x
UI-S-HH0-adj-p-23-18-UI.r23_RF1	GQTPEEAELHFLENAK,LAMYGVDLHEAMDSNNVEILLGVCASGLLVYKDK,TCVEHHTFFR,VRPGEFER	4	0	4	4	hypothetical protein DAPPUDRAFT_219239 [Daphnia pulex]	5e-91	gi|321454576|gb|EFX65741.1|	R	x
UI-S-GS1-acu-o-19-18-UI.r23_RF2	HAAGDDSIEDEPR,IDEMHGANQQALLDLINK,IDEMHGANQQALLDLINKHAAGDDSIEDEPR,ILTEDSQFQTELANAGTK	4	0	4	4	hypothetical protein DAPPUDRAFT_303052 [Daphnia pulex]	3e-58	gi|321478494|gb|EFX89451.1|	O	x
UI-S-GU0-adr-b-20-0-UI.contig_RF-2	EDMPTFKLVLVGDGGVGK,FNVWDTAGQEK,LVLVGDGGVGK,VCQNTPIVLCGNK	4	0	4	4	hypothetical protein DAPPUDRAFT_305970 [Daphnia pulex]	2e-92	gi|321466048|gb|EFX77046.1|	U			x
UI-S-GG1-aax-f-01-0-UI.contig_RF-1	DIQLARR,FQSSAVMALQEASEAYLVGLFEDTNLCAIHAK,RVTIMPK,YRPGTVALR	4	0	4	4	hypothetical protein NEMVEDRAFT_v1g231526 [Nematostella vectensis] >gi|156203556|gb|EDO27652.1| predicted protein [Nematostella vectensis]	3e-64	gi|156336942|ref|XP_001619752.1|	B	x
UI-S-GG1-aaw-k-15-0-UI.s1_RF-1	DIYGGTENIIAHEFSHLIHMNMAAVWR,FLQEHDPMLYEVLLYTYTNNDVSK,LWQMNSYSMATEYEYFAVASESFLGSITR,NAALADRPQCYGR	4	0	4	4	hypothetical protein VOLCADRAFT_117556 [Volvox carteri f. nagariensis] >gi|300264447|gb|EFJ48643.1| hypothetical protein VOLCADRAFT_117556 [Volvox carteri f. nagariensis]	5e-10	gi|302837766|ref|XP_002950442.1|		x
UI-S-GB1-aah-e-09-18-UI.r23_RF2	EPPPPXGHNTGNFACSLSTYPSCR,NKEPPPPXGHNTGNFACSLSTYPSCR,NVAWVIVNLCR,NVAWVIVNLCRNK	4	0	4	4	importin alpha 3 [Aplysia californica]	9e-06	gi|42741753|gb|AAS45135.1|	U	x
UI-S-GS1-ack-l-04-0-UI.contig_RF-1	APLVSSPMDTVTESQMAIAMALCGGVGVIHHNCTPEFQANEVR,DIDFLTMDQYHTK,GHMGELLVGLVTQR,KYEQGFILDPVVMSPNHTVR	4	0	4	4	inosine-5'-monophosphate dehydrogenase 1 [Bos taurus] >gi|117306245|gb|AAI26585.1| IMP (inosine monophosphate) dehydrogenase 1 [Bos taurus] >gi|296488299|gb|DAA30412.1| inosine-5'-monophosphate dehydrogenase 1 [Bos taurus]	1e-85	gi|118150800|ref|NP_001071309.1|	F	x
UI-S-GB1-aap-d-05-18-UI.r23_RF1	EIDEIGTANPK,IENPNQFAPQGTNPK,QKQQQYK,VLEGATWEDAQK	4	0	4	4	nervous system adducin [Aplysia californica]	1e-67	gi|30959104|gb|AAP12670.1|	TZ			x
UI-S-HH0-adg-m-05-0-UI.contig_RF-2	EERAIIHK,GLGSRQTSDVSSK,GQRDSR,SSRMPTQMILMFQEMK	4	0	4	4	NFKB repressing factor [Xenopus (Silurana) tropicalis] >gi|89268905|emb|CAJ81865.1| similar to nkrf (NF-kappaB repressing factor) [Xenopus (Silurana) tropicalis] >gi|111305543|gb|AAI21306.1| NFKB repressing factor [Xenopus (Silurana) tropicalis]	2e-17	gi|113931358|ref|NP_001039125.1|		x
UI-S-GS0-ace-a-11-18-UI.r23_RF2	AITSAYYR,ELRDHADNNIVIMLVGNK,LLFTGTNPYGGETVDDMTK,STIGVEFATRSIQVDGK	4	0	4	4	novel protein (zgc:55760) [Danio rerio]	8e-87	gi|94733946|emb|CAK04343.1|	U	x
UI-S-GU1-aeb-m-10-0-UI.s1_RF-3	HVVFGEVVEGMDIVKTIESYGSASGKPSVK,IIPNFMLQGGDFTRGDGTGGK,TAENFR,TIESYGSASGKPSVK	4	0	4	4	peptidyl-prolyl cis-trans isomerase/cyclophilin, putative [Neosartorya fischeri NRRL 181] >gi|119411859|gb|EAW21802.1| peptidyl-prolyl cis-trans isomerase/cyclophilin, putative [Neosartorya fischeri NRRL 181]	1e-57	gi|119492760|ref|XP_001263699.1|	O			x
UI-S-GN1-abu-j-17-0-UI.s1_RF-2	ATGVLGGALPGAR,SLASPALTCGLGPR,TCMEFVR,YLPAVYEDGLDLPR	4	0	4	4	halide peroxidase [Euprymna scolopes]	1e-141	gi|159008|gb|AAA16245.1|	R			x
UI-S-GN1-abv-p-18-0-UI.contig_RF-1	AIISKPAPNWNGTAVINGK,ALNTEVVACSVDSQFTHLAWLNTPR,IPLLSDITHEISK,RTSGHTIQWSK	4	0	4	4	peroxiredoxin 4 precursor [Biomphalaria glabrata]	1e-101	gi|209171295|gb|ACI42882.1|	O	x
UI-S-GG1-abc-d-09-0-UI.s1_RF-2	HHEILQANFLAQTKALMK,MNQISPHK,SGTSEEK,TQAEVLEELKK	4	0	4	4	phosphoglucose isomerase [Amia calva]	7e-52	gi|158936884|dbj|BAF91556.1|	G	x
UI-S-GS0-aci-c-11-0-UI.contig_RF-1	HYGALQGLNK,HYYVADEAQVK,QTMAAYKIVMVR,YGEDQVK	4	0	4	4	phosphoglycerate mutase [Brachionus plicatilis]	1e-101	gi|260063826|dbj|BAI43376.1|	G			x
UI-S-GB1-aai-m-05-18-UI.r23_RF3	HEYHADIFDEICPK,KYPDFTVK,NIHIFGYSQNYGQAEHAITAAMVGK,NNLDCECVGGGR	4	0	4	4	phosphohistidine phosphatase 1 [Xenopus laevis] >gi|77748388|gb|AAI06539.1| MGC131298 protein [Xenopus laevis]	2e-32	gi|148228233|ref|NP_001089774.1|				x
UI-S-GN1-abq-j-11-0-UI.contig_RF-3	EISMSTSNGKSTTSACEPQCVEDVQGDR,LCEPLWEEIQQLMQTYVK,QPNPLR,STTSACEPQCVEDVQGDRR	4	0	4	4	platelet-activating factor acetylhydrolase IB subunit beta [Gallus gallus] >gi|82083079|sp|Q5ZMS2.1|PA1B2_CHICK RecName: Full=Platelet-activating factor acetylhydrolase IB subunit beta; AltName: Full=PAF acetylhydrolase 30 kDa subunit; Short=PAF-AH 30 kDa subunit; AltName: Full=PAF-AH subunit beta; AltName: Full=PAFAH subunit beta >gi|53126631|emb|CAG30971.1| hypothetical protein RCJMB04_1f10 [Ga…	2e-63	gi|71897151|ref|NP_001026082.1|	TV			x
UI-S-HH0-ads-a-19-0-UI.contig_RF-1	NSNIATGGPSLLINK,THDDTCRSDHYPIILENK,TIHTNGGPK,TIHTNGGPKWPQR	4	0	4	4	pol-like protein [Biomphalaria glabrata]	2e-09	gi|125901787|gb|ABN58714.1|		x
UI-S-GN1-abz-d-15-18-UI.r23_RF3	ASITVMQNTTATIFK,AWNQQGPVIIIPTK,HFQDLGCSMVIWANHNLR,LQQDHELVEAEK	4	0	4	4	predicted protein [Nematostella vectensis] >gi|156216439|gb|EDO37376.1| predicted protein [Nematostella vectensis]	2e-66	gi|156373680|ref|XP_001629439.1|		x
UI-S-GG1-abh-i-04-0-UI.s1_RF-1	FSDGIRK,LGYATSSDVIEMK,QMCQASKAIGNTELEAK,RLEEMLR	4	0	4	4	predicted protein [Nematostella vectensis] >gi|156223138|gb|EDO43976.1| predicted protein [Nematostella vectensis]	8e-77	gi|156392405|ref|XP_001636039.1|	A	x
UI-S-GG1-abc-f-09-0-UI.s1_RF-1	NEYSEPQSIVPMTPDQVVK,QVVCCVVDPVLQMCSVSASR,VNLTHAYATIQQTDK,VNLTHAYATIQQTDKQTPVSTMPGMDSATMK	4	0	4	4	PREDICTED: component of oligomeric golgi complex 6-like, partial [Saccoglossus kowalevskii]	2e-56	gi|291242077|ref|XP_002740935.1|	S	x
UI-S-GU1-aee-d-03-0-UI.contig_RF-1	IESWYGATETWDGR,LYVQHNTVK,SKIDAVGEPAIR,VTGSDDKPDLVISLDR	4	0	4	4	PREDICTED: dipeptidyl peptidase III-like [Saccoglossus kowalevskii]	1e-88	gi|291235738|ref|XP_002737799.1|	R	x
UI-S-HH0-adf-h-11-0-UI.s1_RF-2	ECIRSVAGMLYCPVCQGK,KXYNELHMMFVTTYGLLYQR,RAQKPCTDYCFK,SVAGMLYCPVCQGK	4	0	4	4	PREDICTED: glypican 6 [Taeniopygia guttata]	5e-63	gi|224043154|ref|XP_002196951.1|	T	x
UI-S-GU0-ado-o-06-0-UI.s1_RF-2	EITSLAPSTMK,IIAPPER,MQKEITSLAPSTMK,YSVWIGGSILASLSTFQQMWISK	4	0	4	4	PREDICTED: hypothetical protein [Monodelphis domestica]	8e-34	gi|126303283|ref|XP_001372416.1|	Z		x
UI-S-GB1-aaj-o-23-0-UI.contig_RF-3	AEGTHIPVGFEER,DMNTDVPVWETYSK,LFPLDTYVDTPVVLMSR,VEKDMNTDVPVWETYSK	4	0	4	4	PREDICTED: hypothetical protein [Saccoglossus kowalevskii]	2e-46	gi|291241353|ref|XP_002740577.1|		x
UI-S-GB0-aad-p-21-0-UI.s1_RF-3	ASMIQVF,LDIMDVLEEVK,VEVEYITLPGWMSSTEEVR,VGSGGFPTELLNETGDLLQK	4	0	4	4	PREDICTED: hypothetical protein [Strongylocentrotus purpuratus] >gi|115975534|ref|XP_001190292.1| PREDICTED: hypothetical protein [Strongylocentrotus purpuratus]	4e-84	gi|115613039|ref|XP_787094.2|	F		x
UI-S-GB1-aal-b-16-0-UI.s1_RF-1	CTYSLNK,HLHDMSFLR,KMGIHYSR,MGIHYSRYLCHTK	4	0	4	4	PREDICTED: hypothetical protein LOC100435282, partial [Pongo abelii]	2e-05	gi|297713098|ref|XP_002833048.1|		x
UI-S-GS0-ace-m-17-0-UI.contig_RF-1	ACNCQHIVR,ACNCQHIVRIINVYHNNFQGVPSLLVVMECMK,DIKPENLLYTEGNK,YDTSCDLWSLGVIMYILLCGYPPFYSNHGFAISPGMK	4	0	4	4	PREDICTED: mitogen-activated protein kinase-activated protein kinase 3-like [Saccoglossus kowalevskii]	1e-115	gi|291244501|ref|XP_002742135.1|	T	x
UI-S-GB1-aaf-g-10-18-UI.r23_RF3	DVEVIHIHTEGPGTYARPEYEGIFR,GDVTPIFLGEIPHLFR,SNSLFLGANCR,VFMHGAAATPVTLVDALAEYGK	4	0	4	4	PREDICTED: predicted protein-like [Saccoglossus kowalevskii]	2e-54	gi|291222321|ref|XP_002731166.1|	C	x
UI-S-GB1-aae-j-14-0-UI.s1_RF-2	AHQVVEDGYEFFAK,FLHKHDLDLICR,HDLDLICR,QLVTLFSAPNYCGEFDNAGAMMSVDETLMCSFQILKPADKK	4	0	4	4	PREDICTED: protein phosphatase 1, catalytic subunit, gamma-like isoform 3 [Saccoglossus kowalevskii]	7e-64	gi|291228512|ref|XP_002734212.1|	TR	x
UI-S-GB1-aam-o-05-18-UI.r23_RF3	KIYPLHANMGR,MLGGSRIR,SRSPMDDGVR,VHVADLGVDPSK	4	0	4	4	PREDICTED: RNA-binding protein, putative-like [Saccoglossus kowalevskii]	2e-30	gi|291230087|ref|XP_002734999.1|	A	x
UI-S-GB1-aag-c-08-18-UI.r23_RF1	DEPGMQESVTYRQLHEMVIQFAXMLR,EFDKVSECDLK,GNINWFLGGK,MFDGHNELYQFSVDHPEK	4	0	4	4	PREDICTED: similar to acetyl-CoA synthetase 2 [Strongylocentrotus purpuratus] >gi|115931017|ref|XP_001190675.1| PREDICTED: similar to acetyl-CoA synthetase 2 [Strongylocentrotus purpuratus]	6e-35	gi|115625657|ref|XP_790649.2|	I	x
UI-S-GU0-acz-o-20-0-UI.s1_RF-2	KNDQFCSGK,KPITHPSGRK,SCTDYVLCQNGQTYVDHCTAGMWNDEIK,SCTDYVLCQNGQTYVDHCTAGMWNDEIKDCDPTPGFECR	4	0	4	4	PREDICTED: similar to CG7248 CG7248-PA, partial [Hydra magnipapillata]	5e-15	gi|221101243|ref|XP_002170023.1|		x
UI-S-GB1-aaj-d-03-0-UI.s1_RF-1	FSQMGLKEK,IVVRGDMPEVVYCK,TDDVLDFGNVSVQEMKR,TPLTSDVVTDEKPVHVNSNHTDSETHLHNEETGELTQEFR	4	0	4	4	PREDICTED: similar to conserved hypothetical protein [Nasonia vitripennis]	1e-05	gi|156549046|ref|XP_001607422.1|		x
UI-S-GG0-aau-c-10-18-UI.r23_RF2	AMSDTTSNGGSSYTASYHPR,AMSDTTSNGGSSYTASYHPRLCHLTK,IVEVNGVNIGNENHQQVVQR,LCHLTK	4	0	4	4	PREDICTED: similar to conserved hypothetical protein [Nasonia vitripennis]	1e-23	gi|156549046|ref|XP_001607422.1|		x
UI-S-GN1-aca-i-17-0-UI.s1_RF-3	IICAGGFGNLGQPLSVVEAYDPATK,IICAGGFGNLGQPLSVVEAYDPATKSWSTLSDIPSTHSSCAYIMYEGR,LYIIGGLSLQGHSACMESIGIS,RGDFAIGMIDDK	4	0	4	4	PREDICTED: similar to kelch domain containing 8A [Ciona intestinalis]	6e-22	gi|198423913|ref|XP_002127136.1|	TR	x
UI-S-GB1-aap-b-14-18-UI.r23_RF3	ATIGVMITASHNPIEDNGIKLVDPMGEMLAVDWER,FHVLLPMDTSFSHVTR,NDRYINYGTAGFR,YINYGTAGFR	4	0	4	4	PREDICTED: similar to N-acetylglucosamine-phosphate mutase [Gallus gallus]	2e-53	gi|118088855|ref|XP_419862.2|	G	x
UI-S-GU0-adl-n-21-0-UI.contig_RF-3	FNMQTIK,LRPLSYPQTDVFLVCFSVVSPSSFENVR,TPFLLVGTQIDLR,YVECSALTQK	4	0	4	4	PREDICTED: similar to putative Rho family small GTP binding protein cdc42 [Nasonia vitripennis]	3e-95	gi|156541379|ref|XP_001600440.1|	R		x
UI-S-GU0-adl-f-11-18-UI.r23_RF3	EGIPPDQQR,IQDKEGIPPDQQR,MQIFVK,TITLEVEPSDTIENVK	4	0	4	4	PREDICTED: similar to RPS27A protein [Pan troglodytes]	3e-61	gi|114577583|ref|XP_001147989.1|	J			x
UI-S-GG0-aat-i-14-0-UI.contig_RF-1	AETYQKR,AMRILGTDR,EEQLLRQQEVIEEDTALILER,ELGVMVSEQGDQIDSIEANIETACAR	4	0	4	4	PREDICTED: similar to t-SNARE domain containing 1 [Taeniopygia guttata]	3e-36	gi|224046784|ref|XP_002186727.1|	U	x
UI-S-GB0-aaa-h-04-18-UI.r23_RF1	AEAFGWNACVVDGHDVESLCK,LGQSDPTPLQHDMEIYK,LGQSDPTPLQHDMEIYKK,RAEAFGWNACVVDGHDVESLCK	4	0	4	4	PREDICTED: similar to transketolase [Nasonia vitripennis]	3e-56	gi|156550408|ref|XP_001600105.1|	G			x
UI-S-GU0-adl-h-18-0-UI.contig_RF-1	GTVPRLSR,TRMQGLDAHK,VTVNEHGFR,YEGPAAFYK	4	0	4	4	PREDICTED: similar to tricarboxylate transport protein [Tribolium castaneum] >gi|270008543|gb|EFA04991.1| hypothetical protein TcasGA2_TC015070 [Tribolium castaneum]	1e-121	gi|91084971|ref|XP_972074.1|	C	x
UI-S-GS1-acn-d-10-18-UI.r23_RF2	EMAAPGRGR,KEMAAPGR,LVRFLMK,NKDPVQLETLSIR	4	0	4	4	PREDICTED: small nuclear ribonucleoprotein D1 polypeptide 16kDa-like [Oryctolagus cuniculus]	2e-31	gi|291394184|ref|XP_002713641.1|	A	x
UI-S-GS0-acg-f-20-0-UI.s1_RF-3	DYMNSTWNCGGFLASMFVLFNLXGHLGGCVMVLSR,DYMNSTWNCGGFLASMFVLFNLXGHLGGCVMVLSRQR,SLFAGLPSLGEDNPKQYMQLSGR,YDFFQTLSVVGGLLLVVAYAPGGVSMDEHKK	4	0	4	4	PREDICTED: surfeit 4-like [Saccoglossus kowalevskii]	7e-77	gi|291230860|ref|XP_002735375.1|	U	x
UI-S-GB0-aad-n-23-0-UI.s1_RF-2	FGYKTVVMGASFR,IFDWFVK,RFSADAVK,SVTQIYNYYKK	4	0	4	4	PREDICTED: transaldolase-like [Macaca mulatta]	6e-90	gi|109104910|ref|XP_001116705.1|	G	x
UI-S-GB1-aaq-p-05-0-UI.s1_RF-2	DKPKEDEAIK,EVDGDHGVNTEAQEAEK,IYDVPEAR,LLRPGQEPVDYTDSEDELNDDGETSK	4	0	4	4	progesterone receptor membrane component 2, isoform CRA_c [Homo sapiens]	1e-24	gi|119625587|gb|EAX05182.1|	R	x
UI-S-HH0-adj-k-21-0-UI.contig_RF-3	ATCIGNNSASAVSMLK,EGETNLEEALR,HYGFQLYQSDPSGNYGGWKATCIGNNSASAVSMLK,YLLQYGEPMPCEQLVSALCDIK	4	0	4	4	Proteasome subunit alpha type-4 [Salmo salar]	1e-115	gi|209733720|gb|ACI67729.1|	O	x
UI-S-GS1-acj-a-14-0-UI.contig_RF-2	AFVNEQFAWR,DFLHLPSEIVPATLK,HPEIDVPNLHVIK,KADVGAGSSTDFQFR	4	0	4	4	putative 40S ribosomal protein RPS10 [Novocrania anomala]	3e-48	gi|188572389|gb|ACD65101.1|	J	x
UI-S-GN1-abq-m-15-0-UI.contig_RF-1	DTNDVPMLLVGNK,DTNDVPMLLVGNKCDLEDER,KQVEVDGQQCMLEILDTAGTEQFTAMR,QVEVDGQQCMLEILDTAGTEQFTAMR	4	0	4	4	RAS-like protein [Bombus ignitus]	7e-83	gi|169668013|gb|ACA64426.1|	R	x
UI-S-HH0-adz-m-19-0-UI.s1_RF-2	FAPEAAKDQVEK,NRPASEF,STVRSLAMPVLEVDGAQLSQSMAIAR,TEFADWPNKK	4	0	4	4	RecName: Full=Glutathione S-transferase; AltName: Full=GST class-sigma >gi|1223936|gb|AAA92066.1| glutathione transferase [Todarodes pacificus]	4e-69	gi|1170111|sp|P46088.1|GST_OMMSL	O	x
UI-S-GU0-acz-o-17-18-UI.r23_RF2	CNDSEYGMAAAIFTNDIDR,EEIFGPVQLIIKFNDLNDVIDR,EYTEIK,FNDLNDVIDR	4	0	4	4	RecName: Full=Omega-crystallin >gi|159858|gb|AAA29406.1| omega-crystallin [Nototodarus sloanii]	7e-54	gi|399302|sp|P30842.3|CROM_OMMSL	C	x
UI-S-GN1-aby-a-09-0-UI.s1_RF-3	HGTCSLSDK,HYVMQIEICIDK,LIPDEFXYFNTAXNLFK,NDFCSAIIHALNVVPIVTCIYNR	4	0	4	4	RecName: Full=Ribonuclease Oy; Short=RNase Oy	2e-17	gi|47117147|sp|Q7M456.1|RNOY_CRAGI	A	x
UI-S-GB0-aac-b-18-18-UI.r23_RF2	ERDVVVPIMMR,HGGLSLVQTTDFFYPLVDDPYMMGK,IACANVLGDLYAMGVTECDNMLMLLGVSNK,IGIGMDSSVTPLR	4	0	4	4	selenophosphate synthetase 1 [Bombyx mori] >gi|76496248|gb|ABA43640.1| selenophosphate synthetase [Bombyx mori]	7e-69	gi|112983862|ref|NP_001037388.1|	T			x
UI-S-GB1-aah-a-07-18-UI.s23_RF-1	GCEVMSEIYSQLDDXKISDR,HTISDIDIK,IDEYDYSRPLEGQVK,MQKAMQNHAAVSR	4	0	4	4	succinate dehydrogenase complex, subunit A, flavoprotein (Fp) [Nasonia vitripennis]	9e-61	gi|288856295|ref|NP_001165801.1|	C	x
UI-S-GG0-aau-a-11-0-UI.contig_RF-1	EAGKTEDVVFAQTK,FLIDNVSK,TATPEQAQAVHESLR,TEDVVFAQTK	4	0	4	4	triosephosphate isomerase 1 [Saccoglossus kowalevskii]	9e-53	gi|296317286|ref|NP_001171739.1|	G			x
UI-S-GU0-adq-o-24-0-UI.s1_RF-2	GDESSEAKEPTSK,ITAELEEQEKK,QLHDHLR,TGSDIQRVDESFDLLADK	4	0	4	4	troponin T [Mizuhopecten yessoensis]	2e-35	gi|2541910|dbj|BAA22850.1|	Z			x
UI-S-GS1-acr-a-16-18-UI.r23_RF1	AENIYGTSDPLTGNKMVAK,NPFDPPDSPTGVEIVK,SSCALQWK,VSAINDAGPGKPSK	4	0	4	4	twitchin [Mytilus galloprovincialis]	2e-47	gi|21388656|dbj|BAC00784.1|	T	x
UI-S-GB1-aan-o-09-0-UI.contig_RF-2	EADVGKNR,FDRPALLHLAFQALDEYVK,INEFCR,SVTIHDQEVAEWADLSSQFFLR	4	0	4	4	ubiquitin-like modifier-activating enzyme 1 [Saccoglossus kowalevskii]	1e-138	gi|296531393|ref|NP_001171842.1|	O		x
UI-S-GB0-aab-k-02-18-UI.r23_RF3	ECHDAIDVGR,HYNEALNR,LAYINPEISLEEKNK,SLSEHRSPDVIK	4	0	4	4	unnamed protein product [Tetraodon nigroviridis]	3e-79	gi|47227046|emb|CAG00408.1|	O	x
UI-S-GS1-aco-f-21-0-UI.contig_RF-1	CHGVSGSCTMK,DERTGALGTVGR,NFLALSSVVAFGANIICNK,SDLVCLEKSPNYCDR	4	0	4	4	Wnt7 [Euprymna scolopes]	0	gi|87042270|gb|ABD16199.1|	T	x
UI-S-GN1-abx-p-13-0-UI.contig_RF-1	ENGPHLVHVTFDGCHITGSPFR,FNDEHIPDSPFR,GLQVNKPAAFK,LSVSALQEK,VAISPSVGDAR,VLVGKVDADPGK	10	4	6	3.6	PREDICTED: filamin A, alpha (actin binding protein 280)-like [Saccoglossus kowalevskii]	2e-80	gi|291221301|ref|XP_002730660.1|	Z			x
UI-S-GB1-aap-k-18-0-UI.contig_RF-2	AGVLAGHDNRVSCLGVTEDGMAVATGSWDSFLK,LFDIRDGICK,SLLXGGHTGDVMSLSLAPDMR,SLLXGGHTGDVMSLSLAPDMRTFVSGACDASAK,TFVSGACDASAK,VSCLGVTEDGMAVATGSWDSFLKIWN	10	4	6	3.6	visual G-protein beta subunit [Loligo pealei]	1e-92	gi|37223059|gb|AAQ90156.1|	R	x
UI-S-GS0-aci-f-14-0-UI.contig_RF-1	AQLRELYISGAK,ELYISGAKEIDIHGK,IVKPAGEKPDNFESQISQALLELEMSSDLK,MYSSCAKIVKPAGEKPDNFESQISQALLELEMSSDLK,TLTSVHEAILEDLCFPAEIVGKR	7	2	5	3.57	putative ribosomal protein S7 [Sipunculus nudus]	3e-61	gi|159145678|gb|ABW90376.1|	J	x
UI-S-GG1-abg-h-24-0-UI.contig_RF-2	EKVEQELQAICK,EVLGLLDDFLIPNATATESK,NLLSVAYK,VTENGGELNNEER	5	1	4	3.2	14-3-3 protein beta/alpha-2 [Salmo salar] >gi|197632139|gb|ACH70793.1| tyrosine 3-monooxygenase/tryptophan 5-monooxygenase activation protein, beta polypeptide 2 [Salmo salar] >gi|209154886|gb|ACI33675.1| 14-3-3 protein beta/alpha-2 [Salmo salar] >gi|209733710|gb|ACI67724.1| 14-3-3 protein beta/alpha-2 [Salmo salar] >gi|303657801|gb|ADM15894.1| 14-3-3 protein beta/alpha-2 [Salmo salar]	1e-39	gi|213512804|ref|NP_001133672.1|	O			x
UI-S-GU1-aeb-g-19-0-UI.contig_RF-2	IINEPTAAAIAYGLDK,ITPSYVAFTGDNER,NQLTSNPENTIFDVK,VEIIANDQGNR	5	1	4	3.2	78kDa glucose regulated protein [Crassostrea gigas]	1e-94	gi|46359618|dbj|BAD15288.1|	O		x
UI-S-GG1-abb-c-08-18-UI.r23_RF2	AGCIMCCR,LEAVIGHNPQK,LSLLDPAQIDQVRAGCIMCCR,QPMTVQRNKPR	5	1	4	3.2	dynactin subunit 2-A [Xenopus laevis] >gi|82181323|sp|Q66J30.1|DCT2A_XENLA RecName: Full=Dynactin subunit 2-A >gi|51703902|gb|AAH81081.1| MGC82128 protein [Xenopus laevis]	3e-12	gi|148222603|ref|NP_001087686.1|	Z	x
UI-S-GS1-acs-e-15-0-UI.contig_RF-1	ALELGFKPK,AMESDWFAATYMNR,DNGVRPSSLEK,DNGVRPSSLEKLSK	5	1	4	3.2	hydroxyacyl-Coenzyme A dehydrogenase/3-ketoacyl-Coenzyme A thiolase/enoyl-Coenzyme A hydratase (trifunctional protein), beta subunit, 3 prime [Zonotrichia albicollis]	2e-94	gi|301070248|gb|ADK55541.1|	I	x
UI-S-GU0-adc-m-24-0-UI.contig_RF-2	EYNGTFPSFFEMFMEK,NLLMTVNK,NLLMTVNKIGDFFGPNTK,NLPFGDIFDFMNK	5	1	4	3.2	hypothetical protein LOC100135365 [Xenopus (Silurana) tropicalis] >gi|163915801|gb|AAI57672.1| LOC100135365 protein [Xenopus (Silurana) tropicalis]	1e-27	gi|166158286|ref|NP_001107509.1|	R		x
UI-S-HH0-adi-a-18-0-UI.s1_RF-1	GDTIKPSIEGSK,GLFIIDPTGTVR,QGGLGKLDYPLLSDFNK,QITINDLPVGR	5	1	4	3.2	peroxiredoxins, prx-1, prx-2, prx-3 [Aedes aegypti] >gi|108869991|gb|EAT34216.1| peroxiredoxins, prx-1, prx-2, prx-3 [Aedes aegypti]	5e-72	gi|157136354|ref|XP_001663718.1|	O	x
UI-S-GU0-acz-h-08-0-UI.contig_RF-3	FSPHPLPLPDFRPILSPCQIFVPSSPLAKFLSHGPPAR,ICDISTSFIK,ICDISTSFIKLVYCIS,LDFYLQTLLLLVLFFFHCCISLHFGAIHPLPISVPSTTAK	5	1	4	3.2	predicted protein [Nematostella vectensis] >gi|156225936|gb|EDO46749.1| predicted protein [Nematostella vectensis]	2e-07	gi|156400048|ref|XP_001638812.1|	S	x
UI-S-GB1-aaf-l-15-0-UI.s1_RF-1	DLGEEALNEYLK,FIDGNIDGALR,LIEYCEIGVK,TDVAAPFGGFK	5	1	4	3.2	PREDICTED: probable 10-formyltetrahydrofolate dehydrogenase ALDH1L2 [Xenopus (Silurana) tropicalis]	3e-71	gi|301617367|ref|XP_002938116.1|	F		x
UI-S-GN1-abz-b-11-0-UI.s1_RF-3	GMGSLDAMEKHR,VFWLHSGQR,YFSESDK,YRGMGSLDAMEK	5	1	4	3.2	PREDICTED: similar to Inosine monophosphate dehydrogenase 1 [Monodelphis domestica]	1e-12	gi|126340779|ref|XP_001372080.1|	F	x
UI-S-GB1-aah-o-02-18-UI.r23_RF2	EVIELPLMNPELFQRXWNHSTXR,IYCESHKWPK,RPLLSIAPREK,SIGGLGEQIR	5	1	4	3.2	proteasome (prosome, macropain) 26S subunit, ATPase, 6 [Xenopus (Silurana) tropicalis] >gi|39850228|gb|AAH64227.1| proteasome (prosome, macropain) 26S subunit, ATPase, 6 [Xenopus (Silurana) tropicalis] >gi|89266829|emb|CAJ83423.1| proteasome (prosome, macropain) 26S subunit, ATPase, 6 [Xenopus (Silurana) tropicalis]	5e-32	gi|45361531|ref|NP_989342.1|	O	x
UI-S-GB1-aaf-a-06-0-UI.contig_RF-1	KMELIGLFLDK,MELIGLFLDK,TILANQNADIAFDTDGDR,VGLGAEAQAK	5	1	4	3.2	transgelin [Haliotis discus discus]	4e-18	gi|126697364|gb|ABO26639.1|	Z		x
UI-S-GN1-abw-h-23-0-UI.contig_RF2	DLVWDMIFSKNITNDLEK,ETPPPIPAPMLAPKPSLDVMNQQVLK,NSPPAATNILGMLSTSTDSGA,SVDDHAIQVSK,TTYAMVFDILCNYAGVHSKIISVSQK	8	3	5	3.12	hypothetical protein [Schistosoma mansoni] >gi|238661769|emb|CAZ32737.1| expressed protein [Schistosoma mansoni]	3e-29	gi|256080462|ref|XP_002576500.1|	D			x
UI-S-GU0-adr-f-07-0-UI.contig_RF-1	RPWGQR,SPYQEYSDHLAK,TDDTKPF	3	0	3	3	40S ribosomal protein S2 [Danio rerio] >gi|292611637|ref|XP_002661171.1| PREDICTED: hypothetical protein LOC325635 isoform 1 [Danio rerio] >gi|292611639|ref|XP_002661172.1| PREDICTED: hypothetical protein LOC325635 isoform 2 [Danio rerio] >gi|45768675|gb|AAH67645.1| Ribosomal protein S2 [Danio rerio]	1e-115	gi|47086117|ref|NP_998444.1|	J	x
UI-S-GU0-adm-l-19-0-UI.s1_RF-3	GAVDGGMEVPHNIK,HVSDYMVSLK,LGICADVIEKMYK	3	0	3	3	60S ribosomal protein L5 [Euprymna scolopes]	3e-66	gi|23598388|gb|AAN35165.1|	J	x
UI-S-GS1-acs-n-06-0-UI.s1_RF-1	EHLHEDEEIR,GDMIVLPAGIYHR,LGVIYWK	3	0	3	3	acireductone dioxygenase, putative [Ixodes scapularis] >gi|215499684|gb|EEC09178.1| acireductone dioxygenase, putative [Ixodes scapularis]	3e-63	gi|241556129|ref|XP_002399605.1|	S			x
UI-S-GG1-aay-e-19-18-UI.r23_RF1	FGNQAEQFLGSLSFAKSINR,TFVIPPWVEYKPYVEGSLRVSYDTYFQVEPLK,VITMEQFMEK	3	0	3	3	AGAP011338-PA [Anopheles gambiae str. PEST] >gi|75911308|gb|ABA29466.1| protein O-fucosyltransferase 1 [Anopheles gambiae] >gi|157019546|gb|EAA05278.4| AGAP011338-PA [Anopheles gambiae str. PEST]	5e-37	gi|158287220|ref|XP_309312.4|	O	x
UI-S-GB1-aao-j-14-18-UI.r23_RF1	NVIMFLGDGMGISTITAAR,VAFGQCDDK,VTHATPAGTYAHTPK	3	0	3	3	Alkaline phosphatase 4 [Harpegnathos saltator]	2e-49	gi|307203258|gb|EFN82413.1|	P	x
UI-S-GG0-aas-j-13-0-UI.s1_RF-2	AYHEQLNVAEVTNACFEPSNQMVK,IHFPLATYAPIISAEKAYHEQLNVAEVTNACFEPSNQMVK,IVSCSVVSSITASLR	3	0	3	3	alpha tubulin [Saccoglossus kowalevskii]	1e-122	gi|296434222|ref|NP_001171781.1|	Z			x
UI-S-GN1-abx-b-21-18-UI.r23_RF2	GAGTDEETLIEILCTR,GLGTDEAAIIK,GNFEDVVIALLDPPR	3	0	3	3	annexin A7 [Branchiostoma floridae] >gi|229275137|gb|EEN45962.1| annexin A7 [Branchiostoma floridae]	5e-39	gi|260789837|ref|XP_002589951.1|	U		x
UI-S-HH0-ady-l-17-0-UI.s1_RF-2	AARNIALNEMRPVLIEAMTYR,CNPETCFMMSMMRCLTTFR,KCNPETCFMMSMMR	3	0	3	3	BCKDHA protein [Bos taurus]	5e-41	gi|83638773|gb|AAI09670.1|	C	x
UI-S-GN1-abt-e-14-0-UI.contig_RF-3	EHPDLAPTK,SQLAQADEEDDIRMLQR,WTEMIR	3	0	3	3	C-jun-amino-terminal kinase-interacting protein 3 [Camponotus floridanus]	1e-62	gi|307176985|gb|EFN66291.1|	T	x
UI-S-GS1-acn-l-03-0-UI.s1_RF-1	ELNSAIQDLSLDVNTEK,IFTELDTDEDKLISR,ISDILIHLCQSSEK	3	0	3	3	calcium-dependent protein kinase [Crassostrea gigas]	3e-24	gi|53801337|gb|AAU93878.1|	T		x
UI-S-GS1-acu-l-07-0-UI.s1_RF-2	KGPMLNVINSMHSLGFVANSK,KVGSPFVAMTNIEDFGK,LLEADGKPTIK	3	0	3	3	calponin, putative [Ixodes scapularis] >gi|215493502|gb|EEC03143.1| calponin, putative [Ixodes scapularis]	2e-12	gi|241122817|ref|XP_002403700.1|	Z	x
UI-S-GN0-abj-g-08-0-UI.s1_RF-1	HTLPEPFDLPSLVDGEHSGDAIQFYTYPGSLTTPPCHESVTWLVSK,NMLSCSSEQLTHFR,NSAPLVDNYRPVLDVGNR	3	0	3	3	carbonic anhydrase [Anthopleura elegantissima]	1e-16	gi|4894961|gb|AAD32675.1|AF140537_1	R	x
UI-S-HH0-ade-n-02-0-UI.contig_RF-3	ELQHFGMLK,LGPGGLDPVEVFEQLPK,TEAEVELSEEDKSVR	3	0	3	3	cell division cycle 37 homolog [Xenopus (Silurana) tropicalis] >gi|89267994|emb|CAJ83379.1| cdc37 cell division cycle 37 homolog (S. cerevisiae) [Xenopus (Silurana) tropicalis] >gi|134026124|gb|AAI35958.1| CDC37 cell division cycle 37 homolog (S. cerevisiae) [Xenopus (Silurana) tropicalis]	2e-89	gi|62859593|ref|NP_001015912.1|	D		x
UI-S-GB1-aaf-o-16-0-UI.s1_RF-2	HIATPLLLNGQAACYMAQGHFDDAESVLQEAMDKDSNNPETLVNMIVLTQHLGKPPEVSLTIYIDCAHLILLMQLIFDL,NHPFVLDYLHK,YISQLK	3	0	3	3	coatomer subunit epsilon [Gallus gallus] >gi|75571230|sp|Q5ZIK9.1|COPE_CHICK RecName: Full=Coatomer subunit epsilon; AltName: Full=Epsilon-coat protein; Short=Epsilon-COP >gi|53135540|emb|CAG32434.1| hypothetical protein RCJMB04_25f12 [Gallus gallus]	9e-41	gi|57530593|ref|NP_001006339.1|	U	x
UI-S-GG0-aas-g-12-18-UI.r23_RF1	ALQSSNAYLTEDITSNK,GDIEPAMHIPPLCIR,LCGIQVMKVPTDGGPCEVCLIRPDGK	3	0	3	3	conserved hypothetical protein [Ixodes scapularis] >gi|215502808|gb|EEC12302.1| conserved hypothetical protein [Ixodes scapularis]	5e-14	gi|241613722|ref|XP_002407440.1|		x
UI-S-GG1-aba-m-14-0-UI.contig_RF-3	GNPPYLK,SNHPYDVAEVISSPIDK,WISDIVPEK	3	0	3	3	CutA homolog precursor [Salmo salar] >gi|221221962|gb|ACM09642.1| CutA homolog precursor [Salmo salar]	3e-37	gi|221221018|gb|ACM09170.1|	P	x
UI-S-HH0-adf-i-23-0-UI.contig_RF-2	IVAPDLYMAVGISGAIQHLAGMKDSK,LDVSPVSDIIGIK,SDRPELTNASIVISGGR	3	0	3	3	cxpwmw03 [Periplaneta americana]	1e-113	gi|84782647|gb|ABC61672.1|	C	x
UI-S-GN1-abr-e-07-0-UI.s1_RF-2	DHADIVIAK,FISFXNSGGK,YKDHADIVIAK	3	0	3	3	disulfide isomerase [Ostertagia ostertagi]	4e-23	gi|16945685|emb|CAD11865.1|	O	x
UI-S-HH0-adf-d-13-0-UI.s1_RF-1	ADDANTIK,MSTLLQDHQTR,TGEIESTVAYVIPSNQHHFPK	3	0	3	3	ectonucleotide pyrophosphatase/phosphodiesterase 2 (autotaxin) [Xenopus laevis] >gi|27881737|gb|AAH44675.1| Enpp2-prov protein [Xenopus laevis]	1e-13	gi|147899125|ref|NP_001080526.1|	F	x
UI-S-GU1-aef-b-13-0-UI.s1_RF-2	QADSVVFSCXSGQPDASMCHAR,SNIILDVKPWDVETDMGK,SNIILDVKPWDVETDMGKLEECVR	3	0	3	3	elongation factor 1-beta homolog [Mus musculus]	2e-61	gi|5902663|gb|AAC13264.2|	K	x
UI-S-HH0-adg-m-07-0-UI.s1_RF-2	DGDASGVTLIQALDAIIPPTRPVEVPLR,KDGDASGVTLIQALDAIIPPTRPVEVPLR,LPLQDVYK	3	0	3	3	elongation factor-1alpha [Orthoporus ornata]	1e-105	gi|11526944|gb|AAG36841.1|AF240802_1	J		x
UI-S-HH0-aea-c-16-0-UI.s1_RF-2	GCWDSIHVMEVQEKSSGK,MIEDMENKIR,QIEMDAPVGESSPHIVNIGK	3	0	3	3	F-actin-capping protein subunit beta [Camponotus floridanus]	2e-54	gi|307180082|gb|EFN68150.1|	Z	x
UI-S-GN0-abm-n-23-0-UI.contig_RF-2	GNEMFNTATCK,NYEFTLGEPYESTDLFGR,VAGVPEDLAEESFK	3	0	3	3	fatty acid binding protein 1-A, liver [Danio rerio] >gi|123912564|sp|Q1AMT3.1|FAB1A_DANRE RecName: Full=Fatty acid binding protein 1-A, liver >gi|70797568|gb|AAZ08575.1| fatty acid binding protein 1a [Danio rerio] >gi|190337693|gb|AAI63809.1| Fabp1a protein [Danio rerio] >gi|190338762|gb|AAI63810.1| Fabp1a protein [Danio rerio]	1e-12	gi|113374121|ref|NP_001038177.1|	I		x
UI-S-GS1-acm-c-02-0-UI.s1_RF-1	QNFSEECEAGINR,VGGGLGEYLFDR,VLSDHITNLK	3	0	3	3	ferritin [Enteroctopus dofleini]	7e-74	gi|4768842|gb|AAD29639.1|AF117271_1	P		x
UI-S-GB1-aaj-f-06-0-UI.s1_RF-3	CCICTKAIMGFGATK,EEKPFCADCYGDMFAK,TSMVGKGFLMIR	3	0	3	3	Four and a half LIM domains protein 2 [Schistosoma japonicum]	3e-27	gi|226479208|emb|CAX73099.1|	TZ	x
UI-S-GG1-abc-e-11-18-UI.r23_RF2	MLSGRHFTLLTDHKPLLIYR,RPDPANVAAIQHMSPPTNVSSLR,SFDKIK	3	0	3	3	Gag-Pol polyprotein [Schistosoma japonicum]	3e-70	gi|254587296|emb|CAX83705.1|		x
UI-S-GB1-aak-n-09-0-UI.s1_RF-1	CFHDRLSPESK,SNEATVIEEFKK,VIEDLMPIYAPEAHAIR	3	0	3	3	GF18493 [Drosophila ananassae] >gi|284066821|sp|B3M2I7.1|ARMET_DROAN RecName: Full=Mesencephalic astrocyte-derived neurotrophic factor homolog; AltName: Full=MANF/CDNF-like protein; Flags: Precursor >gi|190627916|gb|EDV43440.1| GF18493 [Drosophila ananassae]	2e-32	gi|194744797|ref|XP_001954879.1|	R	x
UI-S-GS1-acs-m-01-18-UI.r23_RF3	AMSIMNSFVNDLFERIANESSR,DMAPETSSKGVK,LAHYNK	3	0	3	3	histone H2B [Chaetopterus variopedatus]	1e-43	gi|2564106|gb|AAC15915.1|	B	x
UI-S-GN0-abl-c-08-0-UI.contig_RF-1	ELSHHIALLVK,LQPHLVNIK,VAEEEMFK	3	0	3	3	hypothetical protein [Latrodectus hesperus]	2e-10	gi|318087435|gb|ADV40307.1|		x
UI-S-GU0-adl-o-01-0-UI.s1_RF-1	MAAGELAHGLEMTPAMMQQFLENMLK,MAAGELAHGLEMTPAMMQQFLENMLKDTAEFEAK,MFNHLRMAAGELAHGLEMTPAMMQQFLENMLK	3	0	3	3	hypothetical protein [Latrodectus hesperus]	2e-11	gi|318087435|gb|ADV40307.1|		x
UI-S-GU0-adq-m-11-0-UI.s1_RF-1	MAAGEIAHGLEMTPAMMQQFLENMLK,MFNHLRMAAGEIAHGLEMTPAMMQQFLENMLK,NRCTXAQTVR	3	0	3	3	hypothetical protein [Latrodectus hesperus]	2e-11	gi|318087435|gb|ADV40307.1|		x
UI-S-HH0-adu-n-02-0-UI.s1_RF-2	DFISHVNQVSAK,FLHDMMADIQAMEK,QAALNITEGLHMAPK	3	0	3	3	hypothetical protein [Latrodectus hesperus]	4e-11	gi|318087435|gb|ADV40307.1|		x
UI-S-GS0-acg-h-15-0-UI.s1_RF-3	HLPTQVAK,HLPTQVAKR,KPSSQHK	3	0	3	3	hypothetical protein BRAFLDRAFT_114734 [Branchiostoma floridae] >gi|229297202|gb|EEN67839.1| hypothetical protein BRAFLDRAFT_114734 [Branchiostoma floridae]	1e-54	gi|260833660|ref|XP_002611830.1|	J	x
UI-S-GN1-abz-p-01-18-UI.r23_RF3	DVDGPGEDFHGR,HAWFDIFIK,STLHYK	3	0	3	3	hypothetical protein BRAFLDRAFT_124341 [Branchiostoma floridae] >gi|229286902|gb|EEN57615.1| hypothetical protein BRAFLDRAFT_124341 [Branchiostoma floridae]	4e-15	gi|260813798|ref|XP_002601603.1|	O	x
UI-S-GB0-aad-d-01-0-UI.s1_RF-3	LLTPHDHFVTSMK,SESIDITGHNK,SINTPCSLTTYECNSEADLHSGK	3	0	3	3	hypothetical protein BRAFLDRAFT_126555 [Branchiostoma floridae] >gi|229291326|gb|EEN61999.1| hypothetical protein BRAFLDRAFT_126555 [Branchiostoma floridae]	1e-14	gi|260821336|ref|XP_002605989.1|		x
UI-S-HH0-aea-i-21-0-UI.contig_RF-2	CQVMGLLPTQPSDWLAFVEPQKR,DIDPDLIVKR,MEWSGGGIFL	3	0	3	3	hypothetical protein BRAFLDRAFT_126700 [Branchiostoma floridae] >gi|229290297|gb|EEN60978.1| hypothetical protein BRAFLDRAFT_126700 [Branchiostoma floridae]	1e-54	gi|260819286|ref|XP_002604968.1|	S		x
UI-S-HH0-add-l-17-0-UI.contig_RF-1	CQLEAYK,CQLEAYKNEIDMAK,EIKGLQLALQGMQK,KSETDIDVQHENEALK,SETDIDVQHENEALKCQLEAYK,YQDHSMEMSYGEDGEPGISVEPASKK	12	6	6	3	hypothetical protein BRAFLDRAFT_206745 [Branchiostoma floridae] >gi|229278582|gb|EEN49369.1| hypothetical protein BRAFLDRAFT_206745 [Branchiostoma floridae]	1e-17	gi|260796731|ref|XP_002593358.1|		x
UI-S-GB1-aar-j-09-0-UI.contig_RF-1	HPSKEDLNK,MIVDEECTPTK,NHSLNGTK	3	0	3	3	hypothetical protein BRAFLDRAFT_222979 [Branchiostoma floridae] >gi|229282750|gb|EEN53497.1| hypothetical protein BRAFLDRAFT_222979 [Branchiostoma floridae]	3e-06	gi|260805220|ref|XP_002597485.1|		x
UI-S-GS1-acn-i-24-0-UI.s1_RF-3	LDPNMLLYK,LNEEMNTDGDEIYNDVFRDFSNMASNFPEK,SPLMKAVETGSIAACEFLLLNGAK	3	0	3	3	hypothetical protein BRAFLDRAFT_223539 [Branchiostoma floridae] >gi|229276828|gb|EEN47630.1| hypothetical protein BRAFLDRAFT_223539 [Branchiostoma floridae]	8e-59	gi|260793238|ref|XP_002591619.1|	T	x
UI-S-GG0-aas-a-05-0-UI.s1_RF-2	GCSNEPVFGSLAALVYQHSITPLALPYK,QGGVSDNACHLFAELDPEQPAFAIVNFVTKVMVGQNK,VTFSMDPTPK	3	0	3	3	hypothetical protein BRAFLDRAFT_223703 [Branchiostoma floridae] >gi|229290497|gb|EEN61176.1| hypothetical protein BRAFLDRAFT_223703 [Branchiostoma floridae]	2e-65	gi|260819684|ref|XP_002605166.1|	TZ	x
UI-S-GS0-aci-k-09-0-UI.s1_RF-1	CMGNSLMK,DKEIGAVIDAGGR,GIGSSCSPAAMVGLR	3	0	3	3	hypothetical protein BRAFLDRAFT_235773 [Branchiostoma floridae] >gi|229278852|gb|EEN49637.1| hypothetical protein BRAFLDRAFT_235773 [Branchiostoma floridae]	3e-58	gi|260797269|ref|XP_002593626.1|	R	x
UI-S-GG1-aaz-i-05-0-UI.contig_RF-3	GGGGRGFGGR,NMVVGDSVYGEKK,VLYLGAASGTTVSHVSDLVGPEGLVYAVEFSHR	3	0	3	3	hypothetical protein BRAFLDRAFT_260634 [Branchiostoma floridae] >gi|229296077|gb|EEN66720.1| hypothetical protein BRAFLDRAFT_260634 [Branchiostoma floridae]	2e-75	gi|260831526|ref|XP_002610710.1|	A	x
UI-S-GS1-ack-p-18-0-UI.contig_RF-3	ILMVGLDAAGK,LGEIVTTIPTIGFNVETVEYK,NISFTVWDVGGQDK	3	0	3	3	hypothetical protein BRAFLDRAFT_263946 [Branchiostoma floridae] >gi|229282204|gb|EEN52955.1| hypothetical protein BRAFLDRAFT_263946 [Branchiostoma floridae]	5e-89	gi|260804133|ref|XP_002596943.1|	U		x
UI-S-GU0-adk-i-01-0-UI.s1_RF-2	ASDYFAPIKDQLEDLLRPHTFIGR,FIECEVKPALKPYASSMEGSVTLNI,ISQELPFMATENIIMAMVK	3	0	3	3	hypothetical protein BRAFLDRAFT_275316 [Branchiostoma floridae] >gi|229280821|gb|EEN51586.1| hypothetical protein BRAFLDRAFT_275316 [Branchiostoma floridae]	8e-56	gi|260801381|ref|XP_002595574.1|	F		x
UI-S-GB1-aao-j-05-0-UI.s1_RF-3	HFNDPRTEHAGCPVVVGSK,KNDIDH,TEHAGCPVVVGSK	3	0	3	3	hypothetical protein BRAFLDRAFT_59428 [Branchiostoma floridae] >gi|229292981|gb|EEN63643.1| hypothetical protein BRAFLDRAFT_59428 [Branchiostoma floridae]	6e-36	gi|260825357|ref|XP_002607633.1|	E	x
UI-S-GU0-adl-c-16-0-UI.s1_RF-1	EVSVFAYSPLQQGLLSGK,QMDDATADVK,SPEHEVIPLCK	3	0	3	3	hypothetical protein BRAFLDRAFT_65753 [Branchiostoma floridae] >gi|229295954|gb|EEN66597.1| hypothetical protein BRAFLDRAFT_65753 [Branchiostoma floridae]	5e-65	gi|260831280|ref|XP_002610587.1|	C		x
UI-S-GN1-abp-f-18-18-UI.r23_RF1	AGNGKAVFVMENDNLNK,FEENFTVDFVGEEIPDMYVHRLCSR,LSMQPVANNMSLVAK	3	0	3	3	hypothetical protein BRAFLDRAFT_68970 [Branchiostoma floridae] >gi|229277702|gb|EEN48493.1| hypothetical protein BRAFLDRAFT_68970 [Branchiostoma floridae]	5e-16	gi|260794975|ref|XP_002592482.1|				x
UI-S-GB1-aag-n-08-0-UI.contig_RF-3	DSSGFEHVFVGEIK,KGLVGPSMTDFK,TFMVLLNNYEHNVGR	3	0	3	3	hypothetical protein BRAFLDRAFT_88522 [Branchiostoma floridae] >gi|229278768|gb|EEN49554.1| hypothetical protein BRAFLDRAFT_88522 [Branchiostoma floridae]	4e-62	gi|260797102|ref|XP_002593543.1|	R	x
UI-S-GN1-aby-j-12-0-UI.contig_RF-1	DGNKVDEVVGASEEK,MASDYAAVVFCQVDVDECEDVSSECGISAMPTFHLYK,MIAPKIEK	3	0	3	3	hypothetical protein CAOG_02925 [Capsaspora owczarzaki ATCC 30864]	5e-27	gi|320168020|gb|EFW44919.1|	O			x
UI-S-HH0-ady-i-04-0-UI.contig_RF-1	HLDVVVAPGDDGNGVMMR,HLDVVVAPGDDGNGVMMRK,LYPTDLFSSEEIKK	3	0	3	3	hypothetical protein DAPPUDRAFT_10542 [Daphnia pulex]	2e-69	gi|321459165|gb|EFX70221.1|	PT	x
UI-S-GS0-acg-m-23-0-UI.s1_RF-3	GYVGFVYK,SLVKDSSPPR,TITVTVMPR	3	0	3	3	hypothetical protein DAPPUDRAFT_187655 [Daphnia pulex]	2e-32	gi|321474497|gb|EFX85462.1|		x
UI-S-GS1-acj-f-18-0-UI.s1_RF-2	DALTDLLDEFGIEDHDRSELPENR,DLMAEFADKMK,THIAIPAQGMIEFR	3	0	3	3	hypothetical protein DAPPUDRAFT_95385 [Daphnia pulex]	8e-55	gi|321478130|gb|EFX89088.1|	K	x
UI-S-GU0-acy-i-13-18-UI.r23_RF3	FSGDYNLGQK,IIMELGLNFDDAFYEASTK,TVLQKLLLLHPTNVHYWIALASCYSEAGCSSSSCISEEFSNLVISSPDYCR	3	0	3	3	hypothetical protein LOC314992 [Rattus norvegicus] >gi|81882580|sp|Q5BK24.1|CH076_RAT RecName: Full=Uncharacterized protein C8orf76 homolog >gi|60551749|gb|AAH91232.1| Similar to RIKEN cDNA 9130401M01 [Rattus norvegicus] >gi|149066359|gb|EDM16232.1| rCG60240, isoform CRA_d [Rattus norvegicus]	8e-23	gi|68163449|ref|NP_001020178.1|		x
UI-S-HH0-add-f-24-0-UI.s1_RF-3	GTHALGRPGECDEVAK,SIYQLTMLAVPHLITSK,TIAFLASDESSFITGALIPVDGGR	3	0	3	3	hypothetical protein LOC449555 [Danio rerio] >gi|51980462|gb|AAH81417.1| Zgc:101858 [Danio rerio] >gi|182890310|gb|AAI63991.1| Zgc:101858 protein [Danio rerio]	1e-77	gi|53933256|ref|NP_001005597.1|	R			x
UI-S-GN1-abs-o-05-18-UI.r23_RF1	GDNLAFEESIPK,LMESASSNLTEK,VAELAAVPLQDFVVR	3	0	3	3	hypothetical protein TRIADDRAFT_37272 [Trichoplax adhaerens] >gi|190587790|gb|EDV27832.1| hypothetical protein TRIADDRAFT_37272 [Trichoplax adhaerens]	2e-73	gi|195999596|ref|XP_002109666.1|	E		x
UI-S-GB1-aap-b-08-0-UI.contig_RF-3	AGEQFVAQTLESISLSTDAVAAVAK,IDETSEATFQTLLDFGK,TDLVIEAIIENIGIK	3	0	3	3	l-3-hydroxyacyl-coenzyme a dehydrogenase, short chain [Haliotis discus discus]	1e-115	gi|126697366|gb|ABO26640.1|	I			x
UI-S-GU0-adl-g-12-18-UI.r23_RF1	ENPNLYK,HEELTSSSMADDPCVFPLKCAVQNYVWGK,TSLSVQAHPNK	3	0	3	3	mannose-6-phosphate isomerase [Mytilus trossulus]	4e-66	gi|156254294|gb|ABU62655.1|	G	x
UI-S-HH0-adf-l-12-0-UI.contig_RF-3	DSTKGLIHIENPK,DYLEIVKIFGEK,YGDLLFR	3	0	3	3	melanotransferrin [Rattus norvegicus] >gi|149060742|gb|EDM11456.1| antigen p97 (melanoma associated) identified by monoclonal antibodies 133.2 and 96.5 (predicted) [Rattus norvegicus]	6e-21	gi|157786780|ref|NP_001099342.1|		x
UI-S-GG0-aas-b-10-0-UI.s1_RF-3	EALPELEANIK,FTFSMLEALSGMEGKVECAFVR,RIQNAGTEVVEAK	3	0	3	3	mitochondrial malate dehydrogenase precursor [Sepia officinalis]	1e-61	gi|30313535|gb|AAN23838.1|	C			x
[truncated: 275 more rows]
